# Supplementary material for: Analysis of Growth Phases of Enterotoxigenic Escherichia coli Reveals a Distinct Transition Phase before Entry into Early Stationary Phase with Shifts in Tryptophan, Fucose, and Putrescine Metabolism and Degradation of Neurotransmitter Precursors
Source: Microbiol Spectr. 2022 Jul 25;10(4):e01755-21. doi: 10.1128/spectrum.01755-21 (PMC9431495; doi:10.1128/spectrum.01755-21)
Supplement: Supplemental file 2 — Tables S1-S13. Download spectrum.01755-21-s0002.xlsx, XLSX file, 2.9 MB [file spectrum.01755-21-s0002.xlsx]

## Sheet: S Table 1
S Table 1. Number of Illunina raw reads per unigene and their funtional annotation.
geneID	geneLength	1LB_1777_3hours_rawreads(880834)	2LB_1777_4_hours_rawreads(839414)	3LB_1777_5hours_rawreads(503123)	4LB_2265_3hours_rawreads(740989)	5LB_2265_4_hours_rawreads(788902)	6LB_2265_5hours_rawreads(478693)	Nr-ID	Nr-Score	Nr-Evalue	Nr-annotation	Swissprot-ID	Swissprot-Score	Swissprot-Evalue	Swissprot-annotation	COG-Protein-or-Domain	COG-Score	COG-Evalue	COG-ID	COG-Function-Description	KO_id	KEGG-Evalue	KEGG-Score	KEGG-Gene	ko_definition	Sequence
Unigene973_All	626	57	24	18	39	13	21	gi|10186068|gb|AAG14610.1|AF293180_2	359	7e-98	phosphoribosylglycinamide formyltransferase 1 [Escherichia coli] >gi|10186071|gb|AAG14612.1|AF293181_2 phosphoribosylglycinamide formyltransferase 1 [Escherichia coli]	sp|P08179|PUR3_ECOLI	358	2e-98	Phosphoribosylglycinamide formyltransferase OS=Escherichia coli (strain K12) GN=purN PE=1 SV=1	purN	358	5e-99	COG0299	Folate-dependent phosphoribosylglycinamide formyltransferase PurN	K11175	2e-98	359	sfv:SFV_2545	phosphoribosylglycinamide formyltransferase 1 [EC:2.1.2.2]	CCTGCTAAACGCCAACGGTGAAAACGCGTGGAAAATCGGTATCATCAAAGCCTCTGATTCCGAACAACGCGTGGTTATCGAATAATGAATATTGTGGTGCTTATTTCCGGCAACGGAAGTAATTTACAGGCAATTATTGACGCCTGTAAAACTAACAAAATTAAAGGCACCGTACGGGCAGTTTTCAGCAATAAGGCCGACGCGTTCGGCCTTGAACGCGCCCGCCAGGCGGGTATTGCAACGCATACGCTCATCGCCAGCGCGTTTGACAGTCGTGAAGCCTATGACCGGGAGTTGATTCATGAAATCGACATGTACGCACCCGATGTGGTCGTGCTGGCTGGTTTTATGCGCATTCTCAGCCCGGCGTTTGTCTCCCACTATGCCGGGCGTTTGCTG…
Unigene2321_All	925	32	31	18	14	34	22	gi|1033144|gb|AAA79817.1|	324	1e-127	alternate name yfhG; orf1 of GenBank Accession Number S67014 [Escherichia coli str. K-12 substr. MG1655]	sp|P0AD46|YFHG_SHIFL	322	5e-128	Uncharacterized protein yfhG OS=Shigella flexneri GN=yfhG PE=4 SV=1	yfhA	87.4	3e-17	COG2204	Response regulator containing CheY-like receiver, AAA-type ATPase, and DNA-binding domains	K07715	3e-23	111	ecv:APECO1_3977	two-component system, NtrC family, response regulator YfhA	CCGTAATCCTTCAGCGCCACTTTCCGCCGTGACCACGCTGTAGCCTTCGCTGGTCAGGCGCAGGCCAAGCAGTTTCAGCAATCCCGGATCGTCATCGACCAATAATAAATGCGCAGGTTTATGGCTCATCAGGAGTGACCTCATGGGTGGATGGCGCGGGCTTTTCACCCTCGTGCGGCGTATCCGGCGAGAAATTTCCAGCCGGTTTGCGGGTCGAGAGCTGGCGTTCAATATCAGTCAGGTTTTCCAGCTTGCGGGTGGTGAGTTCCAGTTGCTGCTGTAGAACGTGATGTTGCTGGCGCAATGTATCCAGCTCGCTGTCGCTGGCCTGCTGGAGCTTGCCGTAGCGTTGGCGCTCCCGCCAGTTGCAGTTGCAGCGCCTGACCGTCGCGCCAGAGT…
Unigene3881_All	245	0	0	0	0	0	0	gi|1093502|prf||2104213J	82	2e-26	protease HycI	sp|P0AEV9|HYCI_ECOLI	82	2e-27	Hydrogenase 3 maturation protease OS=Escherichia coli (strain K12) GN=hycI PE=1 SV=2	hycI	82	5e-28	COG0680	Ni,Fe-hydrogenase maturation factor	K08315	8e-27	82	sbc:SbBS512_E3159	hydrogenase 3 maturation protease [EC:3.4.-.-]	TTCATCAGGAAAACGCCATCTATTTGATGGTGAGGAGACTGCGTGACTGACGTTTTACTCTGTGTTGGCAATAGCATGATGGGCGATGATGGCGCAGGCCCGCTGCTGGCGGAAAAGTGCGCCGCCCGCGCCGAAAGGTAACTGGGTGGTGATTGACGGCGGTAGTGCACCGGAAAACGACATCGTCGCCATCCGTGAACTGCGCCCTACGCGACTGCTGATTGTCGACGCCACTGATATGGGGC
Unigene107_All	1396	119	74	48	77	64	66	gi|110346113|gb|ABG72350.1|	469	1e-130	oligoribonuclease [Escherichia coli 536]	sp|P0A784|ORN_ECOLI	367	9e-101	Oligoribonuclease OS=Escherichia coli (strain K12) GN=orn PE=1 SV=2	orn	417	3e-116	COG1949	Oligoribonuclease (3'->5' exoribonuclease)	K13288	2e-124	448	eci:UTI89_C4762	oligoribonuclease [EC:3.1.-.-]	ACCTTGGCAAGGTCGTGCTCTACCAACTGAGCTATTCCCGCTTGGGTGGTCTGTGCTTTGCAGCACTTTTCAAATTTTGGAGCGGGAAACGAGACTCGAACTCGCGACCCCGACCTTGGCAAGGTCGTGCTCTACCAACTGAGCTATTCCCGCGTACTACTTAATTTTGCTTTCGTAATTTTCGCATTTCTGCGTCGTTACGGGAGGCGCATTATACGAGAAATCTTTCCCTCTGCAACCCCCCAAAAAAGTTTTTTTTGCGTTTTTATCTCAAGTGCTGAAATTATCAGCAAGACGTTCAATTTAGCGTCAAAATCACGCCGCCGCAAGTGGATTCCGGCGCTTACGTGACCAGGAAAAATTTTACAGCTTGATAAAATGCTCGCGGTAGTAAGCCAG…
Unigene3532_All	250	0	0	0	3	2	0	gi|110591177|pdb|2DBI|A	98.2	3e-35	Chain A, Crystal Structure Of A Hypothetical Protein Jw0805 From Escherichia Coli >gi|110591178|pdb|2DBN|A Chain A, Crystal Structure Of A Hypothetical Protein Jw0805 At High Ph From Escherichia Coli	sp|P75791|YBIU_ECOLI	98.2	2e-36	Uncharacterized protein ybiU OS=Escherichia coli (strain K12) GN=ybiU PE=1 SV=1	--			--	--	--			--	--	CGCGGGGGAAATGGCCTTTTATCACCGCACAACCGCGACGTTTAATCTGTTCGCGCTGCTCTGCAGTAACATGACCTGCTTTGATATCGGCATAAGACAGCACCGGCCAGACGGCATCGCCCTGTGCTTTGAGTGCGTTGGCGTGGCAATGTCATCGCTTAGCTGATTAAAGATCTGCTGGACGTCGCCAAGCTGCGCCCGCAGCGCGTGCTTCATCTGACGGATAGCTGCTTTGTGATCGGCAGGCAAT
Unigene915_All	943	68	93	28	79	74	20	gi|110615100|gb|ABF03767.1|	303	2e-80	multiple antibiotic resistance [Shigella flexneri 5 str. 8401] >gi|281600975|gb|ADA73959.1| Multiple antibiotic resistance protein marA [Shigella flexneri 2002017]	sp|P27245|MARR_ECOLI	283	9e-76	Multiple antibiotic resistance protein marR OS=Escherichia coli (strain K12) GN=marR PE=1 SV=2	STM1520	267	2e-71	COG1846	Transcriptional regulators	K03712	2e-76	287	sdy:SDY_1597	MarR family transcriptional regulator	GTGAAAAGTACCAGCGATCTGTTCAATGAAATTATTCCATTGGGTCGCTTAATCCATATGGTTAATCAGAAGAAAGATCGTCTGCTTAACGAGTATCTGTCTCCGCTGGATATTACCGCGGCACAGTTTAAGGTGCTCTGCTCTATCCGCTGCGCGGCGTGTATTACTCCGGTTGAACTGAAAAAAGTGTTGTCTGTCGACCTTGGAGCACTGACCCGTATGCTGGATCGCCTGGTCTGTAAAGGCTGGGTTGAAAGGTTGCCGAACCCGAATGATAAGCGCGGCGTACTGGTAAAACTTACCACCAGCGGCGCGGCAATATGCGAACAATGCCATCAATTAGTTGGCCAGGACCTGCATCAAGAATTAACAAAAAACCTGACGGCGGACGAAGTGGCA…
Unigene2624_All	562	5	0	0	2	0	0	gi|110641207|ref|YP_668937.1|	275	1e-96	outer membrane protein PgaA [Escherichia coli 536] >gi|191172418|ref|ZP_03033959.1| biofilm PGA synthesis protein PgaA [Escherichia coli F11] >gi|300982670|ref|ZP_07176254.1| tetratricopeptide repeat protein [Escherichia coli MS 200-1] >gi|190907302|gb|EDV66900.1| biofilm PGA synthesis protein PgaA [Escherichia coli F11] >gi|300307135|gb|EFJ61655.1| tetratricopeptide repeat protein [Escherichia c…	sp|P69434|PGAA_ECOLI	281	1e-75	Poly-beta-1,6-N-acetyl-D-glucosamine export protein OS=Escherichia coli (strain K12) GN=pgaA PE=1 SV=1	--			--	--	K11935	4e-97	275	ecp:ECP_1023	biofilm PGA synthesis protein PgaA	GCTCGATCACTTCTGCTTTTTTTAATTCATTTTCTGCTGCACGAGGCCAACCGCGGGCTTGTAACACACTCGCGTAATCAATGCGCAGTCCCTGATTTCCTGGTGCGTTATAAGCAAGCTCTCTGGCTGTCATTTCAGCCTGAGGAAGATCATTACTATATTTTGCTACGGTTGAGAGAAACGAATGCCCCTGTAACCAGGTATCATTCGGGATGCTCGTAGGCGTGCCCATTAACCGAAGGAAAGGCGGCGAAGTATTAATGGTATGTTGGGTGACAGTTAGCGCGCCCGGATAATTTTCACTCTCCAGGTGGCTGTAAAAGAGATCCGCAAGTTCTTCATCGGATAAATCCGGGGCAATGGTCTCCTTGTGATAAAAGAGCTCGGTCATTATTGACT…
Unigene1150_All	680	23	4	4	10	2	3	gi|110641752|ref|YP_669482.1|	201	7e-91	electron transport complex protein RnfC [Escherichia coli 536] >gi|191173436|ref|ZP_03034964.1| electron transport complex protein RnfC [Escherichia coli F11] >gi|123049190|sp|Q0THJ8.1|RNFC_ECOL5 RecName: Full=Electron transport complex protein rnfC >gi|110343344|gb|ABG69581.1| electron transport complex protein RnfC [Escherichia coli 536] >gi|190906278|gb|EDV65889.1| electron transport complex p…	sp|Q0THJ8|RNFC_ECOL5	201	6e-92	Electron transport complex protein rnfC OS=Escherichia coli O6:K15:H31 (strain 536 / UPEC) GN=rnfC PE=3 SV=1	ydgN	201	2e-92	COG4656	Predicted NADH:ubiquinone oxidoreductase, subunit RnfC	K03615	2e-91	201	ecp:ECP_1574	electron transport complex protein RnfC	TCCGCATTAGCCTGTTGCTGTTCCAGCTTGCGCGCTTTGGCACGGGCAATAGCGGCTTCGACGGCGGCTTTGCGCGGATCAACCTGTTCTTCTGGTTCCGCCTTAGCCTGTTGCTGTTCCAGGTTTGGCGCTTTTGGTTCCGCATTAGCCTGTTGCTGTTCCAGCTTGCGCGCTTTGGCGCGGGCGATAGCTGCTTCAACGGCAGTTTTACGTGGATCAGCAACGGTTGCTGCGTCGTTAGTTTGCTGCAGTTCTGCCTGTTTCGCTCTGGCTTGCGCTTTACGGGCTTCCCGTGCTGCAATAATTGCACTGTTATCCGGGCGTTCGCCCGCTTTAATCACAATAGGCTGTGTAGNNNNNNNNNNNNNNNNNNNNNNNNNNNNNNNNNNNNNNNNNNNN…
Unigene138_All	1049	114	88	40	113	63	65	gi|110641988|ref|YP_669718.1|	495	1e-138	protein YecO [Escherichia coli 536] >gi|170019785|ref|YP_001724739.1| methyltransferase [Escherichia coli ATCC 8739] >gi|195939574|ref|ZP_03084956.1| methyltransferase [Escherichia coli O157:H7 str. EC4024] >gi|218554458|ref|YP_002387371.1| AdoMet-dependent methyltransferase [Escherichia coli IAI1] >gi|218558735|ref|YP_002391648.1| AdoMet-dependent methyltransferase [Escherichia coli S88] >gi|218…	sp|Q83KQ5|CMOA_SHIFL	495	2e-139	tRNA (cmo5U34)-methyltransferase OS=Shigella flexneri GN=cmoA PE=3 SV=1	VC1164	359	4e-99	COG0500	SAM-dependent methyltransferases	K07136	2e-47	191	sdy:SDY_1168		CAGCGTCCTCTGCTTTTAATGCCACCAGTGAACCAAAGTTAAAGCACTGGAACCACAGCTCGCTATGCTCAAAACCGGCTTTATGCAGGCGTGCTTTATGGGTTTCCACGGAATCGGTCAGCATCACGTTTTCCAGCATGCTGCGCTTCTGGCTGATCTCCAGTTCGCTGTAACCGTTGGCACGTTTAAAGTCGTGGTGCATGTTGAACAACAGTTCACCAACTTTGGCATCTTCGAAACTGAATTTTTCCGAAAGCACCAGCGCGCCGCCCGGGTTCAGTCCTTGATAAATTTTATCCAGTAATGCCTGGCGCTCGGAAGGTTCCAGGAATTGCAGGGTAAAATTCAGCACCACCATCGATGCGTTTTCAATGGCGATATCGCGAATATCACCTTCAA…
Unigene2155_All	1555	140	602	194	87	476	211	gi|110644589|ref|YP_672319.1|	621	1e-176	ABC transporter periplasmic binding protein YtfQ precursor [Escherichia coli 536] >gi|170021761|ref|YP_001726715.1| periplasmic binding protein/LacI transcriptional regulator [Escherichia coli ATCC 8739] >gi|209921724|ref|YP_002295808.1| sugar ABC transporter substrate binding component [Escherichia coli SE11] >gi|227886720|ref|ZP_04004525.1| ABC superfamily ATP binding cassette transporter, bind…	sp|P39325|YTFQ_ECOLI	619	1e-176	ABC transporter periplasmic-binding protein ytfQ OS=Escherichia coli (strain K12) GN=ytfQ PE=1 SV=1	Z5839	172	1e-42	COG1129	ABC-type sugar transport system, ATPase component	K02058	2e-176	621	sbc:SbBS512_E4856	simple sugar transport system substrate-binding protein	TGCCGAGTTGTTGTGCATGGGCGGTATTTTTCGGTGAGATAGCCTGGCCTTCCAGCCAGATGGTGCCGCGATCGGCGTGGTATACACCGGTTAATGCTTTGATTAGCGTCGATTTTCCCGCCCCGTTTTCACCGAGCAGCGCCATGATTTCGCCACGGCGCAGGCTGAAATCAACGTTGTCTAACGCTTTGACGCCGGGGAAAAATTTACTTAATCCTTCGGTGCGGAGGATTTCCTGGTGTTGGTCGGTCGTCATGGTTTCCCCCTTAGCCACGCTCTAAAAGTCTGGGAAGGGCAATTATTCGCATTAGCGCTGGCCTCTTCCCCTCACCCTAACCCTCTCCCCGAAGGGGCGAGGGGACAGATTGTGCACGGTGTTAAGTCCGGTGTTGCACCACT…
Unigene1829_All	641	1	6	4	3	13	14	gi|110804728|ref|YP_688248.1|	416	1e-115	palmitoyl transferase [Shigella flexneri 5 str. 8401] >gi|281600040|gb|ADA73024.1| Protein crcA [Shigella flexneri 2002017]	sp|P37001|CRCA_ECOLI	411	2e-114	Protein CrcA OS=Escherichia coli (strain K12) GN=crcA PE=1 SV=2	--			--	--	K12973	2e-115	416	sfv:SFV_0703	palmitoyl transferase [EC:2.3.1.-]	GTTTTATGGTCACAAATGAACGTGAGTAAATATGTCGCTATCTTTTCCTTTGTTTTTATTCAGTTAATCAGCGTTGGTAAAGTTTTTGCTAACGCAGATGAGTGGATGACAACGTTTAGAGAAAATATTGCACAAACCTGGCAACAGCCTGAACATTATGATTTATATATTCCTGCCATCACCTGGCATGCACGTTTCGCTTACGACAAAGAAAAAACCGATCGCTATAACGAGCGACCGTGGGGTGGCGGTTTTGGCCTGTCGCGTTGGGATGAAAAAGGAAACTGGCATGGCCTGTATGCCATGGCATTTAAGGACTCGTGGAACAAATGGGAACCGATTGCCGGATACGGATGGGAAAGTACCTGGCGACCGCTGGCGGATGAAAATTTTCATTTA…
Unigene1692_All	349	6	4	3	6	7	1	gi|110804881|ref|YP_688401.1|	156	5e-37	macrolide transporter subunit MacA [Shigella flexneri 5 str. 8401] >gi|189406316|ref|ZP_03008148.1| macrolide-specific efflux protein MacA [Escherichia coli O157:H7 str. EC508] >gi|189375365|gb|EDU93781.1| macrolide-specific efflux protein MacA [Escherichia coli O157:H7 str. EC508]	sp|P64177|MACA_SHIFL	139	4e-33	Macrolide-specific efflux protein macA OS=Shigella flexneri GN=macA PE=3 SV=1	Z1115	156	8e-39	COG0845	Membrane-fusion protein	K13888	1e-37	156	sfv:SFV_0869	macrolide-specific efflux protein MacA	CAACTGACCGCTGACCTGCGCGCCCACGTCAACCTTACGCAGCGCGTCCAGCTTTCCGGTCGCCAGCACGCTTTGCTGTAAATCACCGGGGCGCACAATCAGTGTCTGATAAGTCGGCACGGGTGCGTTAAGAATTCTCCATAACGTAATCAGTCCGGCGATGACTATCACCAGCGCAATAACGTAACGCTTCTTCACGGTTTTCCGCTTTTTCATAAATATTCTGAATACTCCATATGCCAATCCGGGTCATTAACTTCAACGAAATATCAACAAAACCCTAAAATTTACGTTAGTAATCACACTATTGATGTTTGGTTAAGATACGCAATGGTGAAATCGACGTCAT
Unigene818_All	1196	125	33	33	90	48	33	gi|110804940|ref|YP_688460.1|	811	0	nicotinate phosphoribosyltransferase [Shigella flexneri 5 str. 8401] >gi|170020667|ref|YP_001725621.1| nicotinate phosphoribosyltransferase [Escherichia coli ATCC 8739] >gi|110614488|gb|ABF03155.1| nicotinate phosphoribosyltransferase [Shigella flexneri 5 str. 8401] >gi|169755595|gb|ACA78294.1| nicotinate phosphoribosyltransferase [Escherichia coli ATCC 8739] >gi|281600291|gb|ADA73275.1| Nicotina…	sp|Q3Z3I9|PNCB_SHISS	788	0	Nicotinate phosphoribosyltransferase OS=Shigella sonnei (strain Ss046) GN=pncB PE=3 SV=1	pncB	788	0	COG1488	Nicotinic acid phosphoribosyltransferase	K00763	0	811	sfv:SFV_0933	nicotinate phosphoribosyltransferase [EC:2.4.2.11]	GCGCAGCGCCCGAACAAACGCTTTATCGTGGCAGATAGTTTTGCCAGGGCTGTCAGAAAGTTTCGCCACCGGTTTACCGTTACACTCAACCAACTTAATCACAATATTCAGGGGTTTTACCTGGGGGATATCGCAGGTCAGGCGAGTCCCAATACCAAAACTTAATTGCACGCGGGAAGAGAAGTGGCGGTATAGCTCAACCGCTTTGCGTAAATCCAGATTGTCAGAGAAAACCAGAGTTTTACTCTGTGGATCAATTCCCAGCTTTTCATAATGTGCAATGGCTTTTTCACCCCATTCAACCGGGTCGCCAGAGTCATGACGCAGGCCCTGATAGCGACTGGCGAACTCGACACCGAAATCACGCAGGAAAGCATCCATAGTGATGCAGTCGGTTAA…
Unigene3629_All	991	0	0	0	4	3	0	gi|110804941|ref|YP_688461.1|	430	1e-174	aminopeptidase N [Shigella flexneri 5 str. 8401] >gi|110614489|gb|ABF03156.1| aminopeptidase N [Shigella flexneri 5 str. 8401]	sp|P04825|AMPN_ECOLI	424	1e-173	Aminopeptidase N OS=Escherichia coli (strain K12) GN=pepN PE=1 SV=2	ZpepN	430	4e-176	COG0308	Aminopeptidase N	K01256	6e-175	430	sfv:SFV_0934	aminopeptidase N [EC:3.4.11.2]	CATCGAATTGTATGACAACGAAGGCAAAGTGATCCCGTTGCAGAAAGGCGGTCATCCGGTGAATTCCGTGCTGAACGTCACCCAGGCGGAACAGACCTTTGTTTTTGATAATGTCTACTTCCAGCCGGTGCCTGCGCTGCTGTGCGAATTCTCTGCGCCAGTGAAACTGGAATATAAGTGGAGCGATCAGCAACTGACCTTCCTGATGCGTCATGCGCGTAATGATTTCTCCCGTTGGGATGCGGCGCAAAGTTTGCTGGCAACCTACATCAAGCTGAACGTCGCCCGTCATCAGCAAGGGNNNNNNNNNNNNNNNNNNNNNNNNNNNNNNCTTTCCGCGCGGTGCTGCTCGATGAGAAGATTGATCCGGCGCTGGCGGCAGAAATCCTGACGCTGCCT…
Unigene1532_All	991	39	40	18	87	53	12	gi|110805073|ref|YP_688593.1|	653	0	lipid A biosynthesis lauroyl acyltransferase [Shigella flexneri 5 str. 8401] >gi|110614621|gb|ABF03288.1| heat shock protein [Shigella flexneri 5 str. 8401] >gi|281600475|gb|ADA73459.1| Lipid A biosynthesis lauroyl acyltransferase [Shigella flexneri 2002017]	sp|P0ACV0|HTRB_ECOLI	643	0	Lipid A biosynthesis lauroyl acyltransferase OS=Escherichia coli (strain K12) GN=htrB PE=1 SV=1	htrB	643	0	COG1560	Lauroyl/myristoyl acyltransferase	K02517	0	653	sfv:SFV_1077	lipid A biosynthesis lauroyl acyltransferase [EC:2.3.1.-]	GGGATTTGCTGTGGTAATGCCGGATGCCATTCTGAAGCATCCGGCATGGGAGATTTAATAGCGTGAAGGAACGCCTTCCGGGCGTGTTTTAAAGCGACGGTGTAACCACATATACTGCTCAGGTGCCATCATGATGCATTTTTCGACCACTTTGTTCATCCACGCGGCGGTAGTTTCGGCATCATCCAGTGGCGGAGAACACTCTGGCGGCAGCATAATCAATTGATACCCTTTGCCATCTGGCTTACGGCGTGGAACGAAGGGCACCAGACATGCGCCGGACATCCGTGCCAGCATCCAGGTTCCGGTCGTGGTCGCAGCCTGCTCAACGGCAAATAACGGGACGAAAACGCTTGAGCGCGGGCCGTAATCATGATCCGGTGCGTACCAGACCACTTC…
Unigene2308_All	471	46	19	8	30	22	10	gi|110805186|ref|YP_688706.1|	315	1e-84	fatty acid metabolism regulator [Shigella flexneri 5 str. 8401] >gi|237705142|ref|ZP_04535623.1| fatty acid metabolism regulator [Escherichia sp. 3_2_53FAA] >gi|110614734|gb|ABF03401.1| fatty acid metabolism regulator [Shigella flexneri 5 str. 8401] >gi|226899899|gb|EEH86158.1| fatty acid metabolism regulator [Escherichia sp. 3_2_53FAA] >gi|281600600|gb|ADA73584.1| Fatty acid metabolism regulator…	sp|Q3Z2W1|FADR_SHISS	300	2e-81	Fatty acid metabolism regulator protein OS=Shigella sonnei (strain Ss046) GN=fadR PE=3 SV=1	fadR	300	5e-82	COG2186	Transcriptional regulators	K03603	3e-85	315	sfv:SFV_1194	GntR family transcriptional regulator, negative regulator for fad regulon and positive regulator of fabA	GTGTTATGGAAATCTCACTATGGTCATTAAGGCGCAAAGCCCGGCGGGTTTCGCGGAAGAGTACATTATTGAAAGTATCTGGAATAACCGCTTCCCTCCCGGGACTATTTTGCCCGCAGAACGTGAACTTTCAGAATTAATTGGCGTAACGCGTACTACGTTACGTGAAGTGTTACAGCGTCTGGCACGAGATGGCTGGTTGACCATTCAACATGGCAAGCCGACGAAGGTGAATAATTTCTGGGAAACCTCTGGTTTAAATATCCTTGAAACACTGGCGCGACTGGATCACGAAAGTGTGCCGCAGCTTATTGATAATTTGCTGTCGGTGCGTACCAATATTTCCACTATTTTTATTCGCACCGCGTTTCGTCAGCATCCCGATAAAGCGCAGGAAGT…
Unigene3135_All	374	10	11	3	4	4	7	gi|110805215|ref|YP_688735.1|	239	7e-62	glutamyl-tRNA reductase [Shigella flexneri 5 str. 8401] >gi|110614763|gb|ABF03430.1| HemA [Shigella flexneri 5 str. 8401] >gi|281600634|gb|ADA73618.1| Glutamyl-tRNA reductase [Shigella flexneri 2002017]	sp|Q3Z0S8|HEM1_SHISS	188	8e-48	Glutamyl-tRNA reductase OS=Shigella sonnei (strain Ss046) GN=hemA PE=3 SV=1	hemA	188	2e-48	COG0373	Glutamyl-tRNA reductase	K02492	2e-62	239	sfv:SFV_1224	glutamyl-tRNA reductase [EC:1.2.1.70]	GGGGCGCTCTCTTTTATTGATCTTACGCATCCTGTATGATGCAAGCAGACTAACCCTATCAACGTTGGTATTATTTCCCGCAGACATGACCCTTTTAGCACTCGGTATCAACCATAAAACGGCACCTGTATCGCTGCGAGAACGTGTATCGTTTTCGCCGGATAAGCTCGATCAGGCGCTTGACAGCCTGCTTGCGCAGCCGATGGTGCAGGGCGGCGTGGTGCTTGCGCTGTCGACGTGCAACCGCACGGAACTTTATCTTAGCGTTGAAGAGCAGGATAACCTGCAAGAGGCGTTAATCCGCTGGCTTTGCGATTATCACAATCTTAATGAAGAAGATCTGCGTAAAAGCCTCTACTGGCATCAGGATAACG
Unigene3464_All	223	14	8	12	12	5	6	gi|110805456|ref|YP_688976.1|	124	2e-27	N,N'-diacetylchitobiose-specific PTS system transporter subunit IIA [Shigella flexneri 5 str. 8401] >gi|110615004|gb|ABF03671.1| PEP-dependent phosphotransferase enzyme III [Shigella flexneri 5 str. 8401] >gi|281600901|gb|ADA73885.1| N,N-diacetylchitobiose-specific phosphotransferase enzyme IIA component [Shigella flexneri 2002017]	sp|P69794|PTQA_SHIFL	86.7	4e-17	N,N'-diacetylchitobiose-specific phosphotransferase enzyme IIA component OS=Shigella flexneri GN=chbA PE=2 SV=1	celC	86.7	1e-17	COG1447	Phosphotransferase system cellobiose-specific component IIA	K02759	4e-28	124	sfv:SFV_1484	PTS system, cellobiose-specific IIA component [EC:2.7.1.69]	GAGAGCGAAGAAGATATCGCTAACGCCCTGAAATTTTAATCGATGCCGGTACGGGTAATCGTGCCGGTAAGAATAGAGAGGAACGATGTATGATGGATCTCGATAACATTCCCGATACGCAAACGGAAGCTGAAGAGCTGGAAGAAGTGGTGATGGGGCTTATCATCAACTCCGGACAAGCGCGCAGCCTGGCGTATGCGGCACTGAAACAGGCGAAGCAGGG
Unigene1936_All	343	4	26	10	2	26	16	gi|110805570|ref|YP_689090.1|	216	4e-55	acid shock protein precursor [Shigella flexneri 5 str. 8401] >gi|157156360|ref|YP_001462885.1| acid shock protein precursor [Escherichia coli E24377A] >gi|193067063|ref|ZP_03048032.1| acid shock repeat protein [Escherichia coli E110019] >gi|300819345|ref|ZP_07099544.1| acid shock protein repeat protein [Escherichia coli MS 107-1] >gi|300907264|ref|ZP_07124919.1| acid shock protein repeat protein …	sp|B7LZY9|ASR_ECO8A	199	4e-51	Acid shock protein OS=Escherichia coli O8 (strain IAI1) GN=asr PE=3 SV=1	--			--	--	K03530	4e-06	52	gbr:Gbro_3213	DNA-binding protein HU-beta	CGCAGTGGGGTTAAATGAAAAAACAAATTGAGGGTATGACAATGAAAAAAGTATTAGCTCTGGTTGTTGCCGCTGCTATGGGTCTGTCTTCTGCCGCCTTTGCTGCAGAGACTGCGACCACACCTGCTCCGACTGCGACGACCACCAAAGCAGCGCCGGCGAAAACTACACATCATAAAAAACAGCATAAAGCAGCACCTGCCCAGAAAGCGCAGGCGGCTAAAAAGCATCATAAAAATACGAAAGCTGAACAGAAAGCCCCTGAACAAAAAGCGCAGGCAGCGAAGAAACACGCCGGGAAACACAGCCATCAGCAACCGGCAAAACCTGCTGCACAACCCGC
Unigene910_All	589	213	277	141	211	221	169	gi|110805617|ref|YP_689137.1|	284	3e-75	transcriptional regulator SlyA [Shigella flexneri 5 str. 8401] >gi|170020006|ref|YP_001724960.1| transcriptional regulator SlyA [Escherichia coli ATCC 8739] >gi|194434319|ref|ZP_03066584.1| transcriptional regulator SlyA [Shigella dysenteriae 1012] >gi|209918956|ref|YP_002293040.1| transcriptional regulator SlyA [Escherichia coli SE11] >gi|293414958|ref|ZP_06657601.1| transcriptional regulator Sl…	sp|P0A8W4|SLYA_SHIFL	279	8e-75	Transcriptional regulator slyA OS=Shigella flexneri GN=slyA PE=3 SV=1	slyA	284	8e-77	COG1846	Transcriptional regulators	K06075	1e-75	284	sfv:SFV_1661	MarR family transcriptional regulator, transcriptional regulator for hemolysin	CCAAATGCAGCAATACATTTGTTTTAGCAATACAATTGCTGCACACTATTCTAAAAGCCGCATAATATCTTAGCAAGCTAATTATAAGGAGATGAAATTGGAATCGCCACTAGGTTCTGATCTGGCACGGTTGGTGCGCATATGGCGTGCTCTGATAGACCATCGCCTGAAACCGCTGGAGTTAACACAAACCCATTGGGTTACGTTACACAATATCCATCAGTTACCTCCAGACCAGTCGCAAATTCAACTGGCAAAAGCGATTGGCATCGAGCAGCCATCACTGGTCCGTACTCTGGACCAACTGGAAGAAAAAGGGTTAATTTCGCGTCAAACTTGTGCCAGCGATCGTCGGGCTAAACGTATTAAACTGACGGAAAAGGCAGAGCCACTGATCAG…
Unigene2759_All	1048	183	163	70	111	157	72	gi|110805799|ref|YP_689319.1|	404	0	lipid A biosynthesis (KDO)2-(lauroyl)-lipid IVA acyltransferase [Shigella flexneri 5 str. 8401] >gi|110615347|gb|ABF04014.1| lipid A biosynthesis protein [Shigella flexneri 5 str. 8401] >gi|281601270|gb|ADA74254.1| Lipid A biosynthesis (KDO)2-(lauroyl)-lipid IVA acyltransferase 1 [Shigella flexneri 2002017]	sp|P24205|MSBB_ECOLI	406	0	Lipid A biosynthesis (KDO)2-(lauroyl)-lipid IVA acyltransferase OS=Escherichia coli (strain K12) GN=msbB PE=1 SV=1	msbB	406	0	COG1560	Lauroyl/myristoyl acyltransferase	K02560	0	404	sfv:SFV_1857	lipid A biosynthesis (KDO)2-(lauroyl)-lipid iva acyltransferase [EC:2.3.1.-]	GATGGGATAAAGATCTTTGCGCTTATACGGCTGGATTTCGCCCGGTTTGCGAGTTTTCAGCAATTTTAGTATCCAGGTGTATTGTTCTGGTCGCGGACCAACAAAAATCTCGACTTCTTCATTCATCCGCCGCGCAATCGTATGATCATCCGCCTCTAACAGATCATCCATCGGTGGGCGCACCTGAATCGTCAGACGGTGCGTCTTGCCATCATAAATCGGAAACAGCGGAACAACGCGCGCACGGCACACTTTCATCAAACGACCAATCGCGGGCAACGTCGCTTTATAGGTGGCAAAGAAATCCACAAATTCGCTGTGCTCTGGGCCATGATCCTGATCGGGTAAATAATATCCCCAGTACCCCTGACGTACCGACTGGATGAATGGTTTAATACC…
Unigene356_All	569	45	24	10	21	17	17	gi|110806162|ref|YP_689682.1|	214	4e-54	16S rRNA pseudouridylate synthase A [Shigella flexneri 5 str. 8401] >gi|26108971|gb|AAN81174.1|AE016763_133 Ribosomal small subunit pseudouridine synthase A [Escherichia coli CFT073] >gi|91073047|gb|ABE07928.1| ribosomal small subunit pseudouridine synthase A [Escherichia coli UTI89] >gi|110615710|gb|ABF04377.1| 16S pseudouridylate 516 synthase [Shigella flexneri 5 str. 8401] >gi|281601638|gb|ADA…	sp|P0AA46|RSUA_SHIFL	214	4e-55	Ribosomal small subunit pseudouridine synthase A OS=Shigella flexneri GN=rsuA PE=3 SV=1	rsuA	214	1e-55	COG1187	16S rRNA uridine-516 pseudouridylate synthase and related pseudouridylate synthases	K06183	1e-54	214	sbo:SBO_2141	ribosomal small subunit pseudouridine synthase A [EC:5.4.99.12]	CGCCCGAAGCTGTCTGCCATCGGCCCGTAGATTAACTGCCCCAACGCAAAGCCCAGAATATAAGTACTGAGGGTCATCTGCGTACTGCCCGCAGGTACGCCAAACTGCGCTGAAATTACCGGTAGCGCGGGCAGATACATATCAATCGACAGCGGCATCAACATGGCCAGCAGGCCAAGGATAAAAACAATAGCAAACGACGAATGCTGTCGGGTGGTCACAACGGGCTCCTGAAAGTCATGGAAAAGTTAGACGACGCTGGCAATTTCTTCTTCAGTTAACGGACGATATTCACCGGGGGCTAAATCAGCATCCAGCGTAATACCGCCAATACGTTCACGATGCAGCTCAACCACATGGTTACCCACAGCGGCGAACATGCGTTTCACCTGATGATAA…
Unigene2801_All	1402	410	356	145	310	274	124	gi|110806353|ref|YP_689873.1|	692	0	cell division protein ZipA [Shigella flexneri 5 str. 8401] >gi|110615901|gb|ABF04568.1| cell division protein involved in FtsZ ring [Shigella flexneri 5 str. 8401]	sp|B6I4Y9|ZIPA_ECOSE	662	0	Cell division protein ZipA homolog OS=Escherichia coli (strain SE11) GN=zipA PE=3 SV=1	zipA	660	0	COG3115	Cell division protein	K03528	0	692	sfv:SFV_2464	cell division protein ZipA	CTTTGTGCTGTGAAAGTTAATAGTGCACTTGCACTTGAGGTAATCGGCAAATACTCTTAGTGAGTAAATGTTTGCCGTGGTGGCAAGGTGTTAGAACAACAGAGAATATAATGATGCAGGATTTGCGTCTGATATTAATCATTGTTGGCGCGATCGCCATAATCGCTTTACTGGTACATGGTTTCTGGACCAGCCGTAAAGAACGATCTTCTATGTTCCGCGATCGGCCATTAAAACGAATGAAGTCAAAACGTGACGACGATTCTTATGACGAGGATGTCGAAGATGATGAGGGCGTTGGTGAGGTTCGTGTTCACCGCGTGAATCATGCCCCGGCTAACGCTCAGGAGCATGAGGCTGCTCGTCCGTCGCCGCAACACCAGTACCAACCGCCTTATG…
Unigene1250_All	348	11	1	3	2	6	14	gi|110806694|ref|YP_690214.1|	173	4e-42	glutaredoxin-like protein [Shigella flexneri 5 str. 8401] >gi|110616242|gb|ABF04909.1| glutaredoxin-like protein; hydrogen donor [Shigella flexneri 5 str. 8401]	sp|P0AC68|NRDH_SHIFL	169	4e-42	Glutaredoxin-like protein nrdH OS=Shigella flexneri GN=nrdH PE=3 SV=1	nrdH	169	9e-43	COG0695	Glutaredoxin and related proteins	K06191	9e-43	173	sfv:SFV_2830	glutaredoxin-like protein NrdH	CTGGAGAAGTAGACGAGCTGGCTCATGCACTGGCCGCGTGTGGCGCTGGATGCAGACGGTTAATCATGTCCGGACGGAAACCAGACCAGCTAAGATCGCCAGCAATCACTACCGGCAACTGACGAAAGCCCTGAGCACGCAACGCTTCCGCTGCTTCAGGAACGCGATCGACATTAATCATTTCAAAATCAAAGCCCCGGTTTTCCATCGCCCGTTTGGTGGCGTGGCACTGAACGCAATCGTTACGAGTGTAAATAGTAATGCGCATGATTCGTATTTCCGTTTAAAATGAAGATACGGCGCGATGATACGCGTCGGGTTGTCTCTCTGTTGATACAGAGATACTAG
Unigene2280_All	997	302	207	81	80	151	67	gi|110806780|ref|YP_690300.1|	306	1e-163	acetyl-CoA acetyltransferase [Shigella flexneri 5 str. 8401] >gi|161986461|ref|YP_311833.2| acetyl-CoA acetyltransferase [Shigella sonnei Ss046] >gi|191165997|ref|ZP_03027833.1| acetyl-CoA acetyltransferase [Escherichia coli B7A] >gi|193063566|ref|ZP_03044655.1| acetyl-CoA acetyltransferase [Escherichia coli E22] >gi|193071436|ref|ZP_03052350.1| acetyl-CoA acetyltransferase [Escherichia coli E110…	sp|Q46939|YQEF_ECOLI	306	5e-163	Probable acetyl-CoA acetyltransferase OS=Escherichia coli (strain K12) GN=yqeF PE=3 SV=2	yqeF	306	1e-163	COG0183	Acetyl-CoA acetyltransferase	K00626	2e-163	306	ssn:SSON_3004	acetyl-CoA C-acetyltransferase [EC:2.3.1.9]	CGTGGAACTTGGTAGTCTGGTCGTGAAAGCGTTAATAGAACGTACCGGCGTTCCTGCATATGCGGTGGATGAAGTAATTCTTGGTCAGGTGTTGACTGCAGGGGCAGGGCAGAATCCGGCAAGGCAATCGGCTATTAAAGGTGGTCTTCCTAATAGCGTTTCTGCAATCACTATTAATGACGTTTGCGGTTCTGGGCTTAAAGCACTGCATCTGGCTACTCAGGCGATACAGTGTGGCGAGGCTGATATTGTCATCGCCGGTGGCCAGGAAAACATGAGCCGCGCACCACATGTTCTGACTGATAGCCGCACCGGTGCACAGCTTGGCAATAGCCAGTTGGTTGACAGTCTGGTGCATGATGGGTTGTGGGATGCCTTCAATGATTATCATATTGGTGT…
Unigene1445_All	1764	97	179	89	92	183	99	gi|110806891|ref|YP_690411.1|	1057	0	bifunctional glutathionylspermidine amidase/glutathionylspermidine synthetase [Shigella flexneri 5 str. 8401] >gi|110616439|gb|ABF05106.1| glutathionylspermidine synthetase/amidase [Shigella flexneri 5 str. 8401] >gi|281602379|gb|ADA75363.1| Bifunctional glutathionylspermidine synthetase/amidase [Shigella flexneri 2002017] >gi|284923015|emb|CBG36107.1| bifunctional glutathionylspermidine syntheta…	sp|P0AES1|GSP_SHIFL	1057	0	Bifunctional glutathionylspermidine synthetase/amidase OS=Shigella flexneri GN=gsp PE=3 SV=1	ECs3873_2	578	1e-164	COG0754	Glutathionylspermidine synthase	K01460	0	1057	sfv:SFV_3041	glutathionylspermidine amidase/synthetase [EC:3.5.1.78 6.3.1.8]	CGCGGGCTGATAAGTATTGTCTGTCATAGTGAGTTGCCTTCTGAGTGGTAGTGTTGAAGCAGTGTAGCAGGTCACTTGCTGTACAGAATGTGAATTTTTTAACCCTTTGCGCCAGCCGCTGCGATGAGGTGTATGATTAGTCTGACCTCTGTCCGGTTAATGTCGCTGAGCAGGTAATCAGAGCACAACAATTACGCCAACTGCTTAGGTTGTATTGTTAAAGGTAAAGTGATGAGCAAAGGAACGACCAGCCAGGATGCCCCGTTCGGGACATTATTGGGCTACGCCCCAGGTGGGGTAGCAATCTACTCTTCAGATTACAGTTCTCTCGATCCGCAGGAATACGAAGATGACGCCGTATTCCGTAGCTATATCGACGACGAATATATGGGCCACAAG…
Unigene1409_All	2308	302	1332	1660	252	1277	1191	gi|110807730|ref|YP_691250.1|	430	0	mannitol-1-phosphate 5-dehydrogenase [Shigella flexneri 5 str. 8401] >gi|110617278|gb|ABF05945.1| mannitol-1-phosphate dehydrogenase [Shigella flexneri 5 str. 8401]	sp|Q83PQ0|MTLD_SHIFL	430	0	Mannitol-1-phosphate 5-dehydrogenase OS=Shigella flexneri GN=mtlD PE=1 SV=2	mtlD	429	0	COG0246	Mannitol-1-phosphate/altronate dehydrogenases	K00009	0	430	sfv:SFV_3937	mannitol-1-phosphate 5-dehydrogenase [EC:1.1.1.17]	GCTTCTGATAAAGATAAATTTATAGCCCCTAGTATGCGCGACCAGGTGCTTTGTTCACAACTGATGACATTGCAATAGTTCTGTAACGTAATCATTAACATGCTTAAAAACTACGCAATTTATTGATTAATTAAGAAATCTATAGAAAAAAGATAATAAACAGCAGCGGATGATTATTGAGGATTCAGCACGTTTTCCTTAATGTCATCTTTACCGGGAACCTAAACTAAAATTGGCGGCCGCGCATTCCCGGCGCGGGGTAATACGGAGATATCATCATGGGCAAATTAGGTGAAAACGTTCCGCTTCTTATCGATAAAGCCGTAGATTTCATGGCATCAAGCCAGGCGTTCCGGGAGTATCTGAAAAAACTTCCTCCCCGTAACGCGATTCCGTCCG…
Unigene457_All	680	17	52	14	12	70	8	gi|110807765|ref|YP_691285.1|	447	1e-124	D-xylose transporter subunit XylF [Shigella flexneri 5 str. 8401] >gi|194431228|ref|ZP_03063521.1| D-xylose ABC transporter, periplasmic D-xylose-binding protein [Shigella dysenteriae 1012] >gi|110617313|gb|ABF05980.1| xylose binding protein transport system [Shigella flexneri 5 str. 8401] >gi|194420683|gb|EDX36759.1| D-xylose ABC transporter, periplasmic D-xylose-binding protein [Shigella dysent…	sp|P37387|XYLF_ECOLI	431	3e-120	D-xylose-binding periplasmic protein OS=Escherichia coli (strain K12) GN=xylF PE=1 SV=1	xylF	431	7e-121	COG4213	ABC-type xylose transport system, periplasmic component	K10543	1e-124	447	sfv:SFV_3974	D-xylose transport system substrate-binding protein	GTTTGAGGCAACTACAGCATCAATTTTGTTATTATTGGCGGTTAGCGCGTTTTCCATAATTTTCAATGCGTTTTCCGGTAACCAGCCATCAACCCATTGGTCACCAACGACTTTAATTTTTCCGGAATCAACGTAAGGTTTTAACACTTTCATTTGTCCGGCGCGGAACAGCTTGGCGTTGTTATCTACCGGCGAGCCGCCCATCAGGAAGTAATTACCTTGCGGAACAATATCGACCAGGGCTTTTGCCTGCAGTTCACCGACTTTTTCGTTATCGAAAGAAATATAAAAATCGATATCCGCATCGTTAATCATACGGTCGTAAGCTAATACTTTAATACCTTCTTGTTTGGCTTCTTTTACAACGTTGCTTAATACCTGGCCGTTATACGGAATAAT…
Unigene3127_All	201	20	24	13	9	21	13	gi|110807822|ref|YP_691342.1|	76.3	5e-17	DNA-binding transcriptional repressor FabR [Shigella flexneri 5 str. 8401]	--			--	--			--	--	--			--	--	TCCCCGTCATTTATCTGGCTATATCCTGAGCGGCCTTTGCTTTGTCTGTTTCTTACTTTTGCCCTGACGTTTTATTGGATTTTTATCGACGATACTCTCCGTTTAAGCGGCAGGTTTCCGCTGTACGTAAAAGAACCGGCCAAAGAATTGCAGTAAATATGTTTTATTGCGTTACCGTTCATTCACAATACTGGAGCAATC
Unigene2164_All	1908	22	8	2	119	11	5	gi|110807911|ref|YP_691431.1|	659	0	cytochrome c552 [Shigella flexneri 5 str. 8401] >gi|110617459|gb|ABF06126.1| Cytochrome c552 precursor [Shigella flexneri 5 str. 8401] >gi|281603442|gb|ADA76426.1| Cytochrome c-552 precursor [Shigella flexneri 2002017]	sp|Q3YUR5|NRFA_SHISS	659	0	Cytochrome c-552 OS=Shigella sonnei (strain Ss046) GN=nrfA PE=3 SV=1	nrfA	659	0	COG3303	Formate-dependent nitrite reductase, periplasmic cytochrome c552 subunit	K03385	0	659	sfv:SFV_4141	formate-dependent nitrite reductase, periplasmic cytochrome c552 subunit [EC:1.7.2.2]	GTCATGACAGTGTAGGTGCGGTTACTGTCGTGAAAAACAATAAAAACCGCCATTGCAACAATGGCGCAATTCGGATGAAGCCCCTATGACAAGGATAAAAATAAACGCACGCCGTATCTTCAGCTTATTGATTCCTTTTTTCTTTTTCACTTCTGTTCACGCTGAACAAACGGCAGCTCCCGCAAAACCTGTAACTGTGGAAGCGAAGAATGAAACCTTTGCCCCGCAGCATCCCGATCAATATCTCTCCTGGAAAGCCACCTCGGAACAGTCAGAGCGTGTTGACGCCCTGGCGGAAGATCCACGGCTGGTGATCCTGTGGGCGGGGTATCCCTTCTCGCGCGATTACAACAAGCCGCGTGGACATGCCTTTGCTGTGACCGATGTGCGTGAAACCCT…
Unigene3109_All	320	25	14	7	8	7	2	gi|110808151|ref|YP_691671.1|	158	2e-37	primosomal protein DnaI [Shigella flexneri 5 str. 8401] >gi|110617699|gb|ABF06366.1| primosomal protein I [Shigella flexneri 5 str. 8401] >gi|281603700|gb|ADA76684.1| Primosomal protein 1 [Shigella flexneri 2002017]	sp|Q3YU31|DNAT_SHISS	151	1e-36	Primosomal protein 1 OS=Shigella sonnei (strain Ss046) GN=dnaT PE=3 SV=1	--			--	--	K02317	4e-38	158	sfv:SFV_4393	DNA replication protein DnaT	GCGGTTCCTGATAGAGTTGATCGTCCAGAGCGACATCGCTTCCCGGACGCGCCAGCTTTTCTTCCAGCGCCAGCAGTTCAGCCAGGCGTGCAGGCGTGACGGCATAAAACGCCGGGGCATTGTTAGCAAATACGGCAACCACACCGCCTTCAGCTTTTGCCAGAACGGTTTGGTGATCGTGTACCAGGGCGTCAATACCAACGACGTCCGGGGTCAAAACTCTGGAAGACATACTGTTTCTCAAATATGGAACGATGAACGAGAAGGGAGATAACTTTTATAGTAACACACGGAGGAGAGGAGGCTGTCTCTCATCCGTG
Unigene2131_All	1374	212	1377	405	147	1692	337	gi|114154900|sp|Q3Z0N3.1|YEDQ_SHISS	471	1e-180	RecName: Full=Cellulose synthesis regulatory protein	sp|Q3Z0N3|YEDQ_SHISS	471	0	Cellulose synthesis regulatory protein OS=Shigella sonnei (strain Ss046) GN=SSON_2013 PE=3 SV=1	yodC	113	7e-25	COG5475	Uncharacterized small protein	--			--	--	CCCCGCGTGTCATGTTCCATCGCCTGCGCCAGCAAGGCCAGTTCACGAGGATCAAAAATATTCCCTGTTGGATGGTCAGGATTGGAAGAGGTCAAAAATCTCAGCTTACTGTCATAGAGCTGATACTCACCATCGAGGTTTTTATCGATGGCGTTTCTTAAAAATTGCTGCATGGTACGCACGGGAATACTCATCCCCAGCACGCCATACCAGTAGTTATTACTGTCTACTGGAACACTGACGGTAACCTGCGGTTCAGTATTGCTGGCGTGTTCCGGTTGCGAAGTAAACCAGCGTACCGCGCGGTGACGATTTTCTCATTGCGAATGGCCGATAAACCAGGGTTAGGTGACATAGCCGTAATAACGCGTTGGTACATTGCGCGTAAACAAGGTCGGC…
Unigene2608_All	404	5	2	0	2	0	0	gi|114794369|pdb|2HH8|A	132	8e-30	Chain A, Solution Nmr Structure Of The Ydfo Protein From Escherichia Coli. Northeast Structural Genomics Target Er251	sp|P76156|YDFO_ECOLI	123	3e-28	Uncharacterized protein ydfO OS=Escherichia coli (strain K12) GN=ydfO PE=1 SV=2	ydfO	132	1e-31	COG5562	Phage envelope protein	--			--	--	GCCCTTTAATAACACTGTATTATCATTTTTTAATACAATATGAACATTCTCTGTGGCTAAATAGTAAATGTAATGTGAGACATTATGACGTTTTAGCTCAGAATAAAACCATTGATAGTTTAAATCGTTTCGAACTTTATCAAATATTTGTTTAAAAATGACTACCTGATCCATAGATAAACCTTCCATGTGATATGAGGGGGGCGTAGTCTGCACGATTATCTAAATTGCTTCAATCTGGTCTGATCTGTTTTCTGAGCAATTCAGTAATGTCACTCTTTTCTTTGTTTGCTTCAGGAGAAACTCTTTTTTCTGAGCACAGTCTCCGGCGGCAGGCTTCAATGACCCAGGCTGAGAAATTCCCGGACCCTTTTTGATCAAGAGCGATGTTAATTTGTT…
Unigene3605_All	1445	2	0	10	169	0	38	gi|115304391|ref|YP_762688.1|	603	1e-170	cytochrome c oxidase subunit 1 [Ustilago maydis] >gi|121924031|sp|Q0H8Y4.1|COX1_USTMA RecName: Full=Cytochrome c oxidase subunit 1; AltName: Full=Cytochrome c oxidase polypeptide I >gi|72256221|gb|AAZ67011.1| cytochrome c oxidase subunit 1 [Ustilago maydis]	sp|P00395|COX1_HUMAN	870	0	Cytochrome c oxidase subunit 1 OS=Homo sapiens GN=MT-CO1 PE=1 SV=1	BMEI1465	550	2e-156	COG0843	Heme/copper-type cytochrome/quinol oxidases, subunit 1	K02256	4e-171	603	uma:UsmafMp08	cytochrome c oxidase subunit I [EC:1.9.3.1]	TTATGTATACGGGTTCTTCGAATGTGTGGTAGGGTGGGGGGCATCCATATAGTCACTCCAGGTTTATGGAGGGTTCTTCTACTATTAGGACTTTTCGCTTCGAAGCGAAGGCTTCTCAAATCATGAAAATTATTAATATTACTGCTGTTAGAGAAATGAATGAGCCTACAGATGATAGGATGTTTCATGTGGTGTATGCATCGGGGTAGTCCGAGTAACGTCGGGGCATTCCGGATAGGCCGAGAAAGTGTTGTGGGAAGAAAGTTAGATTTACGCCGATGAATATGATAGTGAAATGGATTTTGGCGTAGGTTTGGTCTAGGGTGTAGCCTGAGAATAGGGGAAATCAGTGAATGAAGCCTCCTATGATGGCAAATACAGCTCCTATTGATAGGACAT…
Unigene3316_All	207	4	4	1	4	2	2	gi|116006862|ref|YP_788045.1|	139	1e-31	hypothetical protein pO86A1_p079 [Escherichia coli] >gi|115500717|dbj|BAF33948.1| hypothetical protein [Escherichia coli]	--			--	--			--	--	--			--	--	ACCATCACCTGTTTGAGAACCTTCGCCGCAAGGGGCATCACTGCCACGGCCTGACGCACCTGTCCTGGGCAGAACGCAAAATTTTTTACCGGGTTTTGGGTAAAAAATTTTGTGGGCTGTTCATTTACCCTGGACAGTCAGTGCGGCAGGTTGTGGCTGTATCAGCCCCCGGCGACAGGGGCTTAAACAGGTGAATGGCACCGGACG
Unigene3542_All	420	0	0	0	0	0	0	gi|116667260|pdb|2GIF|A	131	2e-61	Chain A, Asymmetric Structure Of Trimeric Acrb From Escherichia Coli >gi|116667261|pdb|2GIF|B Chain B, Asymmetric Structure Of Trimeric Acrb From Escherichia Coli >gi|116667262|pdb|2GIF|C Chain C, Asymmetric Structure Of Trimeric Acrb From Escherichia Coli >gi|116667803|pdb|2HRT|A Chain A, Asymmetric Structure Of Trimeric Acrb From Escherichia Coli >gi|116667804|pdb|2HRT|B Chain B, Asymmetric Str…	sp|P31224|ACRB_ECOLI	131	1e-62	Acriflavine resistance protein B OS=Escherichia coli (strain K12) GN=acrB PE=1 SV=1	acrB	131	4e-63	COG0841	Cation/multidrug efflux pump	K03296	5e-62	131	sbc:SbBS512_E0394	hydrophobic/amphiphilic exporter-1 (mainly G- bacteria), HAE1 family	TTGTTCAGCTCATTCGGGTTCATCCAGATACGCATCGCGTACTGTGAACCGAACAACTGAACATCACCCACGCCCGAGGTACGGCTGATGGCATCTTTCATATTCGCCGCTACGTAGTCAGAGATATCCTCCTGCGTCATGGTGCCATCGGTGTTGATAACGCCGACAACCATCAGGAAGCTGCTGGATGATTTCTCNNNNNNNNNNNNNNNNNNNNNNNNNNTTCTTGCGGCAGCAACGGCATCGCCAGCTGCAGTTTGTTCTGCACCTGAACCTGCGCGATATCCGCATCAGTACCAGACTCAAAGGTCAGGGTGATCTGCACGGTACCCGTGGAGTCACTGTTAGAGGACATGTACATCAGGTTATCGATACCGTTCATATTCTGTTCGATAACCT…
Unigene2776_All	942	0	0	0	4	2	6	gi|116872160|ref|YP_848941.1|	181	1e-109	mannose-specific PTS system protein IID [Listeria welshimeri serovar 6b str. SLCC5334] >gi|116741038|emb|CAK20158.1| manZ [Listeria welshimeri serovar 6b str. SLCC5334]	sp|P69805|PTND_ECOLI	306	1e-82	Mannose permease IID component OS=Escherichia coli (strain K12) GN=manZ PE=1 SV=1	lin0774	179	2e-110	COG3716	Phosphotransferase system, mannose/fructose/N-acetylgalactosamine-specific component IID	K02796	4e-110	181	lwe:lwe0740	PTS system, mannose-specific IID component	GAGAAAAAACTCACTCAAAGTGATATTCGTGGCGTCTTCCTGCGTTCTAACCTCTTCCAGGGTTCATGGAACTTCGAACGTATGCAGGCACTGGGTTTCTGCTTCTCTATGGTACCGGCAATTCGTCGCCTCTACCCTGAGAACAACGAAGCTCGTAAACAAGCTATTCGCCGTCACCTGGAGTTCTTTAACACCCAGCCGTTCGTGGCTGCGCCGATTCTCGGCGTAACCCTGGCGCTGGAAGAACAGCGTGCTAATGGCGCAGAGATCGACGACGGTGCTATCAACGGTATCAAAGTCGGTTTGATGGGGCCNAGTCGGTTTGATGGGGCCGCTGGCTGGTGTAGGCGACCCGATCTTCTGGGGAACCGTACGTCCGGTATTTGCAGCACTGGGTGC…
Unigene3132_All	749	0	0	0	0	0	0	gi|1169118|sp|P43460.1|CSVR_ECOLX	253	1e-65	RecName: Full=HTH-type transcriptional activator csvR >gi|48935|emb|CAA42700.1| csvR [Escherichia coli] >gi|228514|prf||1805235A surface virulence factor regulator	sp|P43460|CSVR_ECOLX	253	1e-66	HTH-type transcriptional activator CsvR OS=Escherichia coli GN=csvR PE=4 SV=1	--			--	--	--			--	--	CCCATCATCTCTCTTAACACATTCAATAACATTTTATCTACTTCAGTTGTCATTATTTTTCTCGATACTCCCCTACACTCACAGGAGTCTATTTTTGACATTCCATATATTATCATTAACGTGTTTTTTAAATGTCTAAGCACATTTTCATTCAATCTGAATGCGACATATGGTTTTTCTGTTAATTTTTGTTTTTGGATTCTCACAGAGATATTAACCCCTCTCTCAAGAAACACAAGCCTATTATTGAAACATGTAATCTTATCTTCACCAAAAGATATATCCAAAATACAATTCGATGTATATAATATAGTATACTTATGAATCATTACATTATTTATTTTTATTAACTCTTTTTCTTCTGTATATTTAAAGTCCATCTCGCTATCCATAAAAATT…
Unigene987_All	2194	18	36	3	6	14	4	gi|1169118|sp|P43460.1|CSVR_ECOLX	503	1e-161	RecName: Full=HTH-type transcriptional activator csvR >gi|48935|emb|CAA42700.1| csvR [Escherichia coli] >gi|228514|prf||1805235A surface virulence factor regulator	sp|P43460|CSVR_ECOLX	503	9e-163	HTH-type transcriptional activator CsvR OS=Escherichia coli GN=csvR PE=4 SV=1	YPO0981	139	3e-32	COG3677	Transposase and inactivated derivatives	K07489	4e-31	139	ype:YPO0981	transposase	ATAAGTATAAAATATACCGATGAGTGACTGTTTTGCATTCAATAAAACATATAACTATATATTTTGATTTTTTCTTTTTGAGTTTCGATTAATGAACGCTTCACAAAACATTGCTCTATCTATGCACCACTTTATATTATCAGGCACTTTACACAAAAGTGATGCTTGCTTCCATAGTTCAAAGGCCGAAACCATATCTGTTTTTCTTTCTGCTAAAGCAGCTTCTTGAGATAAAGAGTGAAAAGAATCTTTTGCCATAAAAGTACATTACTTAAGCAGGTATATTGGATTTTGTCAGTATACAATACGAATATTCCGTCAAGATGATAAAAAAATGTAGGGCTAAGAAAATCTGGGTGCGGAAGAGAGGGTTAAAAAAATATCGCTTTGTTTGCAGGT…
Unigene2077_All	2615	1350	1346	753	1146	1377	611	gi|117622368|ref|YP_851281.1|	684	0	S-adenosyl-methyltransferase MraW [Escherichia coli APEC O1] >gi|115511492|gb|ABI99566.1| S-adenosyl-methyltransferase [Escherichia coli APEC O1]	sp|Q326F3|RSMH_SHIBS	614	9e-175	Ribosomal RNA small subunit methyltransferase H OS=Shigella boydii serotype 4 (strain Sb227) GN=rsmH PE=3 SV=1	yabC	614	2e-175	COG0275	Predicted S-adenosylmethionine-dependent methyltransferase involved in cell envelope biogenesis	K03438	0	684	ecv:APECO1_1904	S-adenosyl-methyltransferase [EC:2.1.1.-]	GTCCTAAAATGCCGCTCGCGTCGCAAACTGACACTTTATATTTGCTGTGGAAAATAGTGAGTCATTTTAAAACGGTGATGACGATGAGGGATTTTTTCTTACAGCTATTCATAACGTTAATTTGCTGCGCACGTTGGACGTAAAATAAACAACGCCAACGCTGATATTAGCCGTAAACATCGGGTTTTTTACCTCGGTATGCCTTGTGACTGCCTTGACAAGCTTTTCCTCCGCTCCGTAAACTCCTTTCAGTGGGAAATTGTGGGGCAAAGTGGGAATAAGGGGTGAGGCTGGCATGTTCCGGGGAGCAACGTTAGTCAATCTCGACAGCAAAGGGCGCTTATCAGTGCCTACCCGTTACCGGGAACAGCTGCTTGAGAACGCTGCCGGTCAAATGGT…
Unigene1460_All	525	0	1	0	0	0	0	gi|117622526|ref|YP_851439.1|	337	2e-91	phosphoheptose isomerase [Escherichia coli APEC O1] >gi|237707760|ref|ZP_04538241.1| phosphoheptose isomerase [Escherichia sp. 3_2_53FAA] >gi|91070884|gb|ABE05765.1| phosphoheptose isomerase [Escherichia coli UTI89] >gi|115511650|gb|ABI99724.1| phosphoheptose isomerase [Escherichia coli APEC O1] >gi|226898970|gb|EEH85229.1| phosphoheptose isomerase [Escherichia sp. 3_2_53FAA]	sp|Q3Z5B4|GMHA_SHISS	332	1e-90	Phosphoheptose isomerase OS=Shigella sonnei (strain Ss046) GN=gmhA PE=3 SV=1	gmhA	332	3e-91	COG0279	Phosphoheptose isomerase	K03271	8e-92	337	ecv:APECO1_1745	phosphoheptose isomerase [EC:5.-.-.-]	AGGATATCCTCATGTACCAGGATCTTATTCGTAACGAACTGAACGAAGCGGCGGAAACGCTGGCTAACTTTTTAAAAGATGACGCCAATATTCACGCCATTCAGCGCGCGGCGGTCCTGTTAGCAGACAGCTTTAAAGCCGGTGGCAAAGTGCTTTCCTGCGGCAACGGAGGTTCCCATTGCGACGCTATGCACTTTGCCGAAGAGTTGACCGGTCGCTACCGTGAAAACCGTCCGGGCTACCCGGGCTACCCGGCGATTGCTATTTCTGACGTTAGTCATATTTCCTGCGTCGGTAATGATTTCGGTTTCAATGATATTTTCTCCCGCTACGTTGAAGCGGTAGGTCGCGAAGGCGATGTACTGCTGGGGATCTCCACCTCCGGTAACTCTGCAAACG…
Unigene1461_All	1253	126	73	62	128	65	61	gi|117622526|ref|YP_851439.1|	390	1e-106	phosphoheptose isomerase [Escherichia coli APEC O1] >gi|237707760|ref|ZP_04538241.1| phosphoheptose isomerase [Escherichia sp. 3_2_53FAA] >gi|91070884|gb|ABE05765.1| phosphoheptose isomerase [Escherichia coli UTI89] >gi|115511650|gb|ABI99724.1| phosphoheptose isomerase [Escherichia coli APEC O1] >gi|226898970|gb|EEH85229.1| phosphoheptose isomerase [Escherichia sp. 3_2_53FAA]	sp|Q3Z5B4|GMHA_SHISS	382	4e-105	Phosphoheptose isomerase OS=Shigella sonnei (strain Ss046) GN=gmhA PE=3 SV=1	gmhA	382	9e-106	COG0279	Phosphoheptose isomerase	K03271	3e-107	390	ecv:APECO1_1745	phosphoheptose isomerase [EC:5.-.-.-]	TGTTGCCCGGTGTGCGCGGGTAACGCTGCGTTAATTTATGCAGGAGCCAGCAGAAGGCTTTTTCGCTATCGGTTTCACCGACCGGGCGGAAGTTGCCGGTTTCCAGTGATTTGTAGCCCGTCAGTTGTCCGTTATGGGCATAAGTCCAGTTACGCCCCCATAACTCGCGGGTAAATGGGTGAGTATTTTCCAGCGCCACCTCGCCCCGATTAGCCTGGCGAATATGAGCCACCACCGAACAGGATTTTATCGGGTAGTCCTGGACAAGTTTGGCGATGGGGGAATTAAAGCTGGGTTGTGGATCTTTAAATGTGCGACAGCCTTTACCTTCGTAAAAGGTAATGCCCCAGCCATCTTTATGTGGCCCGGTTCCACCACCACGCTGTACAAGTCCGGTGA…
Unigene1686_All	503	9	28	9	18	27	19	gi|117622712|ref|YP_851625.1|	348	1e-94	acyl-CoA thioesterase II [Escherichia coli APEC O1] >gi|215485533|ref|YP_002327964.1| acyl-CoA thioesterase II [Escherichia coli O127:H6 str. E2348/69] >gi|218557362|ref|YP_002390275.1| acyl-CoA thioesterase II [Escherichia coli S88] >gi|307224803|ref|ZP_07511214.1| acyl-CoA thioesterase II [Escherichia coli TA206] >gi|115511836|gb|ABI99910.1| acyl-CoA thioesterase II [Escherichia coli APEC O1] >…	sp|P0AGG2|TESB_ECOLI	348	1e-95	Acyl-CoA thioesterase 2 OS=Escherichia coli (strain K12) GN=tesB PE=1 SV=2	tesB	348	3e-96	COG1946	Acyl-CoA thioesterase	K10805	4e-95	348	sbc:SbBS512_E0379	acyl-CoA thioesterase II [EC:3.1.2.-]	CCTTCCTGAACGGTCGAGGCAACCAGTACGCCGTCCTGGGTATAAAACTCACCGCGCACAAAGCCACGTGCGCTGGACGCCGAGGTGCTCTCCACGCTATACAGCAGCCATTCATTCAAATTAAACGGGCGATGGAACCACATGGAATGGTCAATGGTGGCAATCTGAATCCCCGGTTCGAGAAAACCGATGCCGTGCGGCTGTAGAGCTACCGGCAGGAAGTTAAGATCAGAAGCGTAACCGAGCAGATACTGATGAACGCGCAGGTCATCCGGCACGCTACCATTTGCGCGGATCCACACCTGACGATGTGGTTCTGCGACGTGACCTTTCAGTGGGTTATGAAACTCCACCGGACGGACTTCCAGCGGACGATCGCAGATGAATTTATCTTTAAGC…
Unigene2852_All	1243	135	142	75	86	107	73	gi|117622755|ref|YP_851668.1|	574	1e-162	thioredoxin domain-containing protein [Escherichia coli APEC O1] >gi|300816718|ref|ZP_07096938.1| thioredoxin [Escherichia coli MS 107-1] >gi|300820258|ref|ZP_07100410.1| thioredoxin [Escherichia coli MS 119-7] >gi|300900582|ref|ZP_07118745.1| thioredoxin [Escherichia coli MS 198-1] >gi|300903233|ref|ZP_07121163.1| thioredoxin [Escherichia coli MS 84-1] >gi|300919902|ref|ZP_07136366.1| thioredoxi…	sp|P77395|YBBN_ECOLI	550	8e-156	Uncharacterized protein ybbN OS=Escherichia coli (strain K12) GN=ybbN PE=1 SV=2	ZybbN	574	1e-163	COG3118	Thioredoxin domain-containing protein	K05838	2e-162	574	sdy:SDY_0407	putative thioredoxin	AGATTATGGTGACCTTTATGCTGCTCTCAACCGCCAGCTTGTCGACCATTATTGCCTGCTATTTAACCTATCGTAAGTTTTATAATTCGCGCCACCAGTTGGTGGTGACGCAATTGAAGAAGAAATGATGCGATGCCGGATGCGCAGCATCGCATCCGGCGTTGTGGTTCATGTGCCGATCAACGGAATATCAATACAACAATGCATACAGCTGGCGGCGATACTTCGACGCCAGTGCATCACCCGTACCCAGCGCAGCGAGGATCTCCTGGAACGTTTTACGCGTCTGACCGTCTGCGGCGGTGAGATCTTTACGCAGATGCCCGAACAGCAACTCCAGCGCCTCTTCATTGCGCCCAACCTGGTGCAGTTGCAGAGCCAGTTGCGTCGCCAGTGCGG…
Unigene2702_All	2351	5192	5303	4272	3929	5427	4188	gi|117622826|ref|YP_851739.1|	474	1e-146	disulfide isomerase/thiol-disulfide oxidase [Escherichia coli APEC O1] >gi|227884414|ref|ZP_04002219.1| disulfide isomerase/thiol-disulfide oxidase [Escherichia coli 83972] >gi|237707421|ref|ZP_04537902.1| thiol:disulfide interchange protein dsbG [Escherichia sp. 3_2_53FAA] >gi|26106983|gb|AAN79167.1|AE016757_71 Thiol:disulfide interchange protein dsbG precursor [Escherichia coli CFT073] >gi|9107…	sp|P77202|DSBG_ECOLI	476	5e-136	Thiol:disulfide interchange protein DsbG OS=Escherichia coli (strain K12) GN=dsbG PE=1 SV=2	dsbG	476	2e-148	COG1651	Protein-disulfide isomerase	K03805	1e-146	474	ecv:APECO1_1445	thiol:disulfide interchange protein DsbG	TTTCCCCATAATGATATTAAGCGTTTTCTGATCGGGCAACCCCACGGCCTGTTGTAGCGTATTTTCCTTACTCATGTAATAGATAGCCGGCGTGACATTTGCCCCCAGATCGTCCATCAGTTTCTCATTGTCACTTAACACTTTCATTTGCTCTGTACTTACGTTTGCAGGCACGTTTAGCTTAAGCTTGCCACCAGAGGCTTCATATTGTTGCCAGGTTTTTGCGGGATCTTTGGAGGCAAGAATTGCCGCTGCTGTCGCCGGGCTTTCTGGCTTGATAACCCCAACCAACAATGTTCTTAATTGCACTTTGCCAGAATCTACCCACGGGCGCGCCTGCTGCCAGAACTGTTTACAATATGGGCAGAACGGATCGGCGAAGACGTAGACAATGACCGG…
Unigene3541_All	416	23	2	11	12	3	5	gi|117622849|ref|YP_851762.1|	142	1e-32	rare lipoprotein A [Escherichia coli APEC O1] >gi|115511973|gb|ABJ00048.1| rare lipoprotein A precursor [Escherichia coli APEC O1]	sp|P10100|RLPA_ECOLI	121	1e-27	Rare lipoprotein A OS=Escherichia coli (strain K12) GN=rlpA PE=1 SV=1	rlpA	121	3e-28	COG0797	Lipoproteins	K03642	2e-33	142	ecv:APECO1_1422	rare lipoprotein A	CGTAAATATTGGTATGGTAAGCGGTATTCTGCCGGTTGTAGGGGTTCCGCTCCCACTGGTCAGTTATGGAGGATCAGCGCTAATTGTGCTGATGGCTGGGTTCGGGATTGTAATGTCAATCCACACCCACAGGAAAATGTTGTCGAAAAGCGTGTAAGAGGTGCGCAATGCGTAAGCAGTGGCTCCGGGTNNNNNNNNNNNNNNNNNNNNNNNNNNNNNNNNNNNNNNNNNNNNNNNNNNTCAGCAACAGACGGTAAGTGTACCGCAGCCTGCGGTATGTAACGGCCCCATAGTTGAAATTAGCGGGGCGGACCCGCGTTTCGAACCACTGAACGCGACGGCAAATCAGGATTACCAGCGCGACGGTAAAAGCTACAAAATCGTGCAGGATCCGTCTCG…
Unigene128_All	1210	751	654	344	926	689	221	gi|117623073|ref|YP_851986.1|	359	2e-97	leucine-responsive transcriptional regulator [Escherichia coli APEC O1] >gi|237707121|ref|ZP_04537602.1| leucine-responsive transcriptional regulator [Escherichia sp. 3_2_53FAA] >gi|26107315|gb|AAN79498.1|AE016758_102 Leucine-responsive Regulatory protein [Escherichia coli CFT073] >gi|91071508|gb|ABE06389.1| leucine-responsive regulatory protein [Escherichia coli UTI89] >gi|115512197|gb|ABJ00272.…	sp|P0ACJ3|LRP_SHIFL	325	4e-88	Leucine-responsive regulatory protein OS=Shigella flexneri GN=lrp PE=3 SV=2	lrp	325	1e-88	COG1522	Transcriptional regulators	K03719	7e-98	359	ecv:APECO1_1200	Lrp/AsnC family transcriptional regulator, leucine-responsive regulatory protein	ACCCGCCGACAATAATGACGGGAATGGTGTAAGCCATCACGCCAAAAATAAAGAACAGCGTATCTGCCAGCCACGCACCGGGCATCCCACCTAAATTATGGATAGGTTCATGCCAGGCCGTTTGCGACCAGCTGGGGTCCGAAGGGTTAAAGCTTAGTAAGGCAGCCATCAACCAGACGGCAAACAGGACAATAAGGATCAGCAACTCTTCCAGAAGGCGACGGCCGCTACTTAACTTTGTCAATGTGACTTCTTTGTCTTCAGTGTATTCCTGGCTCAAGAAAGGCTCTCCAGGTTACAGGCTTTTCCTGCCCGATGCTAAAACGGACAACAGTACCAGGTTACCCCAGTACTGTTGCTGTATGGATTAACAGGAGTGTAATCAAAATACGCCGATTT…
Unigene4162_All	356	0	0	0	0	0	0	gi|117623080|ref|YP_851993.1|	120	4e-50	anaerobic dimethyl sulfoxide reductase subunit C [Escherichia coli APEC O1] >gi|115512204|gb|ABJ00279.1| anaerobic dimethyl sulfoxide reductase subunit C [Escherichia coli APEC O1]	sp|P18777|DMSC_ECOLI	103	2e-40	Anaerobic dimethyl sulfoxide reductase chain C OS=Escherichia coli (strain K12) GN=dmsC PE=1 SV=1	dmsC	103	5e-41	COG3302	DMSO reductase anchor subunit	K07308	1e-50	120	ecv:APECO1_1193	anaerobic dimethyl sulfoxide reductase subunit C (DMSO reductase anchor subunit)	GCCAATAGCCGCCCGACCGGGGATACCACTGGCTATCTGGCAAACCCGAAGGAGGTGTGAGATGGGAAGTGGATGGCATGAATGGCCGCTGATGATCTTCACGGTCTTCGGGCAATGTGTAGCAGGTGGTTTTATCGTTCTGGCTTTGGCGCTGCTCAAAGGCGACCTGCGNNNNNNNNNNNNNNNNNNNNNNNNNNNNNNTGTTTGGTTTATGGGTGCTGATGGGCATTGGCTTTATCGCCTCTATGCTCCATCTTGGTTCACCAATGCGCGCTTTTAACTCGCTCAACCGGGTAGGGGCTTCAGCACTCAGTAACGAAATCGCCAGCGGTTCGATCTTTTTTGCTGTAGGCGGC
Unigene1947_All	296	4	5	0	4	1	2	gi|117623216|ref|YP_852129.1|	187	2e-46	inner membrane protein [Escherichia coli APEC O1] >gi|237706993|ref|ZP_04537474.1| inner membrane protein [Escherichia sp. 3_2_53FAA] >gi|222032782|emb|CAP75521.1| Biofilm PGA synthesis protein pgaD [Escherichia coli LF82] >gi|226898203|gb|EEH84462.1| inner membrane protein [Escherichia sp. 3_2_53FAA] >gi|294489740|gb|ADE88496.1| biofilm PGA synthesis protein PgaD [Escherichia coli IHE3034] >gi|3…	sp|P69432|PGAD_ECOLI	187	1e-47	Biofilm PGA synthesis protein PgaD OS=Escherichia coli (strain K12) GN=pgaD PE=1 SV=1	--			--	--	K11937	5e-47	187	sfv:SFV_1032	biofilm PGA synthesis protein PgaD	TACTGGCAAAGCGAGGCCAGAAGCCGACTTCAGTTCTATTTTTTGCTGGCAGTGGCGAATGCCGTCGTGTTAATTGTCTGGGCGCTGTACAATAAGCTGCGTTTTCAAAAACAGCAGCATCATGCAGCCTACCAATATACGCCGCAAGAATATGCAGAGAGCTTAGCAATACCTGATGAGCTCTATCAGCAACTACAAAAAAGCCATAGGATGAGCGTACACTTCACCAGCCAGGGGCAAATAAAAATGGTTGTTTCAGAAAAAGCGCTAGTCCGGGCATAAACACCCAAAACAAA
Unigene314_All	709	33	13	9	24	12	15	gi|117623302|ref|YP_852215.1|	466	1e-130	lipoprotein transporter ATP-binding subunit [Escherichia coli APEC O1] >gi|115512426|gb|ABJ00501.1| ABC transporter, ATP-binding protein [Escherichia coli APEC O1]	sp|P75957|LOLD_ECOLI	387	5e-107	Lipoprotein-releasing system ATP-binding protein LolD OS=Escherichia coli (strain K12) GN=lolD PE=1 SV=2	lolD	377	1e-104	COG1136	ABC-type antimicrobial peptide transport system, ATPase component	K09810	2e-130	466	ecv:APECO1_198	lipoprotein-releasing system ATP-binding protein [EC:3.6.3.-]	GCCCTGCAAGCGATTCAATTCCCCAAGCAACTGGAAGATGCTGTCGGCGTTACGCGCATCGAGGTTACCGGTAGGTTCATCCGCCAGTACCAGGCGCGGGTTATTCACCAGCGCACGGGCAATCGCCACACGCTGGCGTTCGCCGCCAGAAAGTTCAGATGGGCGGTGATTCGCACGATGATCCAGCCCCACCGCTTTTAACATCTCAAGTGCACGGCTGTTGATTTCAGCGGGCTTTTTCTTGCCAATCAGCAGCGGCATAGCCACGTTTTCCAGGGCGGTAAAATCCGGCAGCAGGTGGTGAAACTGATAAATAAAGCCCAGCTTCTGGTTGCGCAGCTCTGCTTTCGCCGCCGAAGACAGTTTGCTCATCGGTTGACCGTTAAAGATCACATCGCC…
Unigene2428_All	931	16	121	35	2	94	34	gi|117623707|ref|YP_852620.1|	594	1e-168	nitrite extrusion protein 2 [Escherichia coli APEC O1] >gi|115512831|gb|ABJ00906.1| nitrite extrusion protein 2 [Escherichia coli APEC O1]	sp|P37758|NARU_ECOLI	583	7e-166	Nitrite extrusion protein 2 OS=Escherichia coli (strain K12) GN=narU PE=1 SV=3	narU	583	2e-166	COG2223	Nitrate/nitrite transporter	K02575	8e-169	594	ecv:APECO1_606	MFS transporter, NNP family, nitrate/nitrite transporter	TGCGCCTTACCTCCTGTTTTGTCTTTTTTCATTACCAATGTGTGCATGTGAGGAACAATATGGCACTGCAAAATGAGAAAAATAGTCGTTATCTTTTACGCGACTGGAAACCAGAAAATCCGGCCTTCTGGGAAAATAAAGGAAAACATATTGCTCGAAGAAACCTCTGGATATCAGTCAGTTGTCTACTTCTTGCCTTCTGTGTCTGGATGCTATTTAGCGCAGTTACCGTTAATCTCAATAAAATCGGTTTTAATTTTACTACCGATCAACTCTTTTTATTAACCGCATTACCCTCCGTTTCTGGCGCATTATTGCGTGTTCCCTACTCCTTTATGGTGCCTATATTCGGTGGACGCCGATGGACGGTTTTTAGTACTGCAATCCTGATTATTCCTT…
Unigene252_All	493	1118	10875	3671	435	8879	3588	gi|117623717|ref|YP_852630.1|	156	6e-37	biofilm-dependent modulation protein [Escherichia coli APEC O1] >gi|237705461|ref|ZP_04535942.1| biofilm-dependent modulation protein [Escherichia sp. 3_2_53FAA] >gi|26108173|gb|AAN80373.1|AE016760_232 Bdm protein [Escherichia coli CFT073] >gi|226900218|gb|EEH86477.1| biofilm-dependent modulation protein [Escherichia sp. 3_2_53FAA]	sp|P65639|BDM_ECOL6	145	2e-34	Protein bdm homolog OS=Escherichia coli O6 GN=bdm PE=4 SV=1	--			--	--	K02972	6e-18	91.7	sbc:SbBS512_E1743	small subunit ribosomal protein S22	CAGACACGGAGAATCACTATGTTTACTTATTATCAGGCAGAAAATTCAACAGCAGAACCCGCTCTGGTTAATGCCATTGAGCAAGGCCTTCGGGCAGAGCACGGTGTTGTCACTGAAGATGACATTCTCATGGAGCTGACCAAATGGGTGGAAGCTTCTGATAACGACATCCTCAGTGATATCTACCAGCAAACGATCAATTATGTGGTCAGTGGCCAGCACCCTACGCTTTAAGGTGCTATGCTTGTTCGGCAACCTAATTTAGGGGTTTAGCACGTGTTTCTTCGCTACGGCGATGTTGTCCTTAAAACTAGCAACAGGATTGAGGAGTTAAAATGAAATCGAACCGTCAGGCACGTCATATTCTTGGACTGGACCATAAAATTTCTAACCAGCGCA…
Unigene2193_All	1100	71	93	48	77	68	38	gi|117623738|ref|YP_852651.1|	524	1e-147	regulator with HipB [Escherichia coli APEC O1] >gi|115512862|gb|ABJ00937.1| regulator with HipB [Escherichia coli APEC O1]	sp|P23874|HIPA_ECOLI	498	3e-140	Protein hipA OS=Escherichia coli (strain K12) GN=hipA PE=1 SV=2	hipA	498	7e-141	COG3550	Uncharacterized protein related to capsule biosynthesis enzymes	K07154	1e-147	524	ecv:APECO1_637		CTCCTGTGGCAAGCGAAGTAAAACCGTTCGCTCAGTATTCCAACGCCTGTCAAAACGTTCGACCGCTAACGCGCGCACCCTTCCCGCTTTAATGATTTCTGCGTCCGGAACATTCAACCCAAGTTCTTTCGCCAGCAGCAGACAGTAATACTCATTATCAACGCTTTGGCTGAGATCGAGCGTCGCATTGGGCTGCCTGATTTCGCCAATCGGTAATTTAATGATGTGCGTCGTCGGCGTTATTCCTTTCGGAATGCACCAGTCATTGCCTATTCTAAGCAGCGCTGTCTTCTCCTGCGCGCCAGCAACCGAGATGCGAAAGTCATTTTCTTCTCTAATCATGCCCAGAGGGATATCTGCTTTATAAGCCGTTAATACTTCTTCAAGCCTGGCTTCAGT…
Unigene1303_All	414	0	3	0	0	4	0	gi|117623776|ref|YP_852689.1|	238	1e-61	oxidoreductase, membrane subunit [Escherichia coli APEC O1] >gi|115512900|gb|ABJ00975.1| oxidoreductase, membrane subunit [Escherichia coli APEC O1]	sp|P0AAJ1|YNFG_ECOLI	216	3e-56	Probable anaerobic dimethyl sulfoxide reductase chain ynfG OS=Escherichia coli (strain K12) GN=ynfG PE=3 SV=2	Z2577	216	1e-56	COG0437	Fe-S-cluster-containing hydrogenase components 1	K07312	2e-62	238	ecv:APECO1_673	putative dimethyl sulfoxide reductase subunit YnfH (DMSO reductase anchor subunit)	TCATTTTTGGCGGCGAACCAGCCAATTCCGCTAACAATCAGCGCGCCTACTACGCATTGACCCAATACGGTAAAGATAACCAGTGGCCACTCATGCCATCCATTTCCCATTTTACACTTCCTCCGGATTAGCCAGATAACCAGTGGTATCGCCGGTCGGGCGGCTGTTGGCGTTAGGTTTGATAACGATATTGGGTTTTGTGAAATGCGCGCGCGGCAGTGGCGCGACGGCAGCCAGAGTGCCGTGCTTCTGGCGCAGCTCTTCAATTGGACCGAACTCAAGTGCACGCAGCGGGCAGGATTCGACACATATGGGTTGTTTCCCCTCGGCGACGCGCGAATAACAACCATCGCACTTCGTCATGTGCCCTTTTTCAGCATTGTACTGTGGCGCGCCGTA…
Unigene869_All	1632	251	8	3	277	4	12	gi|117624217|ref|YP_853130.1|	893	0	amino acid transporter [Escherichia coli APEC O1] >gi|293410373|ref|ZP_06653949.1| putrescine importer [Escherichia coli B354] >gi|25296453|pir||H90980 probable amino acid/amine transport protein ECs2816 [imported] - Escherichia coli (strain O157:H7, substrain RIMD 0509952) >gi|25296460|pir||E85826 probable amino acid/amine transport protein yeeF [imported] - Escherichia coli (strain O157:H7, sub…	sp|P0AA47|YEEF_ECOLI	889	0	Inner membrane transport protein YeeF OS=Escherichia coli (strain K12) GN=yeeF PE=1 SV=1	ECs2816	893	0	COG0531	Amino acid transporters	K14052	6e-169	596	kpu:KP1_2007	putrescine importer	CTCCGGTTGATTATTAGAAAAGATGATTATGCTACGTCTTCGTACTGCGGAACCGGGTTACGGAAGCTCTTGGTGACGCAAGCCAGGTAAATCAGACCGATAGCAGCCCAGATCAGCCCCAGAACCATTGAGCTTTCTTCCAGGTTAACCCACAGCGCACCAACGGTCAGCGCACCACACATCGGCAGGAACAGATACTGGAAGTGATCTTTCAGCGTCTTATTACGCTTCTCACGGATCCAGAACTGCGAGATGACCGACAGGTTAACGAAGGTGAACGCCACCAACGCACCAAAGTTGATCAGCGCCGTAGCCATCACCAGGTCGAAGTTGATTGCCAGCAGGGCAATCGCGCCAACCAGGATGATGTTCATCGCCGGAGTACGCCATTTCGGGTGT…
Unigene730_All	1817	550	427	396	425	345	400	gi|117624219|ref|YP_853132.1|	513	1e-151	epimerase [Escherichia coli APEC O1] >gi|157161508|ref|YP_001458826.1| NAD dependent epimerase/dehydratase family protein [Escherichia coli HS] >gi|168751657|ref|ZP_02776679.1| NAD dependent epimerase/dehydratase family protein [Escherichia coli O157:H7 str. EC4113] >gi|168757560|ref|ZP_02782567.1| NAD dependent epimerase/dehydratase family protein [Escherichia coli O157:H7 str. EC4401] >gi|16876…	sp|P0AD12|YEEZ_ECOLI	513	7e-152	Protein yeeZ OS=Escherichia coli (strain K12) GN=yeeZ PE=1 SV=1	yeeZ	513	2e-152	COG0451	Nucleoside-diphosphate-sugar epimerases	K01175	9e-44	180	sfl:SF2076	[EC:3.1.-.-]	AGCGGGGAAAGGAGGGGGCTAAGAGGACTGTCCTCTAAGCTGACGGCACCAAAAATAGCGAAGCCTGGATTTTCGTCTCACTGACAATACCTTGATCTACAAACTAATTAATAAATAGTTAATTAACGCCCATCATTGTACAATGAACTGTACAAAAGAGGAGATTGACATGCGTACAATTAGCTACAGCGAAGCGCGTCAGAATTTGTCGGCAACAATGATGAAAGCCGTTGAAGATCATGCCCCGATCCTTATTACTCGTCAGAATGGAGAGGCTTGTGTTCTGATGTCACTCGAAGAATACAACTCGCTGGAAGAGACGGCTTATCTACTGCGTTCCCCCGCTAACGCCCGGAGATTGATGGACTCAATCGATAGCCTGAAATCAGGCAAAGGAAC…
Unigene3011_All	888	26	19	21	34	21	18	gi|117624754|ref|YP_853667.1|	313	1e-136	chaperone protein HscA [Escherichia coli APEC O1] >gi|237705036|ref|ZP_04535517.1| chaperone HscA [Escherichia sp. 3_2_53FAA] >gi|91073427|gb|ABE08308.1| chaperone protein HscA [Escherichia coli UTI89] >gi|115513878|gb|ABJ01953.1| chaperone protein HscA [Escherichia coli APEC O1] >gi|226901402|gb|EEH87661.1| chaperone HscA [Escherichia sp. 3_2_53FAA]	sp|Q3YZ26|HSCA_SHISS	313	4e-137	Chaperone protein hscA OS=Shigella sonnei (strain Ss046) GN=hscA PE=3 SV=1	hscA	313	9e-138	COG0443	Molecular chaperone	K04044	1e-136	313	ecv:APECO1_3999	molecular chaperone HscA	CAGGCGAGCTGGATGGTGTAGTTATCACCGTTCCGGCGTACTTTGACGATGCCCAGCGTCAGGGCACCAAAGACGCGGCGCGTCTGGCGGGCCTTCACGTCCTGCGCTTACTTAACGAACCGACCGCTGCGGCTATCGCCTACGGGCTGGATTCCGGTCAGGAAGGCGTGATCGCCGTTTATGACCTCGGTGGCGGGACGTTTGATATTTCCATTCTGCGCTTAAGTCGCGGCGTGTTTGAAGTGCTGGCAACCGGCGGTGATTCCGCGCTCGGCGGCGATGATTTCGATCATCTGCTGGNNNNNNNNNNNNNNNNNNNNNNNNNNNNNNNNNNNNNNNNNNNNNNNNNNNNNNNNNNNNNNNNNNNNNNNNNNNNNNNNNNNNNNNNNNNNNNNNNNN…
Unigene2138_All	1473	656	389	288	623	332	213	gi|117624930|ref|YP_853918.1|	354	0	recombinase A [Escherichia coli APEC O1] >gi|227888235|ref|ZP_04006040.1| recombination protein A [Escherichia coli 83972] >gi|237706681|ref|ZP_04537162.1| recombinase A [Escherichia sp. 3_2_53FAA] >gi|254037738|ref|ZP_04871796.1| recombinase A [Escherichia sp. 1_1_43] >gi|293412054|ref|ZP_06654777.1| RecA protein [Escherichia coli B354] >gi|293415948|ref|ZP_06658588.1| RecA protein [Escherichia …	sp|Q3YYG4|RECA_SHISS	345	0	Protein recA OS=Shigella sonnei (strain Ss046) GN=recA PE=3 SV=1	recA	345	0	COG0468	RecA/RadA recombinase	K03553	0	354	ecv:APECO1_3827	recombination protein RecA	TGCTGATTATGCCGTGTCTATTAGTGGTATCGCCGGGCCGGATGGCGGCAGTGAAGAGAAGCCTGTCGGCACCGTCTGGTTTGCTTTTGCCACTGCCCGCGGTGAAGGCATTACCCGGCGGGAATGCTTCAGCGGCGACCGTGATGCGGTGCGTCGTCAGGCTACTGCGTATGCATTGCAGACCTTGTGGCAACAATTTCTACAAAACACTTGATACTGTATGAGCATACAGTATAATTGCTTCAACAGAACATATTGACTATCCGGTATTACCCGGCATGACAGGAGTAAAAATGGCTATCGACGAAAACAAACAGAAAGCGTTGGCGGCAGCACTGGGCCAGATTGAGAAACAATTTGGTAAAGGCTCCATCATGCGCTTGGGTGAAGACCGTTCCA…
Unigene2426_All	351	29	39	10	0	23	12	gi|117625195|ref|YP_854225.1|	182	8e-45	hypothetical protein APECO1_3533 [Escherichia coli APEC O1] >gi|237706377|ref|ZP_04536858.1| conserved hypothetical protein [Escherichia sp. 3_2_53FAA] >gi|300824793|ref|ZP_07104897.1| conserved hypothetical protein [Escherichia coli MS 119-7] >gi|115514319|gb|ABJ02394.1| conserved hypothetical protein [Escherichia coli APEC O1] >gi|226899417|gb|EEH85676.1| conserved hypothetical protein [Escheri…	--			--	--			--	--	--			--	--	TGAAAAAGTTGGATGCAATGTTTTGTTTATAATTCGATATCAAATGAACTGGTTGTACGAGGTTCAGAACACAAGCTCATTAAACAGTACGTCAGGACTATTGATTTCATAACAGTGAATACATTTTTTACCGTTTATAATAACTGCCTGTGTTGGACGGGGATACCAGAGCAGCCGAAAACACCGGGGGTTATTACCTGCTCTCATGGAAACCATATATTCCTAGTGCTAATCACAGTCATAAATAGCCTGAAGAACGTGACGAAGGGACTTTAATGGAAGCCGGAGTAACTTGTCAGAAACATCAATCTTCGTCATCATTTCAAAGAAAAATAATTAGTTAAAGCAGTC
Unigene2984_All	714	61	28	30	44	25	8	gi|117625740|ref|YP_859063.1|	318	3e-85	cell division protein FtsX [Escherichia coli APEC O1] >gi|237703209|ref|ZP_04533690.1| cell division protein ftsX [Escherichia sp. 3_2_53FAA] >gi|254038630|ref|ZP_04872686.1| cell division protein ftsX [Escherichia sp. 1_1_43] >gi|26110506|gb|AAN82691.1|AE016768_109 Cell division protein ftsX [Escherichia coli CFT073] >gi|91074525|gb|ABE09406.1| cell division membrane protein [Escherichia coli UT…	sp|P0AC32|FTSX_SHIFL	298	3e-80	Cell division protein ftsX OS=Shigella flexneri GN=ftsX PE=3 SV=1	ftsX	298	8e-81	COG2177	Cell division protein	K09811	1e-85	318	ecv:APECO1_2991	cell division transport system permease protein	AACTTCCCTATTCAGCTTTCCGGCGGTGAACAACAGCGTGTTGGCATTGCCCGCGCGGTGGTGAATAAGCCCGCGGTACTGCTGGCGGACGAACCGACCGGTAACCTGGACGACGCGTTGTCGGAAGGGATTCTACGTCTGTTTGAAGAGTTTAACCGCGTTGGGGTAACCGTATTGATGGCAACGCACGACATCAACCTGATTTCACGGCGTTCCTATCGCATGCTCACCCTGAGCGATGGTCACTTGCATGGAGGCGTGGGCCATGAATAAGCGCGATGCAATCAATCATATTCGGCAGTTTGGCGGGCGTCTTGATCGCTTCCGTAAATCGGTCGGCGGCTCTGGCGACGGCGGTCGTAACGCCCCGAAACGCGCGAAATCCTCGCCAAAACCGGT…
Unigene2819_All	912	153	130	120	171	138	127	gi|117625837|ref|YP_859160.1|	599	1e-170	2-ketoaldonate reductase/glyoxylate reductase B [Escherichia coli APEC O1] >gi|115514961|gb|ABJ03036.1| 2-ketoaldonate reductase/glyoxylate reductase B [Escherichia coli APEC O1]	sp|B2U573|GHRB_SHIB3	596	8e-170	Glyoxylate/hydroxypyruvate reductase B OS=Shigella boydii serotype 18 (strain CDC 3083-94 / BS512) GN=ghrB PE=3 SV=1	ZyiaE	599	2e-171	COG1052	Lactate dehydrogenase and related dehydrogenases	K00090	3e-170	599	ecv:APECO1_2895	gluconate 2-dehydrogenase [EC:1.1.1.215]	CGGCACAGGCGGCCATGCCATAACGCGTCTCATGGGTGGCAGATCCAATATGCGGTACTGCGACGACGTTGGCCATTGAGAGCAACGGCGAATCTACGGACAGTGGCTCTTGTTCGAAGACATCCAGCCCGGCGGCGTGAATTTCCCCTTTCTGCAATGCTGCGATCAGTGCATTTTCGTCAACCACCGGGCCACGTCCGGCATTAATGAAAATGGCGGAGGATTTCATTTTGGCGAATTGTTCTGCGCCAAACAGATGATGCGTCTCATCAGTTAACGGCAGGATCAGGCAAACGAAATCTGACTCTTGTAACAGTGTATCCAAATCGCAGTAGCGGGCGTTGAAGCGTTCTTCTGCTTCTTTATGGTGGCGGCGCGCGTTATAGAGGATGGGCATGT…
Unigene1652_All	691	103	29	8	115	23	4	gi|117625913|ref|YP_859236.1|	233	8e-60	nucleoid occlusion protein [Escherichia coli APEC O1] >gi|237703412|ref|ZP_04533893.1| nucleoid occlusion protein [Escherichia sp. 3_2_53FAA] >gi|226902676|gb|EEH88935.1| nucleoid occlusion protein [Escherichia sp. 3_2_53FAA]	sp|P0C094|SLMA_SHIFL	202	1e-51	HTH-type protein slmA OS=Shigella flexneri GN=slmA PE=3 SV=1	ttk	233	2e-61	COG1309	Transcriptional regulator	K05501	2e-60	233	ecv:APECO1_2820	TetR/AcrR family transcriptional regulator	CAATGATGCTGCCGCGCTCCGGATTGGGACATAAGCACGGTATCGTGCTTGGTAACCTGGTAGGATTGATCGATTCCGACTATCAGGGCCAGTTGATGATTTCCGTGTGGAACCGTGGTCAGGACAGCTTCACCATTCAACCTGGCGAACGCATCGCCCAGATGATTTTTGTTCCGGTAGTACAGGCTGAATTTAATCTGGTGGAAGATTTCGACGCCACCGACCGCGGTGAAGGCGGCTTTGGTCACTCTGGTCGTCAGTAACACATACGCATCCGAATAACGTCATAACATAGCCGCAAACATTTCGTTTGCGGTCATAGCGTGGGTGCCGCCTGGCAAGTGCTTATTTTCAGGGGTATTTTGTAACATGGCAGAAAAACAAACTGCGAAAAGGAAC…
Unigene2258_All	597	146	69	42	127	70	41	gi|117625978|ref|YP_859301.1|	261	2e-68	chromosomal replication initiation protein [Escherichia coli APEC O1] >gi|227883923|ref|ZP_04001728.1| chromosomal replication initiator protein DnaA, DNA-binding transcriptional dual regulator [Escherichia coli 83972] >gi|293413156|ref|ZP_06655822.1| chromosomal replication initiator protein DnaA [Escherichia coli B354] >gi|300815051|ref|ZP_07095276.1| replication initiator protein DnaA [Escheri…	sp|Q3YWB2|DNAA_SHISS	255	2e-67	Chromosomal replication initiator protein dnaA OS=Shigella sonnei (strain Ss046) GN=dnaA PE=3 SV=1	dnaA	255	4e-68	COG0593	ATPase involved in DNA replication initiation	K02313	6e-69	261	ecv:APECO1_2755	chromosomal replication initiator protein	GGTTCTGCCGGGGCCGGGACGTTATCCCAACCTGAGCGCGTAGAAGGCGCAGCACGTTGCGGCTGCGTTTGCGCCACCTGTGCAGGGGCCGCGACGTTGCTCGTCACTGCCGCTTGTGGCGTTTGCGTCACCGGTTTGGTGCCGACTTCAAAACGCAGCTGTGGGGCATCCGCTCCGCAGAAACTGGTTAGCAGTCCATTGATATTATTAAGGTACTTGTCCCGTACCCAATCGAGGACAAAACGGTTTGGCGCGTACAGGGCCAGCGTGTTATCGCTCAGTTCCGCCTGCAATGGGCGTATCCACATACTGAATTCTGTGGCTGGTAACTCATCCTGCAATCGGGCAAGACACTGCTGCCAAAGCGAAAGTGACACGGCGGACTCCACTCGAACAAAA…
Unigene1377_All	3789	608	493	233	401	493	347	gi|117626156|ref|YP_859479.1|	672	0	acetyltransferase [Escherichia coli APEC O1] >gi|170083360|ref|YP_001732680.1| acetyltransferase [Escherichia coli str. K-12 substr. DH10B] >gi|189404873|ref|ZP_02811739.2| acetyltransferase, GNAT family [Escherichia coli O157:H7 str. EC869] >gi|191173880|ref|ZP_03035400.1| acetyltransferase, GNAT family [Escherichia coli F11] >gi|193067962|ref|ZP_03048927.1| acetyltransferase, GNAT family [Esche…	sp|P0ADQ2|YIID_ECOLI	672	0	Uncharacterized protein yiiD OS=Escherichia coli (strain K12) GN=yiiD PE=4 SV=1	rbn	571	3e-162	COG1295	Predicted membrane protein	K00633	0	672	sbo:SBO_3902	galactoside O-acetyltransferase [EC:2.3.1.18]	CCACGGATTTTTTCAGTTAGGTGGTATCAGCGAGGCCGCGCGATCGGCACTACGGGATGTTGCCTGGAGAGCGGGAAGGTAACTTCGGACCTGGGCCCTGAAAAGGTTTTCAGATTGAAAACCTTTTCAGTCAAGTAAAACGCCCCTACTCTTCTTCGTTCCCGCCCTCTTCATACGGGCCAAATGGCTTCGCGGGCAGAACGATATACGTGCCTTCAAACACTGCACCCGGCGTCTCGTCGCCAAAGATTTCAACTTGCATCTGCACCCGTGCTTTTCGTCCGCGCGCCAGACGGTCGAGATCGCCGCTTAAGGCACCAAGGTCGGCTACCGCATGAGGTTTACCGCTAATCGGCTTGCTGTAGCGGATATGCGCATCCGCCAGAATAATCGTTCCGC…
Unigene950_All	435	75	28	14	35	29	16	gi|117626200|ref|YP_859523.1|	221	2e-56	DNA-binding transcriptional regulator CytR [Escherichia coli APEC O1] >gi|157163409|ref|YP_001460727.1| DNA-binding transcriptional regulator CytR [Escherichia coli HS] >gi|187730930|ref|YP_001882629.1| transcriptional repressor CytR [Shigella boydii CDC 3083-94] >gi|188492747|ref|ZP_03000017.1| transcriptional repressor CytR [Escherichia coli 53638] >gi|237702967|ref|ZP_04533448.1| transcription…	sp|P0ACP0|CYTR_SHIFL	218	1e-56	HTH-type transcriptional repressor CytR OS=Shigella flexneri GN=cytR PE=3 SV=1	cytR	218	3e-57	COG1609	Transcriptional regulators	K05499	4e-57	221	sbc:SbBS512_E4416	LacI family transcriptional regulator, repressor for deo operon, udp, cdd, tsx, nupC, and nupG	GAAAATTCTGTAACCGTTTTCACGCGCTATCTGCTAAAAATGTTGCCGATGTGAAGTAAACATGGATGTAGTACGCCTGACGTGCCAGGCGAGGAGTGAGTGTGAAAGCGAAGAAGCAGGAAACTGCCGCGACCATGAAAGACGTTGCCCTCAAGGCAAAAGTCTCTACAGCGACTGTCTCCCGAGCATTAATGAATCCCGATAAAGTCTCCCAGGCCACCCGTAATCGGGTTGAAAAAGCGGCCCGGGAAGTGGGTTATTTACCGCAACCTATGGGGCGCAACGTCAAGCGTAATGAATCCCGCACCATTCTGGTGATTGTCCCGGATATCTGCGATCCCTTCTTTAGCGAAATTATTCGCGGTATCGAAGTTACGGCGGCAAATCACGGATATCTGG…
Unigene1262_All	418	10	11	0	10	6	12	gi|117626486|ref|YP_859809.1|	286	4e-76	thiol:disulfide interchange protein precursor [Escherichia coli APEC O1] >gi|115515610|gb|ABJ03685.1| thiol:disulfide interchange protein precursor [Escherichia coli APEC O1]	sp|Q328D2|DSBD_SHIDS	253	3e-67	Thiol:disulfide interchange protein DsbD OS=Shigella dysenteriae serotype 1 (strain Sd197) GN=dsbD PE=3 SV=1	dsbD	251	3e-67	COG4232	Thiol:disulfide interchange protein	K04084	1e-76	286	ecv:APECO1_2252	thiol:disulfide interchange protein DsbD [EC:1.8.1.8]	GCGCAGCCCTGGTAGGTGACAGTTAACGTCGCTCCCGCACTCGCCTGGTTGATGGTTACGGGAAGCGTCAGCCGATCGCGGTAAATCTCGCTTTTGCCGTAAAACTCATCTTCATGCCAGACGCCTTGCGGCAGCTGCACGTCGGCAATTTTCGCGTGTTCCGGCGTAATGCGGATCTGTTTACGGTAGAGGTAGTAACCGTCTTTGATCTGCCAGGTCAGATTAAGGTCATGTTGGTTTTGCTGAAAATCAAAAGTAAAGGCTTGATCCGCGGGGACAAATTGTGAACGTCCCGGCGCGTCGAATAATCCGGCAAAAACGGAAGTGCTGCAAAGTAGCAGGATCAGCGTAAAGATGCGTTGAGCCATGAGAGGTAATCTGTGTCTCCGTGTGTAACAG…
Unigene3243_All	288	13	9	4	25	9	2	gi|117626622|ref|YP_859945.1|	101	2e-20	type 1 fimbriae major subunit FimA [Escherichia coli APEC O1] >gi|115515746|gb|ABJ03821.1| type 1 fimbriae major subunit FimA [Escherichia coli APEC O1]	sp|P12266|FM11_KLEPN	73.2	5e-13	Fimbrial subunit type 1 OS=Klebsiella pneumoniae PE=1 SV=1	fimA	66.6	1e-11	COG3539	P pilus assembly protein, pilin FimA	K07345	6e-21	101	ecv:APECO1_2116	major type 1 subunit fimbrin (pilin)	AAACTGAAAAAGTTTGTGCGCGATGCTTTCCTCTATGAGTCAAAATGGCCCCAAATGTTTCATCTTTTGGGGGAAAACTGTGCAGTGTTGGCAGTCAAACTCGTTGACAAAACAAAGTGTACAGAACGACTGCCCATGTCGATTTAGAAATAGTTTTTTTAAAGGAAAGCAGCATGAAAATTAAAACTCTGGCAATCGTTGTTCTGTCGGCTCTGTCCCTCAGTTCCGCAGCGGCTCTGGCCGATACTACGACGGTAAATGGTGGGACCGTTCACTTTAAAGGGGAAG
Unigene3768_All	464	0	0	0	4	2	5	gi|117626742|ref|YP_860065.1|	278	1e-73	purine nucleoside phosphorylase [Escherichia coli APEC O1] >gi|91075674|gb|ABE10555.1| purine nucleoside phosphorylase [Escherichia coli UTI89] >gi|115515866|gb|ABJ03941.1| purine nucleoside phosphorylase [Escherichia coli APEC O1]	sp|Q3YU09|DEOD_SHISS	243	5e-64	Purine nucleoside phosphorylase deoD-type OS=Shigella sonnei (strain Ss046) GN=deoD PE=3 SV=1	deoD	243	1e-64	COG0813	Purine-nucleoside phosphorylase	K03784	4e-74	278	ecv:APECO1_1997	purine-nucleoside phosphorylase [EC:2.4.2.1]	CGGATGCGGTTAACTTTGGAATCGGTGCAGGCACCCATACCGATAACGACGTCGCGCAGTTTTACGTGCGGCAGAACTGCGCCACAGGAACCCACGCGGATAATTTTCTTCACGCCGAAATCGGTGATCAGTTCTTTGGTGTAGATGGAGCAGGACGGGATACCCATACCGTGACCCATTACGGAAATTTTGCGGCCTTTATAAGTACCGGTGAAGCCCAGCATACCGCGAACGTTGTTCACTTCACGGGCATCTTCAAGGAAAGTTTCAGCAATATACTTTGCACGCAGCGGGTCGCCTGGCATCAAAACTACGTCAGCGAAATCGCCCATTTCTGCATTAATGTGTGGGGTAGCCATAGTAGCCATCATTTTATCCTTTTTGTGACATATTAAAGGC…
Unigene3572_All	751	2	4	2	20	30	17	gi|117626742|ref|YP_860065.1|	490	1e-137	purine nucleoside phosphorylase [Escherichia coli APEC O1] >gi|91075674|gb|ABE10555.1| purine nucleoside phosphorylase [Escherichia coli UTI89] >gi|115515866|gb|ABJ03941.1| purine nucleoside phosphorylase [Escherichia coli APEC O1]	sp|Q3YU09|DEOD_SHISS	450	5e-126	Purine nucleoside phosphorylase deoD-type OS=Shigella sonnei (strain Ss046) GN=deoD PE=3 SV=1	deoD	450	1e-126	COG0813	Purine-nucleoside phosphorylase	K03784	2e-137	490	ecv:APECO1_1997	purine-nucleoside phosphorylase [EC:2.4.2.1]	AATATGGCAAAGCCATGTTCTGATGGATTTGGGCGGAGCAGTGACTCCGCCTTTAATATGTCACAAAAAGGATAAAATGATGGCTACTCCACACATTAATGCAGAAATGGGCGATTTCGCTGACGTAGTTTTGATGCCAGGCGACCCGCTGCGTGCGAAGTATATTGCTGAAACTTTCCTTGAAGATGCCCGTGAAGTGAACAACGTTCGCGGTATGCTGGGCTTCACCGGTACTTATAAAGGCCGCAAAATTTCCGTAATGGGTCACGGTATGGGTATCCCGTCCTGCTCCATCTACACCAAAGAACTGATCACCGATTTCGGCGTGAAGAAAATTATCCGCGTGGGTTCCTGTGGCGCAGTTCTGCCGCACGTAAAACTGCGCGACGTCGTTATCGG…
Unigene2825_All	1718	474	210	75	0	0	0	gi|117925293|ref|YP_865910.1|	188	1e-45	Sel1 domain-containing protein [Magnetococcus sp. MC-1] >gi|117609049|gb|ABK44504.1| Sel1 domain protein repeat-containing protein [Magnetococcus sp. MC-1]	sp|P77234|YBEQ_ECOLI	145	1e-33	Uncharacterized protein ybeQ OS=Escherichia coli (strain K12) GN=ybeQ PE=4 SV=2	ybeQ	145	3e-34	COG0790	FOG: TPR repeat, SEL1 subfamily	K07126	6e-50	201	aas:Aasi_0854		CGGTGCAAACAAACGAGGTAGCCAGATTGCCTCCTTTCTCTGAAAAATCCTTCAAGAAGGTGCAGTCAACTTTGCCATCATTAGCGGTGAAGACGGCATCATCACCCTGCCAGGTAAATGTTGCGTTAACGCCTTTATCAATGGATTTAGCAATAAGTCGCTGAGTGTCAGATTTGGCATTTTGCTGTTTTGAAGGCGAACGGAACGTACCTTTTGCTTTCATTGCAGCAACGTTTTCGCAGCCCGTTTCGTCATCTTTATCGCAAGCAGCTTGGTAAAGCTCTGATGCTTTCCGATAATCCTGTTTGACGCCCAATCCCTTAAGATACATGTAACCAAGGTGGTTCATGGCATAATCATTTCCTAAGCTGATTGCTTGTTCTAAAAGACTTCTGGCCT…
Unigene3934_All	251	0	0	0	5	0	0	gi|119358110|ref|YP_912754.1|	72.4	1e-11	FkbM family methyltransferase [Chlorobium phaeobacteroides DSM 266] >gi|119355459|gb|ABL66330.1| methyltransferase FkbM family [Chlorobium phaeobacteroides DSM 266]	--			--	--			--	--	--			--	--	AACCTCTATTCGATGTAACATATCCCCCGCATGCTCAAGAATTTCTGGTGCGGGTAGGCAATCAATAAATAGCCAATTCAAGGGTAAGTTTTCACTTTTTTGTAGGCTATTAAGTGTGATACCATTATGTATTGCCTCTTCACCTATACACTTTATATTTGGCCATAGTGAATGTAATTGCTCTGGAGATAACAACCCGTTTTCTCGTGAGTTATCTACATAATGAAAAATATGTGGCTCACTCCCGAATA
Unigene3056_All	393	20	9	1	5	17	2	gi|119671011|emb|CAL94924.1|	59.7	8e-08	Hypothetical protein [Azoarcus sp. BH72]	--			--	--			--	--	--			--	--	GAACCATCGTGCTGGGCAGATTCCTTCCCCCGTTATCATGCTGTTAAGTGAACCCGAGAGGAAATCCATTCCCTTAGCATCTAGAATGAGCGAGGGAGTGCCTGTCGGTGAATATGAGTTGAGCTCAATCGTTAACAAAAATGGACCGTGGTTGGTTGTCCCTAAACCGGGTGAAGAGATGGCTTTTCGTCCCTGCTTCATTCGTGGCGAATCTTCGTTACCGGTAGAAGAAAGCAACATCCGCTCATTGCAGAAAGCGACCCAGCTTTTTAATCCACAGGCAGAAGTTAATACCATCACACGGGTTCTCGGACAGATGGCTAACGATCCTGCCCATTCCGGCTGGCAATTTATGCGTAGCCTGTACGATCAATTCGGGTATTTACCACTGGC
Unigene3217_All	294	0	0	0	0	0	0	gi|121730795|ref|ZP_01682876.1|	52.8	1e-05	serine acetyltransferase [Vibrio cholerae V52] >gi|121627630|gb|EAX60309.1| serine acetyltransferase [Vibrio cholerae V52]	--			--	--			--	--	--			--	--	TAAGCGTCCCCGGTGGCTGCCCTGGCCGTCCGCGGCGCTGCCGGCCGTGCTCCTCTGCGCTCCGCGTCGGTCCGGTGCTCTGCCCCGTTCTCCCCGGCGCTTTCCGCCTGGGGCCCCCCCGTGTGTTTCGCCCCCCTCTCCTTCCCTGCCTCCCTCGGTTCACACACGAGCAGGAACGGAAGCCAGAGGGGAAGGAGGCGAACCGGGGGAACGGAAACAGCGAAGGACCCCGAGGAAAAGAAAGCAACCGAGAGGCCCCCAGGAGCGGCGAGCGAACGGGGAGCAGCCCAGAGC
Unigene534_All	356	5	5	6	6	2	5	gi|122366653|sp|Q0T670.1|YCCT_SHIF8	196	7e-49	RecName: Full=UPF0319 protein yccT; Flags: Precursor	sp|Q3Z3F7|YCCT_SHISS	196	5e-50	UPF0319 protein yccT OS=Shigella sonnei (strain Ss046) GN=yccT PE=3 SV=1	yccT	196	1e-50	COG3110	Uncharacterized protein conserved in bacteria	K09909	2e-49	196	sdy:SDY_0939	hypothetical protein	GAAAAATTTTGACACATTATTATTCGGGCGGTCTTTTGACAGGAGCTACCTATGAAAACCGGCATCGTGACCACCTTGATTGCATTATGTTTGCCGGTATCCGTTTTTGCCACCACGCTGCGGCTTTCAACCGATGTCGATCTTCTGGTACTCGACGGCAAGAAGGTTTCCAGCTCTCTGCTGCGCGGTGCGGACAGCATTGAACTGGATAATGGACCGCATCAGTTAGTGTTTCGCGTTGAGAAGACGATTCATCTTTCCAATAGTGAAGAACGGCTGTATATCTCCCCACCGCTGGTGGTCAGTTTTAATACCCAGCTCATCAACCAGGTCAATTTTCGCCTGCCTCGCCTGGA
Unigene4160_All	389	0	0	0	0	0	0	gi|123559340|sp|Q31ZC2.1|YCEH_SHIBS	234	2e-60	RecName: Full=UPF0502 protein yceH	sp|Q3Z349|YCEH_SHISS	234	1e-61	UPF0502 protein yceH OS=Shigella sonnei (strain Ss046) GN=yceH PE=3 SV=1	ZyceH	234	3e-62	COG3132	Uncharacterized protein conserved in bacteria	K09915	5e-61	234	sbo:SBO_1997	hypothetical protein	CAACGTTTTTGTAATTCAGAATTTGGCGATCTGAAACTGAGCGCAGCGGAAGTGGCGTTAATCACCACGTTGTTATTGCGTGGTGCCCAGACGCCAGGTGAACTGCGCAGCCGCGCCGCGCGAATGTATGAATTCAGCGATATGGCGGNNNNNNNNNNNNNNCAACTGGCAAATCGCGAAGATGGTCCTTTTGTGGTGCGTCTGGCCCGCGAACCGGGTAAACGCGAAAGCCGCTACATGCATCTTTTCAGTGGTGAGGTAGAGGATCAGCCGGCGGTAACGGATATGTCGAACGCGGTTGATGGTGATTTACAGGCCCGCGTCGAAGCCCTGGAAATCGAAGTGGCAGAACTGAAACAGCGTCTTGATTCGTTGCTGGCCCATCTGGG
Unigene1079_All	320	16	13	7	18	22	7	gi|123559520|sp|Q320A9.1|YCJF_SHIBS	207	2e-52	RecName: Full=UPF0283 membrane protein ycjF	sp|Q3Z166|YCJF_SHISS	207	1e-53	UPF0283 membrane protein ycjF OS=Shigella sonnei (strain Ss046) GN=ycjF PE=3 SV=1	ycjF	204	2e-53	COG3768	Predicted membrane protein	K08990	5e-53	207	sbc:SbBS512_E1555	putative membrane protein	TTTTAATAGGAGATAAATTGCGATGACCGAACCGTTAAAACCACGTATTGATTTCGACGGTCCGCTGGAGGTCGATCAGAATCCAAAATTCAGGGCGCAGCAGACCTTTGACGAAAATCAGGCGCAAAATTTTGCCCCGGCCACGCTCGATGAAGCGCCTGAAGAAGAGGGGCAAGTTGAAGCGGTAATGGATGCAGCGTTACGTCCGAAACGCAGCCTGTGGCGCAAAATGGTGATGGGCGGGCTGGCTCTGTTTGGCGCAAGCGTTGTCGGGCAGGGTGTACAGTGGACAATGAATGCCTGGCAAACTCAGGACTGGG
Unigene4337_All	242	1	2	5	3	5	3	gi|124545390|ref|ZP_01704595.1|	82.4	1e-14	hypothetical protein Sput200DRAFT_0404 [Shewanella putrefaciens 200] >gi|124511146|gb|EAY55212.1| hypothetical protein Sput200DRAFT_0404 [Shewanella putrefaciens 200]	--			--	--			--	--	--			--	--	GGTGGAGATATAAGTGGATCACTTTTCATCCGTCATTGACAAGATGGATTACATCTGCCTGCAATACCCTGGGTATTTTCGGTTTGCGAAATGGATGGAACGACTTGCTCAGGGGATAGCTGATGGAGTTATTGAAGTACCGAAGGAGCACTAAAAATCATAGGCCGGAAATTTCGGCGGTTCCGGCGTAGAACCCCTACAACATAGTCAGGGACGTAAGCAGTCTTTTAGGCTGCCGCCAG
Unigene150_All	1272	2162	3753	3827	1759	4006	4074	gi|12483895|gb|AAG53883.1|AF275947_2	680	0	sigma factor RpoS [Escherichia coli]	sp|P13445|RPOS_ECOLI	640	0	RNA polymerase sigma factor rpoS OS=Escherichia coli (strain K12) GN=rpoS PE=3 SV=3	ECs3595	641	0	COG0568	DNA-directed RNA polymerase, sigma subunit (sigma70/sigma32)	K03087	0	665	ecv:APECO1_3782	RNA polymerase nonessential primary-like sigma factor	AACATAATGATGATTACCTGAGTGCCTACGCCCATAACGACCCAATGCTGGTCCGGGAACAACAAGAAGTGAAGGCGGGGCAAAAAATAGCAACCATGGGTAGCACCGGAACCAGTTCAACACGCTTGCATTTTGAAATTCGTTACAAGGGGAAATCCGTAAACCCGCTGCGTTATTTGCCGCAGCGATAAATCGGCGGAACCAGGCTTTTGCTTGAATGTTCCGTCAAGGGATCACGGGTAGGAGCCACCTTATGAGTCAGAATACGCTGAAAGTTCATGATTTAAATGAAGATGCGGAATTTGATGAGAACGGAGTTGAGGTTTTTGACGAAAAGGCCTTAGTAGAAGAGGAACCCAGTGATAACGATTTGGCCGAAGAGGAACTGTTATCGCAGGG…
Unigene873_All	925	272	406	254	164	393	225	gi|126031460|pdb|2OAU|A	540	1e-152	Chain A, Mechanosensitive Channel Of Small Conductance (Mscs) >gi|126031461|pdb|2OAU|B Chain B, Mechanosensitive Channel Of Small Conductance (Mscs) >gi|126031462|pdb|2OAU|C Chain C, Mechanosensitive Channel Of Small Conductance (Mscs) >gi|126031463|pdb|2OAU|D Chain D, Mechanosensitive Channel Of Small Conductance (Mscs) >gi|126031464|pdb|2OAU|E Chain E, Mechanosensitive Channel Of Small Conducta…	sp|P0C0S3|MSCS_SHIFL	540	4e-153	Small-conductance mechanosensitive channel OS=Shigella flexneri GN=mscS PE=3 SV=1	yggB	540	1e-153	COG0668	Small-conductance mechanosensitive channel	K03442	1e-152	540	sbc:SbBS512_E3349	small conductance mechanosensitive channel	GGCCTCAGCGTTGATTACGCAGCTTTGTCTTCTTTCACCCGCTTAAAGTTCACATCCATTTGCGGGTACGGGAAGCTGATACCGGCGGCATCAAATTCACGTTTAATACGCTCCAGCACATCCCAGTACACGTTTTGCAGATCGCCGCTGTTGCTCCAGACGCGGACCACGAAATTAATCGACGATGCACCAAGTTCGTTCAGGCGCACAGTCATTTCGCGATCTTTCAAAATGCGATCTTCAGACTGGATAATATTGGTCAGGATCTGCTTAACCTGATCGATATCGGAATCATACGCCACGCCAATAATAAATTCGTTACGGCGAACTGGCTCGCGGGAGAAGTTAATAATATTTCCGGCAATAATTTTACCGTTCGGAATAACGATAATTTTACCG…
Unigene3518_All	227	0	0	0	0	0	0	gi|126031637|pdb|2OKQ|A	125	9e-28	Chain A, Crystal Structure Of Unknown Conserved Ybaa Protein From Shigella Flexneri >gi|126031638|pdb|2OKQ|B Chain B, Crystal Structure Of Unknown Conserved Ybaa Protein From Shigella Flexneri	sp|P0AAQ9|YBAA_SHIFL	125	6e-29	Uncharacterized protein ybaA OS=Shigella flexneri GN=ybaA PE=1 SV=1	ybaA	125	1e-29	COG5507	Uncharacterized conserved protein	--			--	--	CTTCCGCTTTCACCGCCATACGAAAATCGGTCACTTTGCCATCCGGTACATCGCTGGCCCAGCATTCGACAATACGAAGCGCGCCAAACTCTTTAAACAATGGCGCAGCCTTAGCGGCCATTTCCCGATAGGCATCCTTTTTATCGGCAGGAACGGCAACCACAAAACCATCAACATACTTCATCAGACATACCTCCGAAGCGTACTGCGCAGCCAGACAATTCTTG
Unigene1593_All	763	16	52	51	13	54	60	gi|126031637|pdb|2OKQ|A	239	1e-61	Chain A, Crystal Structure Of Unknown Conserved Ybaa Protein From Shigella Flexneri >gi|126031638|pdb|2OKQ|B Chain B, Crystal Structure Of Unknown Conserved Ybaa Protein From Shigella Flexneri	sp|P0AAQ9|YBAA_SHIFL	239	1e-62	Uncharacterized protein ybaA OS=Shigella flexneri GN=ybaA PE=1 SV=1	ybaA	239	3e-63	COG5507	Uncharacterized conserved protein	K01077	3e-23	110	bba:Bd3653	alkaline phosphatase [EC:3.1.3.1]	CTCGCTACCGGGAGGCGGGCCATGAAATTTATCTTGATGATTTTGGTACGGGATATTCAAGTTTAAGTTATTTACAGGATCTGGATGTCGACATTCTGAAGATCGATAAATCTTTCGTTGATGCGCTGGAATATAAAAATGTCACGCCGCATATCATCGAAATGGCAAAAACACTGAAACTGAAAATGGTAGCGGAGGGAATCGAAACCAGTAAACAAGAAGAGTGGCTACGCCAGCATGGCGTGCACTACGGTCAGGGCTGGCTCTACAGCAAGGCATTACCGAAAGAAGATTTCTTACGCTGGGCCGAGCAACATTTGTGAATTTTTGGGCTGACGGCACGCCGCACAGCCCGTCACGCTACCTATTCGTCGATGATTGACTCGAATCCGCCATAGA…
Unigene1955_All	351	0	0	0	0	0	0	gi|139439217|ref|ZP_01772659.1|	152	8e-39	Hypothetical protein COLAER_01671 [Collinsella aerofaciens ATCC 25986] >gi|139439470|ref|ZP_01772902.1| Hypothetical protein COLAER_01925 [Collinsella aerofaciens ATCC 25986] >gi|139439882|ref|ZP_01773247.1| Hypothetical protein COLAER_02284 [Collinsella aerofaciens ATCC 25986] >gi|133774810|gb|EBA38630.1| Hypothetical protein COLAER_02284 [Collinsella aerofaciens ATCC 25986] >gi|133775023|gb|EBA…	--			--	--			--	--	--			--	--	TGTCGTCAGCTCGTGTCGTGAGATGTTGGGTTAAGTCCCGCAACGAGCGCAACCCTTGTCTCATGTTGCCAGCACGTAATGGTGGGGACTCGTGAGAGACTGCCGGGGTCAACTCGGAGGAAGGTGGGGATGACGTCAAGTCATCATGCCCCTTATGTCCAGGGCTTCACACATGCTACAATGGCCGGTACAAAGGGCTGCGATGCCGCGAGGTTAAGCGAATCCTTAAAAGCCGGTCTCAGTTCGGATCGGGGTCTGCAACTCGACCCCGTGAAGTCGGAGTCGCTAGTAATCGCAGATCAGCAACGCTGCGGTGAATACGTTCCCGGGCCTTGTACACACCGCCCGTCA
Unigene1142_All	250	0	30	0	0	25	0	gi|139439217|ref|ZP_01772659.1|	120	4e-26	Hypothetical protein COLAER_01671 [Collinsella aerofaciens ATCC 25986] >gi|139439470|ref|ZP_01772902.1| Hypothetical protein COLAER_01925 [Collinsella aerofaciens ATCC 25986] >gi|139439882|ref|ZP_01773247.1| Hypothetical protein COLAER_02284 [Collinsella aerofaciens ATCC 25986] >gi|133774810|gb|EBA38630.1| Hypothetical protein COLAER_02284 [Collinsella aerofaciens ATCC 25986] >gi|133775023|gb|EBA…	--			--	--			--	--	--			--	--	GGCGGTGTGTACAAGGCCCGGGAACGTATTCACCGCGGCATGCTGATCCGCGATTACTAGCGATTCCAGCTTCACGCAGTCGAGTTGCAGACTGCGATCCGAACTGAGAACAGATTTGTGGGATTGGCTTAGCCTCGCGGCTTCGCTGCCCTTTGTTCTGTCCATTGTAGCACGTGTGTAGCCCAGGTCATAAGGGGCATGATGATTTGACGTCATCCCCACCTTCCTCCGGTTTGTCACCGGCAGTCAC
Unigene2641_All	1945	0	0	0	0	0	0	gi|139439837|ref|ZP_01773214.1|	108	5e-33	Hypothetical protein COLAER_02246 [Collinsella aerofaciens ATCC 25986] >gi|133774852|gb|EBA38672.1| Hypothetical protein COLAER_02246 [Collinsella aerofaciens ATCC 25986]	--			--	--			--	--	--			--	--	GCATCAATGGATACGCTGCCGGCTAGCGGTGGCGTGTTCTTTGTGCAATATTCTTTGGTTTTTGTTGTGTTTGTAAGTGTCTAAGGGCGCATGGTGGATGCCTTGGCATCGAGAGCCGATGAAGGACGTGGGAGGCTGCGATATGCCTCGGGGAGCTGTCAACCGAGCGTGGATCCGAGGATTTCCGAATGGGGAAACCCAGCACGAGTGATGTCGTGCTACCCGCATCTGAATATATAGGGTGCGGGAGGGAACGCGGGGAAGTGAAACATCTCAGTACCCGTAGGAGGAGAAAACAATTGTGATTCCGCAAGTAGTGGCGAGCGAACGCGGAACAGGCTAAACCGCACGCATGGGTAACCGGGTAGGGGTTGTGTGTGCGGGGTTGTGGGAGGATAT…
Unigene872_All	1194	1312	1939	896	0	2	0	gi|144312|gb|AAB59125.1|	186	5e-45	13.8 kd ORF [Plasmid ColE1]	sp|P03851|YPB3_ECOLX	98.6	8e-20	Uncharacterized 9.4 kDa protein OS=Escherichia coli PE=4 SV=1	--			--	--	--			--	--	TGGCGCCATTATTGTGCAACCAAAAAAGACTACTCTGAAAACGAGGAAAAGATTTTTTCCTGCCTGAATTAGATACGGAGTTAGCGATATGAAAACCGAACAACGTCATGATCTTGTTAAAGATATTGAGGTTTTTGGCGTATCCTTGTCTCTGTTGATTTCCAGAGCGAATGAGAAGTCTGTTACAATGCCATCTGGTCTAAGTCGGGAGCAGAGAAGAGCATGGGCAGCGGAGCAGGCGCGCAAAATCCACAATTGAATATTGTCTCATTCTCTGAGACCTTCAACCTTTATTACACATCCAGATATTCTGCAAAAACACTCGATAAAATCGATGATTTCATTGAGCATTTTGAAAAATACAATCTCTTTGGCGATCCTTTAAAAGGATATCCAGCT…
Unigene339_All	255	63	14	29	24	5	9	gi|145698263|ref|YP_001165319.1|	67.8	3e-10	expressed protein, membrane-associated [Escherichia coli str. K-12 substr. MG1655] >gi|162416084|sp|A5A616.1|YNEM_ECOLI RecName: Full=Uncharacterized protein yneM >gi|145693135|gb|ABP93445.1| expressed protein, membrane-associated [Escherichia coli str. K-12 substr. MG1655]	sp|A5A616|YNEM_ECOLI	67.8	2e-11	Uncharacterized protein yneM OS=Escherichia coli (strain K12) GN=yneM PE=1 SV=1	--			--	--	--			--	--	TTACCTCTGCTAATATCTTTCTCATTGAGATGAAAATTAAGGTAAGCGAGGAAACACACCACACCATAAACGGAGGCAAATAATGCTGGGTAATATGAATGTTTTTATGGCCGTACTGGGAATAATTTTATTTTCTGGTTTTCTGGCCGCGTATTTCAGCCACAAATGGGATGACTAATGAACGGAGATAATCCCTCACCTAACCGGCCCCTTGTTACAGTTGTGTACAAGGGGCCTGATTTTTATGACGGCGAA
Unigene2821_All	1719	76	47	20	64	50	22	gi|145698304|ref|YP_026171.3|	782	0	inner membrane protein, UPF0053 family [Escherichia coli str. K-12 substr. MG1655] >gi|170082215|ref|YP_001731535.1| inner membrane protein [Escherichia coli str. K-12 substr. DH10B] >gi|152031742|sp|P37908.5|YFJD_ECOLI RecName: Full=UPF0053 inner membrane protein yfjD >gi|145693175|gb|AAT48144.3| inner membrane protein, UPF0053 family [Escherichia coli str. K-12 substr. MG1655]	sp|P37908|YFJD_ECOLI	782	0	UPF0053 inner membrane protein yfjD OS=Escherichia coli (strain K12) GN=yfjD PE=1 SV=5	yfjDm	766	0	COG4536	Putative Mg2+ and Co2+ transporter CorB	K03699	8e-63	243	ret:RHE_CH03824	putative hemolysin	GGCGACCTTCATGCCCAATGAATACATCACCCATCTGGAAGCAACGCCTGGGATGCTGGTGCACATTGGCTTATCGCTCTTTTCCTATGCCACGCTAATTATCGCCGCCCTGTACGCGCTGCAACTGGCGTGGATTGATTACCAACTGAAGAACAAGAAGCTGGCATTTAACCAGGAAATGCCGCCATTGATGAGTATCGAGCGTAAAATGTTCCACATCACGCAGATTGGCGTGGTGCTGCTAACGCTCACGCTTTGCACTGGCCTGTTCTACATGCACAACCTATTTAGCATGGAAAATATCGACAAGGCTGTGCTCTCTATCGTGGCGTGGTTTGTCTATATTGTGCTGCTGTGGGGACATTACCATGAAGGATGGCGTGGACGCCGCGTCGTCTG…
Unigene93_All	1821	199	264	145	120	136	100	gi|146272586|dbj|BAF58335.1|	168	2e-39	uncharacterized conserved protein [Pelotomaculum thermopropionicum SI]	--			--	VCA0200	259	1e-68	COG4938	Uncharacterized conserved protein	--			--	--	AGCAATCTTTTGATTTGTCAGGTCTAAATGTATTTTGTGGTAATAACTCTGTCGGTAAGAGTACAGTAATGCAAGCCATAGGTATGGTGTTACAGTCTGATTTTGGTAGTAAAAATGATATAAAGTTAAATGGTGAACTGATAAACATTGGTCGTATTGACGATATTATTAATGACTTTATTTCAGATGATGATCAACTGAAAATCACTCTATCAGTTAAAGAATGTGAAGTCAGTTGGGGGGTTACACAAGAGGACTCAGCAAATCTTCGTAATGAACTTCCATGTATTTCAGGTATGGATAGCATTAAAAAAATTAAAGACTTTATAAATGCAAGTAATTTTCAATATATTGAAGCCGAACGTATTGGTCCAAGAGACAATATTTCTTTATCACAAC…
Unigene336_All	1012	32	41	14	15	40	20	gi|146309890|ref|YP_001174964.1|	354	1e-136	sodium-dependent inorganic phosphate (Pi) transporter [Enterobacter sp. 638] >gi|145316766|gb|ABP58913.1| sodium-dependent inorganic phosphate (Pi) transporter [Enterobacter sp. 638]	sp|P0AF44|YJBB_SHIFL	411	4e-114	Uncharacterized protein yjbB OS=Shigella flexneri GN=yjbB PE=4 SV=1	yjbB	411	1e-114	COG1283	Na+/phosphate symporter	K03324	9e-137	354	ent:Ent638_0223	phosphate:Na+ symporter, PNaS family	TGAAGAAGCGGTGCCGCTAGAAGCTGGTCACCGTTTTTAAGTGAATTGCCGGATGCATGATCCGGCATCTTGTTCATAGTGCCTGATGCGACGCTTGACGCGTCTTATCAGGCCTACAGGATTCACAATATTAATACTCGTCCCGTCCTTCATCTTCATCCGGCTGTTCCAGCACACTGTAAGCCACCGAACAAAACAGCGAGTTCAGGCGCTGCATATCTCCCAGTAAGCCTAAATGTAGCGAACTGGTTTCAATGCTCTGCACGTTTTGCTGATGCAGGCGATCGACGTGGGCGTGGGAATAGCGGCGATTAAGAATGCGAAAACGATGTTTGCTGCGACGCAAACGACGAGCGCTGGTGACATCGCCAGAGAAGAAGAGAAGAACACCGACATTGC…
Unigene249_All	1100	44	7	8	40	22	6	gi|146310979|ref|YP_001176053.1|	355	1e-124	molybdopterin biosynthesis protein MoeA [Enterobacter sp. 638] >gi|145317855|gb|ABP60002.1| molybdopterin molybdochelatase [Enterobacter sp. 638]	sp|P12281|MOEA_ECOLI	409	2e-113	Molybdopterin molybdenumtransferase OS=Escherichia coli (strain K12) GN=moeA PE=1 SV=1	moeA	409	6e-114	COG0303	Molybdopterin biosynthesis enzyme	K03750	8e-125	355	ent:Ent638_1321	molybdopterin biosynthesis protein MoeA	TTAGGTTGCCCGACCGTGGCATCACTGTGCAGCGTCTGGCGTTGCAGATTCGAGAGCGAAACCGTGTCGAAGTCGAGCAGCGTCAGGTTGCCGACACCGGCGCTTGCCAGATACTGCGAGGCTGCGCAGCCGAGAGGCCGACGACCAGCACACGAGAATCTTTTAGCGCCTCCTGACCGTCAAAATCAAAACCGCGCAGAATGATTTGCCGGTTGTAGCGCAGCATCTCCTGATCGCTGAGTTCCGCCATTACAGGCCTCCGAACAACGCGTTAAATGGTTCTACTTCCACCCATTCGCCCACGTCCACATTGCCGCGATCGCGTTCCAGCACAGCACGATAAAGCAGTTGCCGAGGCTAAAGGAGCTAAATATATGTGAACCCTGATGTCCGGTGGTC…
Unigene3938_All	259	0	0	0	5	0	0	gi|146657|gb|AAA24087.1|	181	2e-44	lipopolysaccharide core biosynthesis protein [Escherichia coli]	sp|P27129|RFAJ_ECOLI	181	2e-45	Lipopolysaccharide 1,2-glucosyltransferase OS=Escherichia coli (strain K12) GN=rfaJ PE=1 SV=2	rfaJ	181	4e-46	COG1442	Lipopolysaccharide biosynthesis proteins, LPS:glycosyltransferases	K03279	6e-45	181	ebw:BWG_3317	UDP-glucose:(galactosyl)LPS alpha-1,2-glucosyltransferase [EC:2.4.1.58]	GTATTTTACCGATGGATAAATTGCCCATTTGTGCCACGGTTTAGTTGCACCTGTATAATGAATAAGAAGAGTACTTTCTGTAATCAGCTTTTTATAGTTTTGATGTGTTTTGTCTTTTAATTCACTTTTAATTGTATAAATTGTATTGTACTCACGAGGCAAAAATAATGTCATCCCTTTCAGTAAGACATTCATAACATCCTGATCAGGGTATTTATAAACATTATCTTTACTCATAAGAATAGACAACGCTTTTTCT
Unigene2875_All	861	53	32	22	36	32	20	gi|146813|gb|AAA24153.1|	446	1e-123	2-succinyl-6-hydroxy-2,4-cyclohexadiene- 1-carboxylate synthase (mendD) [Escherichia coli]	sp|B7M5U7|MEND_ECO8A	316	1e-85	2-succinyl-5-enolpyruvyl-6-hydroxy-3-cyclohexene-1-carboxylate synthase OS=Escherichia coli O8 (strain IAI1) GN=menD PE=3 SV=1	menD	314	1e-85	COG1165	2-succinyl-6-hydroxy-2,4-cyclohexadiene-1-carboxylate synthase	K02551	7e-122	438	sfv:SFV_2335	2-succinyl-5-enolpyruvyl-6-hydroxy-3-cyclohexene-1-carboxylate synthase [EC:2.2.1.9]	ATGTGATCTGTTTACATCAGTTGCAGCCAACGGCAGCAGTTGCTGGCTTACCGCGCGATCTGGCGCGACAGTTTATCGCCCGTCACGAACCGTTCACCCGAGAATGGTACGCCGGTTCTGCGGGCTATCTCTCATTACAACAAAGCGAATTCTGCGTTTCCCTGCGCTCAGCAAAAATTAGCGGCAATGTCGTGCGATTATATGCTGGCGCGGGCATTGTCCGTGGTTCCGACCCCGAGCAAGAGTGGCAGGAAATCGACAACAAAGCGGCAGGGCTGCGTACTTTATTACAGATGGAATAGTAATGAGTCGCATCATTACCGATTCATATCAATAATCTATTTTTGTAGCTCCTTATACTTAGCCGCAATATTGATACCGGACAAACTCATGTCAGTA…
Unigene3027_All	312	0	0	1	0	1	1	gi|147214|gb|AAA24357.1|	176	6e-43	phnQ protein [Escherichia coli]	sp|Q3YUQ0|YJDP_SHISS	163	3e-40	Uncharacterized protein yjdP OS=Shigella sonnei (strain Ss046) GN=yjdP PE=4 SV=1	--			--	--	--			--	--	TGGTAATATTCAGCAGGCGATTAATGACGCTTATAACCCTGACCGTGGGCGAGACTATGAAGATTCGCGCGACGACGGCTGGCAGCGTGAAGTGAGCGACGATCGGCGCAGACAATATGACGACCGCCGCCGCCAGTTTGAAGATCGCAGGCAGCTGGACGATCGCCAGCGCCAGCTTGATCAGGAGCGTCGGCAACTGGAGGATGAAGAGCGGAGAATGGAAGATGAGTATGGGCGATGAGGTTGGGTATGGAGCAGGCATCGCCCCTCACCCCAATGGGGAGAGGGAGAAAACGAGCGCAATATTCAATA
Unigene885_All	850	259	52	34	229	29	35	gi|147569|gb|AAA24520.1|	317	2e-94	peptide chain release factor 2 [Escherichia coli]	sp|P66025|RF2_SHIFL	317	2e-95	Peptide chain release factor 2 OS=Shigella flexneri GN=prfB PE=3 SV=1	prfB	317	4e-96	COG1186	Protein chain release factor B	K02836	6e-95	317	sfx:S3076	peptide chain release factor RF-2	CGAATACCGGAGATTTTGATCGTCACGGATTTAATACCCGCCACTTCACCTTCCGACTCTTCGATGATTTCAGTTTTGAAACCACGCGATTCTGCCCAGCGCAGATACATACGCTCAAGCATGCTCGCCCAGTCCTGTGCTTCCGTACCGCCAGACCCCGCCTGAATATCGAGGTAGCAGTCGGCGCTGTCATATTCGCCAGAGAACATACGGCGGAACTCAAGCTGCGCCAGTTTTTCTTCCAGGGCGTCGAGTTCAGCAACGGCTTCGTTAAAGGTTTCTTCGTCGTCAGCTTCTACAGCCAGTTCCAGCAGACCAGAAACATCTTCCAGCCCCTGTTTCATTTGGTCGAGGGTGTCGACAACGGCTTCGAGGGAGGAACGCTCTTTACCCAGCGCC…
Unigene2041_All	736	1	0	0	0	1	0	gi|148208|gb|AAA67605.1|	216	3e-68	diaminopimelate epimerase [Escherichia coli str. K-12 substr. MG1655]	sp|B7LU47|DAPF_ESCF3	216	2e-69	Diaminopimelate epimerase OS=Escherichia fergusonii (strain ATCC 35469 / DSM 13698 / CDC 0568-73) GN=dapF PE=3 SV=1	dapF	216	5e-70	COG0253	Diaminopimelate epimerase	K01778	7e-69	216	ecy:ECSE_4096	diaminopimelate epimerase [EC:5.1.1.7]	CCAGCGGTGAAAGCGCATCAGCATATCGTCGAGACTGCTGGCGGCGGTGAGACTGCGCTGCAGGTAGAGTAGGCGATAAAACAGGCCTTCGTTGGCGATAGCCTGTTCCATCAACAGCGCCATGTTCTCTTCCCATGAATATGATTACGTGCGCGGGCCATGTGCCACTCGACCAACGAAACGGTGCCGCGTACCGGATGCGGCACACGTATCGCTTCTACTGCGCGCGCATTACGGATAAAAAACTCANNNNNNNNNNNTCAGATAATCGACAACCGCCCGGTCATCAAGCTCCGTGAGTGTTTCCTGCAGTTCTTCCCCTGGTTGCTTCATAGATGAATAAATCCGTCGTAGACATGTACCGCCGGGCCAGTCATATATAACGGGTGACCCGGACCT…
Unigene335_All	624	49	35	2	28	21	7	gi|148545927|ref|YP_001266029.1|	121	3e-26	hypothetical protein Pput_0680 [Pseudomonas putida F1] >gi|148509985|gb|ABQ76845.1| hypothetical protein Pput_0680 [Pseudomonas putida F1]	--			--	--			--	--	--			--	--	CCCAACATTGAAAGTTTTAGTCCCCCCCTCCATAACAACTTTAACTTTAATTTGAGTTGATTCTTCACTCAACATCTCGATCAGTTTGCCTTGCTCACTCCCTTTATTTTTGAAATTTTTAAATTTACCAAAGGTACCATTCTTTTTCGGTTTTAAAACATATTCTCTATCAATGTCACCAAGCGATGAAATACTATCTTCAATAGACCGGGGGGCAGTAAATCCAATAACTCTTATTTCTTTTGTTTCGGCTTCCAGCCAAGGAAGCACGGCTTTATCATATGTAAGTGGATTTATTTGAATGTTTTTATTTGTCATAGCATTGAAAAACTTAGAGAACTCTGTCTGGAAAATCGATTTTATACCATCCTTCTTATAAGCATATAACAGACAGATACC…
Unigene1998_All	323	0	0	0	2	18	20	gi|1486275|emb|CAB01483.1|	58.2	2e-07	protein E [unidentified bacterium]	--			--	--			--	--	--			--	--	GCGGTGGGGTAGGTCGGGACTGGGGCCGTCCTCGTCCAGGAACGCCACTTCGGCGCGTTCCAGGGTGCAGCCATCGAGGTTCAATTCTTCCATGTCCTTGAGGGTGAAAACCCCCGCCTCCTCGCGGCTCTTGGTGTACCCGTAGCCCTTGGGTTTCCAGTACTCCAGACCTGTCTTGATGTAATACATGCTCATGGCCATACCTCGTCCTTGAGTTTCGATATAACGGAATCCAGCGCCGTTCTGGTGGTGCCGTCCAGCGTGTCTATACCCCTGTCGTAAGCCTCCAAAACAGCGGCCATTTCAGCGGCTGGGGTGCTGGT
Unigene2443_All	335	10	17	11	2	12	9	gi|149241958|pdb|2HGK|A	155	1e-36	Chain A, Solution Nmr Structure Of Protein Yqcc From E. Coli: Northeast Structural Genomics Consortium Target Er225	sp|Q46919|YQCC_ECOLI	155	1e-37	Uncharacterized protein yqcC OS=Escherichia coli (strain K12) GN=yqcC PE=1 SV=1	yqcC	155	2e-38	COG3098	Uncharacterized protein conserved in bacteria	--			--	--	CCCGGTAACGGCTGTTTGTTATCTAACAAATCGTGCATTCGCGGGATCAGCACCCACTGCAACCACTCCAGTGGTTCCATGGTGTCCATAAAGAACGGTTGGGTACTATTAAATTGATGCGGCTGGGGTTCATCGTTTCGCCAGTGCTGATGTTCACGCAGTAACGCTTCAAGCGCCTGCAACTGGAGACGAACGCGGTCATGAGTGGTCATAAAGCAACCTCAATAAGAAAAACTGCCGCGAAGGATAGCAGGAATAAAAAAAGGGAGCACTGTATTCACAGCGCTCCCGGTTCGTTTCGCAGCATTCCAGCTACTTTTGTTGCTCCCTGCTCA
Unigene661_All	281	2	9	3	1	7	3	gi|149930809|ref|YP_001294731.1|	187	3e-46	w0067 [Escherichia coli] >gi|37695797|gb|AAR00459.1|AF401292_62 w0067 [Escherichia coli]	sp|P18005|YUBP_ECOLI	187	2e-47	UPF0380 protein yubP OS=Escherichia coli (strain K12) GN=yubP PE=3 SV=3	--			--	--	--			--	--	GCCTTGTTGATTCGGATATCACCATTAATACCTGTAATGGCTCTTGTCCTGGTATTTTTACCGGAGGCACTTTTTCCCGATAATCCACCCTTGATCATATTCTCCTGGACACGCTGCCATGTCGTCCAGAGATCGTTCTGTTTATCCTCCCAACGACGAGGGGTAATTATTTGTTCAGGCGTCACTGGTGTCTTATTTTCATCTTCATACCTGACCATCAATGCAGCCCTGCCAAATAAATATTGCTCGTCACCGTTAAGATGTATCTCTTTCATTGCTTC
Unigene3667_All	267	0	0	0	12	0	11	gi|150866171|ref|XP_001385673.2|	74.3	3e-12	aspartic proteinase precursor [Scheffersomyces stipitis CBS 6054] >gi|149387427|gb|ABN67644.2| aspartic proteinase precursor [Scheffersomyces stipitis CBS 6054]	sp|P00790|PEPA_HUMAN	188	1e-47	Pepsin A OS=Homo sapiens GN=PGA3 PE=1 SV=1	--			--	--	K01381	9e-14	77.4	cgr:CAGL0M02211g	saccharopepsin [EC:3.4.23.25]	TTGAGGCGCACCCTGTCCGAGCGTGGCCTGCTGAAGGACTTCCTGAAGAAGCACAACCTCAACCCAGCCAGAAAGTACTTCCCCCAGTGGAAGGCTCCCACCCTGGTAGATGAACAGCCCCTGGAGAACTACCTGGATATGGAGTACTTCGGCACTATCGGCATCGGAACTCCTGCCCAGGATTTCACTGTCCTCTTTGACACCGGCTCCTCCAACCTGTGGGTGCCCTCAGTCTACTGCTCCAGTCTTGCCTGCACCAACCACAAC
Unigene3043_All	325	11	28	11	4	22	6	gi|150958309|gb|ABR80338.1|	208	1e-52	Hypothetical protein KPN_pKPN3p05959 [Klebsiella pneumoniae subsp. pneumoniae MGH 78578]	--			--	PM1097	67.8	5e-12	COG4325	Predicted membrane protein	--			--	--	AATGACATCAATGGCGGTTCCAGGATCGTTCACTGCGGGGGAAAGGGCTCGGCAGGCTATTTCGGCCATGACGCTAAGACAAAATCGGGGGTCCTGAGCAAATGAACGTACATCCGAGACAATAATCGTCTCAAGTAAATCGGTGCTGATTGATGACTCCTGGCCCTGACTCAGGTACAAAACTGGCGTGGACGGATGTATGAAACTGCCCGGCTGCGCCACGAGGTATACATGACGGGGATCATTGGTCAGCAGCTTGCTGAGTTTCACCATATCAACATATTCAACATAGCCAATCTTTTTCGGATAAACTGCAACCGTTCCT
Unigene2411_All	492	15	38	7	5	41	2	gi|150958309|gb|ABR80338.1|	308	1e-82	Hypothetical protein KPN_pKPN3p05959 [Klebsiella pneumoniae subsp. pneumoniae MGH 78578]	--			--	PM1097	128	5e-30	COG4325	Predicted membrane protein	--			--	--	AAGCCATGGATATCCGCCGAGACAGGGATTTCTTGCTCTCGCAATAAATGTTTCGATGGCCGCCTGTTCTACTTTTGCCGTTGTCTCACCAACCCTCCCCAGAGAGGTCAAATGCTGTATCCAGCGAAGCAATGTGATGAGGATTAAGGCAATGACAACCAGTGTTACAATGAATAAAATGACTCTCCCCCTTTCTCCATAAGCTCCCATATTGAGGGCAATAATCCCTACCAGACTGAAGAGAAAAGAACCGATGAAGGTGGCCAGTACATTTTGTGTGGTGACGTCTTCAACAACTAAACGAGTAGCTCTGGGAGTCACATTAGTAGTGGCTGAACCGTAGGCTGTGACCATGATGCTCAGCGAAAATGTGGTCACTGCCAGCATACTCGATGCCAG…
Unigene3211_All	393	6	7	5	4	8	8	gi|150958309|gb|ABR80338.1|	203	3e-51	Hypothetical protein KPN_pKPN3p05959 [Klebsiella pneumoniae subsp. pneumoniae MGH 78578]	--			--	--			--	--	--			--	--	AGCAGACGCCCACTCTCACGCGAATGCTTTGCCCTTGACTTGCCAACAACCGTATCGCTTGCTCCGCAACTATGGTTTTTTATTAGAATCTTCGCCACTAAATAAATTATAATAAATTGATTTTATTAGATATCTGTCAGAATCTATATGGTCAGCACGAGTAGCATGCTCTAATGTTTCAAATGCTAGGGTTTGTGCGGCTTCAGCAAAAATTCCAGGCCAACCCTTACTCAGCATCGACAGTCCTTTAAGGACCCTTATCTGAATTTCCCTCATACTGGCACCATCGCGCGCAACAGGTGAGAAAAAGTCTTCAAGTAGATCGTTATTCTGAAGTGGTGCAACATGTACAGAAGGATATTTCACTTCTATTTCATCAGATTTATTCTGCGC
Unigene98_All	1507	2290	2566	1101	1701	2109	840	gi|151283221|gb|ABR91631.1|	107	6e-40	Uncharacterized conserved protein [Janthinobacterium sp. Marseille]	--			--	--			--	--	--			--	--	TTGTATTTTTCTCATTACACAACATATAAACCCTATGTAAAAAATGACAGCAGAAATAGCCGTATTTAACAAGACCGCAGTAGCTTTAGCCGCAGATTCAGCTGTAACGATTTCTGGAGGCGGCAAACATAAAATCTATAATGGCGCTGAAAAGCTTTTCGCTCTCACTAAACATCATCCTGTAGGTTTGATGGTATATGGAACTGGTGATCTCTGCACAGCTCCATGGGAGCTTATCATTAAGGCTTATAGAAAGNAAAGGATTTAGGCTCTAAATGTTTTGACTCTTTGGAGGAATATGCTGAGGATTTCTTCAATTATCTACAGTCAGCTAAATCAATCATCACACCAGGTATGCGTGAGGCTCATCTTTATCACTTCCTGAGCGAGATTGTATTC…
Unigene1727_All	280	33	63	16	14	11	12	gi|152973523|ref|YP_001338574.1|	75.9	1e-12	IS903 transposase [Klebsiella pneumoniae subsp. pneumoniae MGH 78578] >gi|150958315|gb|ABR80344.1| IS903 transposase [Klebsiella pneumoniae subsp. pneumoniae MGH 78578]	sp|P03009|TRA2_ECOLX	74.7	2e-13	Probable transposase for transposon Tn903 OS=Escherichia coli PE=4 SV=1	--			--	--	--			--	--	GGTGTACTGGCAATAGCGGACACTACCATTTGTTCTTTTTTAAGCAGCCGTCTGATGGAATTTCTTCCTGAAGGCTGCCGGAGAGAGATTCCCCAGCCGTGAGGCTTTGTTGAATAAATCAGATTTCGGGTAAGTCTCCCCCGTAGCGGGTTGTGTTTTCAGGCAATACGCACGCTTTCAGGCATACCTGCTTTCGTCATTTTGTTCAGCGCTCGTACCAGGGCCATAGCCTCCGCAACCTGACCATCGTAGTCACGCAGCGTCAGTGCCCCCCCCCCGA
Unigene3628_All	564	0	0	4	44	0	24	gi|153813694|ref|ZP_01966362.1|	53.5	9e-06	hypothetical protein RUMOBE_04125 [Ruminococcus obeum ATCC 29174] >gi|149830231|gb|EDM85324.1| hypothetical protein RUMOBE_04125 [Ruminococcus obeum ATCC 29174]	--			--	--			--	--	--			--	--	ACTTTTAACCAGTGAAATTGACCTGCCCGTGAAGAGGCGGGCATGACACAGCAAGACGAGAAGACCCTATGGAGCTTTAATTTATTAATGCAAACAGTACCTAACAAACCCACAGGTCCTAAACTACCAAACCTGCATTAAAAATTTCGGTTGGGGCGACCTCGGAGCAGAACCCAACCTCCGAGCAGTACATGCTAAGACTTCACCAGTCAAAGCGAACTACTATACTCAATTGATCCAATAACTTGACCAACGGAACAAGTTACCCTAGGGATAACAGCGCAATCCTATTCTAGAGTCCATATCAACAATAGGGTTTACGACCTCGATGTTGGATCAGGACATCCCGATGGTGCAGCCGCTATTAAAGGTTCGTTTGTTCAACGATTAAAGTCCTAC…
Unigene1089_All	528	41	30	9	23	18	6	gi|153836401|ref|ZP_01989068.1|	135	2e-30	HNH endonuclease domain protein [Vibrio parahaemolyticus AQ3810] >gi|260365529|ref|ZP_05778066.1| HNH endonuclease domain protein [Vibrio parahaemolyticus K5030] >gi|260895395|ref|ZP_05903891.1| HNH endonuclease domain protein [Vibrio parahaemolyticus Peru-466] >gi|149750303|gb|EDM61048.1| HNH endonuclease domain protein [Vibrio parahaemolyticus AQ3810] >gi|308085278|gb|EFO34973.1| HNH endonuclea…	--			--	--			--	--	--			--	--	TCATTACTCGAATATCAGTTAATAAATGCCAACGCCAAAAAACAGAAAATGGATATGATACATTACACATTGGCTTTAGCTTATTCTTGGCCTCTTGGATTTCTTGTTCTGTGCTTCGATCACTGACAAGTTTCATTCTCCAACCAGTAAAGTAAAACAATTCATCTTGTAACTTCTCTGAGAGATTTGCTCTTGTAATGCCCCTCAACCCCGTACTCGAAGAGTTAAAACACTTATCTAATAATTTGACTGTATTTAAAACCTTTCTACTTGGTCTTTTTCTTCTTGGGTATACTTGAACACCACTCGTTATAGCGTTCCCTGCGAGATGAACAATCTCACTGAAAACATCAACATCACTCTTTGTGCAATCAAGTAAGTTTTCAAAAGAATCACTTT…
Unigene2229_All	546	256	267	97	160	237	105	gi|15529643|gb|AAL01385.1|AF407018_1	274	2e-72	inner membrane protein [Escherichia coli] >gi|290537|gb|AAA62040.1| o135 [Escherichia coli]	sp|P0ADM5|YIDQ_SHIFL	224	3e-58	Uncharacterized protein yidQ OS=Shigella flexneri GN=yidQ PE=4 SV=1	yidQ	274	6e-74	COG5645	Predicted periplasmic lipoprotein	--			--	--	CGGACTTTTTTTTGCAGTTTATGGTCTATTGCATAGACTGAGGGGGCAGCACGAAACGTTAAAGTGCGATAGCCGCCACAGTGCGACGTAATGATGATGTTATTTTCAGCAAGGGATCGCTATAACTCATCAGGCCAACACCCACGATCAACAGATGAATTTATTATGATAAGAAATGTGTTGTTAGCGTTCATGATATGCAGCGGAATGACATTACTCGGAGGATGCTCCAGCGTGATGTCCCATACCGGAGGGAAAGAAGGAACGTATCCCGGCACCCGCGCCAGCGCAACCATGATTGGCGACGATGAAACCAACTGGGGCACTAAGTCGCTGGCGATTCTCGATATGCCGTTTACCGCTGTGATGGACACGCTTTTACTGCCGTGGGATGTGTTC…
Unigene2588_All	846	0	0	0	18	41	17	gi|156936337|ref|YP_001440253.1|	327	1e-146	sensor kinase CusS [Cronobacter sakazakii ATCC BAA-894] >gi|157412122|ref|YP_001481463.1| sensor kinase CusS [Escherichia coli APEC O1] >gi|170767084|ref|ZP_02901537.1| sensor kinase CusS [Escherichia albertii TW07627] >gi|218697186|ref|YP_002404853.1| sensor kinase CusS [Escherichia coli 55989] >gi|237728470|ref|ZP_04558951.1| sensor kinase CusS [Citrobacter sp. 30_2] >gi|238910393|ref|ZP_046542…	sp|Q9ZHD4|SILS_SALTY	284	2e-134	Probable sensor kinase silS OS=Salmonella typhimurium GN=silS PE=3 SV=1	ECs0608	244	6e-101	COG0642	Signal transduction histidine kinase	K07644	1e-146	327	esa:ESA_04237	two-component system, OmpR family, heavy metal sensor histidine kinase CusS [EC:2.7.13.3]	GCCGTCGTGATAAGCCTGTTGATTGTTCTGATCATTCGAATCGCTGTCCGTCAGGGGCACCTGCCCCTTCGTAATGTCAGCAATGCCATTAAAAACATCACCTCCGAGAATCTTGATGCGCGACTGGAACCGACACGCGTTCCCATTGAGCTGGAGCAACTGGTTATCTCGTTCAATCATATGATTGGAAAGATTGAGGATGTCTTTACCCGCCAGGCCAATTTCTCTGCCGATATCGCGCATGAGATCAGAACGCCCATCACCAATCTGGTGACGCAGACTGAAATCGCACTGAGTCAGGATCGAACACAGAGGGAACTTGAGGATGTCCTCTATTCCAGTCTTGAAGAGTATAACCGGATGACCAAAATGGTCAGCGATATGCTGTTCCTGGCACAG…
Unigene3583_All	316	0	0	0	4	0	1	gi|156936337|ref|YP_001440253.1|	121	5e-46	sensor kinase CusS [Cronobacter sakazakii ATCC BAA-894] >gi|157412122|ref|YP_001481463.1| sensor kinase CusS [Escherichia coli APEC O1] >gi|170767084|ref|ZP_02901537.1| sensor kinase CusS [Escherichia albertii TW07627] >gi|218697186|ref|YP_002404853.1| sensor kinase CusS [Escherichia coli 55989] >gi|237728470|ref|ZP_04558951.1| sensor kinase CusS [Citrobacter sp. 30_2] >gi|238910393|ref|ZP_046542…	sp|Q9ZHD4|SILS_SALTY	121	9e-47	Probable sensor kinase silS OS=Salmonella typhimurium GN=silS PE=3 SV=1	ECs0608	87.8	9e-24	COG0642	Signal transduction histidine kinase	K07644	1e-46	121	esa:ESA_04237	two-component system, OmpR family, heavy metal sensor histidine kinase CusS [EC:2.7.13.3]	CGATATTTCAGGGCAAACAGCAGAACTATGTCATGCTGACTGGCCTATCCATTAATTTCCATCTCCATTACCTCGATGCGCTGAAAAAGAACCTGATTGCGATTGCCGTCGTGATAAGCCTGTTGATTGTTCTCGAATCGCTGTCCGTCAGGGGCACCTGCCCCTTCGTAATGTCAGCAATGCCATTAAAAACATCACCTCCGAGAATCTTGATGCGCGACTGGAACCGACACGCGTTCCCATTGAGCTGGAGCAACTGGTTATCTCGTTCAATCATATGATTGGAAAGATTGAGGATGTCTTTACCCGCCAGGCC
Unigene12_All	2156	884	556	245	691	505	195	gi|157076538|gb|ABV16251.1|	415	1e-114	fertility inhibition protein [Escherichia coli E24377A]	sp|Q99390|YPT2_ECOLX	390	2e-107	Uncharacterized 31.7 kDa protein in traX-finO intergenic region OS=Escherichia coli PE=3 SV=1	Z1131	164	6e-40	COG3436	Transposase and inactivated derivatives	K07484	9e-39	164	ecs:ECs3866	transposase	AACACTGTCGCGTCACTCAGATACGGCAAAAGCGTTCGCATACCTGCTGAAACAGTGGGATGCACTGAACGTGTACTGCAGTAATGGCTGGGTGGAAATCGACAACAACATCGCAGAGAACGCCTTACGGGGAGTGGCCGTAGGCCGGAAAAACTGGCTCTTCGCGGGTTCCGACAGCGGTGGCGAACATGCGGCGGTGTTGTACTCGCTGATCGGCACATGCCGTCTGAACAATGTGGAGCCAGAAAAGTGGCTGCGTTACGTCATTGAACATATCCAGGACTGGCCGGCAAACCGGGTACGCGATCTGTTGCCCTGGAAAGTTGATCTGAGCTCTCAGTAAATATCAATACGGTTCTGACGAGTCGCTTACGGTTGTCTCACATAATACAAAAGCAA…
Unigene2243_All	815	204	171	137	180	190	165	gi|157077072|gb|ABV16780.1|	244	5e-63	5,10-methenyltetrahydrofolate synthetase [Escherichia coli E24377A]	sp|Q3YXW0|ZAPA_SHISS	213	2e-54	Cell division protein ZapA OS=Shigella sonnei (strain Ss046) GN=zapA PE=3 SV=1	ygfE	213	4e-55	COG3027	Uncharacterized protein conserved in bacteria	K09888	6e-54	213	sbc:SbBS512_E3331	cell division protein ZapA	AGCAGGAAGGTGGCATGTCTGCACAACCCGTCGATATCCAAATTTTTGGCCGTTCACTGCGTGTGAACTGCCCGCCTGACCAAAGGGATGCGTTGAATCAGGCAGCGGACGATCTGAACCAACGGTTGCAAGATCTGAAAGAACGCACTAGAGTCACAAATACTGAACAGTTGGTCTTCATTGCCGCATTGAATATCAGCTATGAGTTAGCGCAAGAAAAAGCGAAGACTCGTGACTACGCGGCAAGTATGGAACAGCGTATTCGGATGCTGCAGCAGACCATAGAACAAGCGTTACTTGAACAAGGTCGCATCACCGAAAAAACTAACCAAAACTTTGAATGACACTTTTCGGTTTACTGTGGTAGAGTAACCGTGAAGACAAAATTTCTCTGAGATG…
Unigene3433_All	763	0	0	0	0	0	0	gi|157144380|ref|YP_001451699.1|	402	1e-129	asparagine synthetase AsnA [Citrobacter koseri ATCC BAA-895]	sp|Q3YVP8|ASNA_SHISS	388	6e-129	Aspartate--ammonia ligase OS=Shigella sonnei (strain Ss046) GN=asnA PE=3 SV=1	asnA	388	1e-129	COG2502	Asparagine synthetase A	K01914	8e-130	402	cko:CKO_00084	aspartate--ammonia ligase [EC:6.3.1.1]	TCGCCGTTCAGACCCGCATGACCCAGCTCTGACGGGGTGCTCCAGTCATCATAATCCGGTGCGCGCACGTCGTGGCGATGACCATCGCTCAGCTTGCCGCCAATCCCGACAAGGAATACCGCGCCAAGAGATCTTTCGCTATCGCCCGCTCACGCCCTTTGGCATCGAGATCCGGATAACGAGACAGTAACTCCTGGCTGTGTACGAAGTGGATCTGATCCGGCAGGAACGGTGCCAGGCCAAACTCTTCGCTAACCGCAGCTTCGGTTGCTTTAATTCCCGCCCAGATCGCCTCTACCGTGCTTTTCAGAGTCGAGAATTGACGCTCACCGTCGCCCATTACGCGTTCCCAGTCCCACTGGTCAACATAGACCGAGTGCAACGGAGAAAGACGGTCTT…
Unigene3128_All	719	0	0	0	0	0	0	gi|157144380|ref|YP_001451699.1|	435	1e-120	asparagine synthetase AsnA [Citrobacter koseri ATCC BAA-895]	sp|Q3YVP8|ASNA_SHISS	425	2e-118	Aspartate--ammonia ligase OS=Shigella sonnei (strain Ss046) GN=asnA PE=3 SV=1	asnA	425	4e-119	COG2502	Asparagine synthetase A	K01914	4e-121	435	cko:CKO_00084	aspartate--ammonia ligase [EC:6.3.1.1]	TGGTCATCGCCACGACGTGCGCGCACCGGATTATGATGACTATCGCTCAGCTTGCCGCCAATCCCGACAAGGAATACCGCGCCAAGATCTTTCGCTATCGCCCGCTCACGCCCTTTGGCATCGAGATCCGGATAACGAGACAGTAACTCCTGGCTGTGTACGAAGTGGATCTGATCCGGCAGGAACGGTGCCAGGCCAAACTCTTCGCTAACCGCAGCTTCGGTTGCTTTAATTCCCGCCCAGATCGCCTCTACCGTGCTTTTCAGAGTCGAGAATTGACGCTCACCGTCGCCCATTACGCGTTCCCAGTCCCACTGGTCAACATAGACCGAGTGCAACGGAGAAAGACGGTCTTCATCGGGGCGAAGGGCTTTCATGTGCGTGTACAGTCCTTCGCCC…
Unigene3118_All	431	18	21	16	21	26	6	gi|157144884|ref|YP_001452203.1|	236	5e-63	bifunctional fructose-specific PTS IIA/HPr protein [Citrobacter koseri ATCC BAA-895]	sp|P69811|PTFAH_ECOLI	235	8e-62	Multiphosphoryl transfer protein OS=Escherichia coli (strain K12) GN=fruB PE=1 SV=1	ECs3061_1	235	2e-62	COG4668	Mannitol/fructose-specific phosphotransferase system, IIA domain	K02768	1e-63	236	cko:CKO_00613	PTS system, fructose-specific IIA component [EC:2.7.1.69]	CGCTCAGTACGTGGGTCAGCTGGCGTAGCAGGCCCAGATGTTCATCCGAGCTGGCAGCAATACCGATTGCCACGTACGCTACCTGACCGTCACCCCAGGTGACGCCTTCCGGGAACTGAAATACCTGAACGCCGGTTTTCAGCACCTGATCGCGGGTGTCGGTAGTGCCGTGTGGAATAGCAATACCATTGCCGAGGAACGTTGAGGTTTGCTGTTCGCGCGCCAGCATGCCATTGACGTAGCCTTCTGCTACATTACCGGCCTGCACCAGCGCCGCAGCGACCTGGCGAATCGCCTCTTCTTTGTCTCCGGCCTTTTCGCCCGGATGGATGTCCTGTACGGATAACTGGAACATAGTTCTCCTCTCTTGCTGAATTGAAACGATTCAGCCTCTATGAG…
Unigene2139_All	511	0	0	0	0	0	0	gi|157147472|ref|YP_001454791.1|	205	5e-80	guanosine 5'-monophosphate oxidoreductase [Citrobacter koseri ATCC BAA-895] >gi|166215319|sp|A8ALJ2.1|GUAC_CITK8 RecName: Full=GMP reductase; AltName: Full=Guanosine 5'-monophosphate oxidoreductase; Short=Guanosine monophosphate reductase	sp|A8ALJ2|GUAC_CITK8	205	5e-81	GMP reductase OS=Citrobacter koseri (strain ATCC BAA-895 / CDC 4225-83 / SGSC4696) GN=guaC PE=3 SV=1	VCA0197	167	4e-59	COG0516	IMP dehydrogenase/GMP reductase	K00364	2e-80	205	cko:CKO_03271	GMP reductase [EC:1.7.1.7]	AGGTACATTTTCTATGGCCTCTGCGCTGGCTTCTTTTGATATTTTGACTGCTGTGCATAAACACTATTCTGTCGAAGAGTGGCAAGCGTTTATCAACAATTCTTCCGCTGATGTGCTGAAACATGTGATGGTTTCTACCGGTACGTCTGATGCGGATTTCGAAAAAACTAAACAAATTCTCGACCTGAACCCGGCATTAAACTTCGTTTNGCATTAAACTTCGTTTGTATTGATGTGGCGAATGGTTATTCCGAACACTTCGTGCAGTTCGTTGCGAAAGCGCGTGAAGCGTGGCCGACCAAAACCATTTGTGCGGGCAACGTAGTGACTGGTGAAATGTGTGAGGAGCTTATCCTCTCCGGTGCTGATATCGTTAAAGTTGGCATTGGCCCAGGTTCT…
Unigene2854_All	1122	95	106	60	117	103	61	gi|157147498|ref|YP_001454817.1|	683	0	DNA-binding transcriptional regulator FruR [Citrobacter koseri ATCC BAA-895]	sp|P0ACP4|FRUR_SHIFL	662	0	Fructose repressor OS=Shigella flexneri GN=fruR PE=3 SV=1	fruR	662	0	COG1609	Transcriptional regulators	K03435	0	683	cko:CKO_03297	LacI family transcriptional regulator, fructose operon transcriptional repressor	TTGCCGCAGTTAATTTTCTGCGCTTAGATGTTAATGAATTTAACCCATACCAGTACAATGGCTATGGTTTTTACATTTTACGCAAGGGGCAATTGTGAAACTGGATGAAATCGCTCGGCTGGCGGGAGTGTCGCGGACCACTGCAAGCTATGTTATTAACGGCAAAGCGAAGCAATACCGTGTGAGCGACAAAACCGTTGAAAAAGTCATGGCTGTGGTGCGTGAGCACAATTACCACCCGAACGCCGTGGCAGCTGGGCTTCGTGCTGGACGCACACGTTCTATTGGTCTTGTGATCCCCGATCTGGAGAACACCAGCTATACCCGCATCGCTAACTATCTTGAACGCCAGGCGCGGCAACGGGGTTATCAACTGCTAATTGCCTGCTCAGAAGATCA…
Unigene3099_All	271	18	0	1	32	1	0	gi|157148147|ref|YP_001455466.1|	125	9e-28	hypothetical protein CKO_03958 [Citrobacter koseri ATCC BAA-895] >gi|157085352|gb|ABV15030.1| hypothetical protein CKO_03958 [Citrobacter koseri ATCC BAA-895]	--			--	--			--	--	--			--	--	CAGGAACAAGTCTAATGAAAATATCTTCGGTCCTTGCTGTTATTATTTCTGCATTTGTTCTTACTGCATGTAGCAGTGAGCCTTCCCAAGATGATATTTTTAAAGCTATGCGAAAATGGACTGGAAGCTATCTGACTTCAGTAAAAAAAGTAGATTGCACAAAAGAATCTGAGAAAAGCTATAAATGCAATATAATTATGGATATGAGCGGAACAAAGCAAGCTGGAACAGTTAAATTAATAAAATCAGATGATGGCTGGCAAGTAGGAAG
Unigene2076_All	2290	436	483	365	352	384	242	gi|157149331|ref|YP_001451384.1|	220	3e-89	IS3 family transposase [Escherichia coli E24377A] >gi|157076498|gb|ABV16211.1| transposase, IS3 family, truncation [Escherichia coli E24377A]	sp|Q79CE8|T1353_SHIFL	60.1	2e-17	Probable transposase for insertion sequence element IS1353 OS=Shigella flexneri PE=3 SV=1	AGl1690	51.2	5e-14	COG2801	Transposase and inactivated derivatives	--			--	--	GCGTTATAACAGCCACCGGACAAAACGGGAAGAATACCTGGTGATGAGTGGTGATGAGTTTATGGAAAGGTTCTCCTGGCATGTGGCGGATAAGGGGTTCCGTATGGTGAGGTACTACGGTTTCCTGAGTCCGGTGAAGCGCCGGTTACTGGAAGATGTTGTGTACGTCATAACGGAGACGGTGAGAAAGACGGCGATGCAAATCAGGTGGAGAGGGATGTATCAGCGGTTACTGAAGGTTGACCCGCCGCTGAAGTGCATCCTGTGCGGATGTCAGATGCGTTTTACGGGGCTGAAGCGGGGCTACCGTCTGACAGAGCTGGTCCTGATGCATGAGCCACTGGCGCAACAGCGGGTGTGCGGCTGAGAGCCGCATCGGGGAAGTTGTGTCCATTTTCA…
Unigene2044_All	2688	5053	3736	732	3226	3346	598	gi|157149353|ref|YP_001451390.1|	551	1e-154	heat-labile enterotoxin A [Escherichia coli E24377A] >gi|157076520|gb|ABV16233.1| heat-labile enterotoxin A [Escherichia coli E24377A]	sp|P06717|ELAP_ECOLX	531	1e-149	Heat-labile enterotoxin A chain OS=Escherichia coli GN=eltA PE=1 SV=1	--			--	--	K10928	3e-155	551	ecw:EcE24377A_F0020	cholera enterotoxin subunit A [EC:2.4.2.36]	GTCGTTTCAGGGATATCGTTAAAACTTGACGTATAGGAAATTGAAAAACCAGACGATACCGCTGTCCACGCCTTATGCCACGTGAGCCTTTCTGCTTTTCCCACCACTCCGGTGGTTTCTCTCTCTGCATGGTCGATTCTTATACCGCAACAGGCTGTTTTTTATTCTTGCACCGATTCCCGGGCACACTTAGCCTGTGTCAAGCTGGCATATACCTCAGCAGACTGATATCCCGCGCGTTTTTCTTCAGCCTTGATACATTCAGCCCCGCAATGGCCCGGCGGTATACCATCCGTCCGCCGCACAGCACGCATTCGAACGGGTCACGACTCAGGAACTGTTTCACCATTTGTGCATAGCACACTTTCGCCACTGGTTCCGGTTTATCCATCCCCAGAG…
Unigene1630_All	1039	112	53	23	67	39	23	gi|157149387|ref|YP_001451378.1|	476	1e-169	ISShdy1, transposase [Escherichia coli E24377A] >gi|157076554|gb|ABV16267.1| ISShdy1, transposase [Escherichia coli E24377A]	sp|Q9HI37|TPF20_PSEAE	196	1e-65	Probable family 20 transposase OS=Pseudomonas aeruginosa GN=PA0445 PE=3 SV=1	YPMT1.79c	280	1e-97	COG3547	Transposase and inactivated derivatives	K07486	6e-170	476	ecw:EcE24377A_F0006	transposase	CGCAGGTCCAAACCTTTTAAATCATCATCGTGCAGTCGTCATGCAAGGAAAGAAATCAATTTCATAAACTCATTAATAATCAGTAGACTAGGCAGGAAATCTGAATTCATCTCTCAGGTGCAACATTGCCCAGCACATACGTGCATTTTTTGCTGCTATCGCAACAAGCGCTCGTCCATATCCTCGCCTTTCTTTTAACTGCAGGGCCCATCGACTGACCGGATCATCATTTTTAGCTGCTCCCAACAATACAGATCTCGCCCCCAAAACAAGAAGTGTTCTGAGATAGCTGTCGTCGCCGGCTTTAGTTATTCTCCCTAACCGTGCTTTCCCCCCGGAACTTTGTTGTCTTGGTGTTAGCCCCAGCCAGGCACTAAACTGACGTCCGTTCTTGAAATC…
Unigene2771_All	2590	774	1157	705	673	1061	524	gi|157149395|ref|YP_001451419.1|	248	1e-124	resolvase [Escherichia coli E24377A] >gi|157076562|gb|ABV16275.1| resolvase [Escherichia coli E24377A]	sp|P18021|REDM_ECOLX	262	8e-69	Resolvase OS=Escherichia coli GN=resD PE=3 SV=1	PSLT031	238	4e-62	COG0582	Integrase	K04763	5e-12	62	art:Arth_1521	integrase/recombinase XerD	ACCGCATCAGACTCCGGCATCACAAACTGCACCCGGTGCCGGGCAGCCACATCCAGCGAAAAAACCTTCGTGTAGACTTCCGTTGAACTGATGGACTTATGTCCCATCAGGCTTTGCAGAACTTTCAGCGGTATACCGGCATACAGCATGTGCATCGCATAGGAATGGCGGAACGAATGTGGTGTGACAGGGACAGAGAACGTCACACCGTCAGCAGCAGCTGCTGCAACCGCCTCCCCAATCCAGGTCCTGACCGTTCTGTCCGTCACTTCCCAGATCCGCGCTTTCTCTGTCCTGCCTGTTCGTTTATTACGCCGTTCCAGAGGAATTTTCAGTGTTGCCACCATCGTTTGCAGCTGACTGACGTACCAGGTGTCGGAGAGCGGAACCAGCCGGTGA…
Unigene2958_All	661	19	14	2	12	15	2	gi|157149405|ref|YP_001451442.1|	370	1e-101	type IV conjugative transfer system coupling protein TraD [Escherichia coli E24377A] >gi|157076572|gb|ABV16284.1| type IV conjugative transfer system coupling protein TraD [Escherichia coli E24377A]	sp|P22708|TRAD2_ECOLX	78.6	3e-14	Protein traD OS=Escherichia coli GN=traD PE=4 SV=1	--			--	--	--			--	--	GAAACTGACAATGAAGTATGAGGCGATGCCCAAAGTGGCTGACTCGCTGTTGTTGCGTGATGTACAGACCAGTCTGGATCAGATGCTTGAAGATGAAATTACCCGTCGCACTGAAGAAGAGAGGCATAAGTTTGCCGGCCTGTTCGAAGGGGCGTCGTTAATTCAGGCTGTTCCGGAGAGTAATCTGTCGAATACGCCCCCTCCTTCTGCCGGCCGGGTGGCTGCTGTTCTTGCGGAAACGAACACACCTCCTGAGACGCGCACATTACAGACAGAAAACGCTGCCGGCGATGCAGATACCAAAAACACGGGATCCACTGCTGTTGCAGCGGAAGGTGGCTCCACCTCCACCGGAGGAACTGAGCGGGATATTGAACAGGATTTACCTAAGGACGTTCC…
Unigene3434_All	410	8	6	0	4	9	0	gi|157149405|ref|YP_001451442.1|	191	1e-47	type IV conjugative transfer system coupling protein TraD [Escherichia coli E24377A] >gi|157076572|gb|ABV16284.1| type IV conjugative transfer system coupling protein TraD [Escherichia coli E24377A]	sp|P22708|TRAD2_ECOLX	58.5	1e-08	Protein traD OS=Escherichia coli GN=traD PE=4 SV=1	PSLT108	54.3	6e-08	COG0507	ATP-dependent exoDNAse (exonuclease V), alpha subunit - helicase superfamily I member	--			--	--	ACGCTGCCGGCGATGCAGATACCAAAAACACGGGATCCACTGCTGTTGCAGCGGAAGGTGGCTCCACCTCCACCGGAGGAACTGAGCGGGATATTGAACAGGATTTACCTAAGGACGTTCCTCCGGGTCTGAACAGCGATGGTGAGGTGGTGGATTCCGAAGCGTATGAGGACTGGGTTCAGGCTTCACATCAGACCCGCGATATGACCCGCAGGGAAGAGGTCAACATCAATCATGCGACAGATAAAGCGCGTGATTTTGATGACGACAGGGAGGTGTTCTGATGCTCTCCATTTCTTCCATTAAAGGTGATGCGGGCTACTACAGTCATGAAGACAACTACTACGCCAGCGGTTCACTGGACTCCCGCTGGATGGGGGAGGGTGCGGAGAAACTGGG…
Unigene418_All	237	11	12	6	13	19	6	gi|157149406|ref|YP_001451469.1|	121	2e-26	type-F conjugative transfer system pilin acetylase TraX [Escherichia coli E24377A] >gi|157076573|gb|ABV16285.1| type-F conjugative transfer system pilin acetylase TraX [Escherichia coli E24377A]	--			--	--			--	--	--			--	--	CATGGAACGTAGTACTCACCAATAAATAAGCGTCAATACGGTGCTCCGTTGACGCTTACCAGTGCCGTGAAGGCCGCAACACCATTACGGGCAGTAGCAGACTGCAGGAAAAGAGCCACCTGCATGACAACAGCAAAGGTGAACAGGATATTCAGTTGCCACCACGCAAGACCGACATCCCGGAAGGCCAGCCAGTAACCCGGCTGGGCCAGAAGCGCCATCAGCCACAGGCGGTTC
Unigene2273_All	898	295	94	19	218	117	13	gi|157149414|ref|YP_001451443.1|	461	1e-128	TraT complement resistance protein [Escherichia coli E24377A] >gi|157076581|gb|ABV16293.1| TraT complement resistance protein [Escherichia coli E24377A]	sp|P13980|TRAT3_ECOLX	440	6e-123	TraT complement resistance protein OS=Escherichia coli GN=traT PE=3 SV=1	--			--	--	--			--	--	CGGAATTAAGTCATTTATTGGTCATTTCAATACGATTAACCCGCTCAGGCCGTGATATTGATGCGGGTATATTTCTGGTTATAAGATAGCTATTACCTCCCTCTGGGAAGGGAGGCATGATAGCAGCACTTCTGAGCATGAAAGATATCATGCTACTTATACGGAAATGAGAAAATATGAAACAAAACATTAAGTTAATGGCAATGACTGCCATATTATCTTCCACTCTGGTGTTATCTGGTTGTGGAGCGATGAGCACAGCAATCAAGAAACGTAATCTTGAAGTGAAAACCCAGATGAGTGAAACCATCTGGCTTGAACCATCCTCGCAGAAAACCGTATATCTTCAGATAAAGAATACCTCCGACAAAGACATGTCCGGTCTGCAGGCGAAAGTGA…
Unigene2236_All	1173	52	34	17	32	22	5	gi|157149420|ref|YP_001451445.1|	526	0	conjugal transfer pilus assembly protein TraH [Escherichia coli E24377A] >gi|157076587|gb|ABV16299.1| TraH protein [Escherichia coli E24377A]	sp|P15069|TRAH1_ECOLI	244	2e-104	Protein traH OS=Escherichia coli (strain K12) GN=traH PE=4 SV=2	--			--	--	K12072	0	526	ecw:EcE24377A_C0004	conjugative transfer pilus assembly protein TraH	TGCCCGCACAGGAAACAAAAATATCCAGCTGATATCCATCAGCCTGCCGTCCATCAACGCCGGATGTGGCGGGATTGATGTCTATCTTGGGTCTTTCTCCTTTATTAACTCCGACCAGATTATGGCGTTTGTGAAACAGACGATGGCTAACGCGGCGGGGTACTTTTTCGACCTTGCACTGGAAACTACCGTGCCTGAGTTGAAAGCGGCAAAAGACTTCCTGCAGAAGATGGCTGCTGACCTTAACCGTTTCAATATGTCCAGTTGCCAGGCGGCAAAAGCGATGGTCGACAGCGTGGCGTCACTGTGGGGGGAAAGTCAGCAGAACGTCTGCCAGGCCAGTCTGTCGCCGGTCAGAATAACGTGTTCTCGGACTGGGTCTCATCCCGTCAGGGCTGC…
Unigene2539_All	520	11	11	5	11	6	0	gi|157149422|ref|YP_001451444.1|	339	5e-92	conjugal transfer mating pair stabilization protein TraG [Escherichia coli E24377A] >gi|157076589|gb|ABV16301.1| protein TraG [Escherichia coli E24377A]	sp|P33790|TRAG1_ECOLI	145	2e-34	Protein traG OS=Escherichia coli (strain K12) GN=traG PE=4 SV=1	--			--	--	K12056	2e-92	339	ecw:EcE24377A_C0003	conjugal transfer mating pair stabilization protein TraG	CTGCGTGGTGGGCGATATTATGCTGAACAACAAGTACACCATCGGGGAGCTGATGAATGCGGCCGACCCTTATTCACTGATCTTCAGCCGTCCGAGTCCGCTGCGTGGGCTCTACGATAAAAATCGCAATTTTCTGACCTGCGAACAGGCTGCCACCAGAATAAACACGGATTCCGGTGATATTTCCGGGGCGAATACGTCCCCATTTCTGCAACAGATCCTGAATACGTTACATGGTTTCACTGATCAGGTGTTTGGTCAGACGAATGGTGCGCAATCTGCGCTGTTCACTGAAATGCTGGGGGACAGCTATAACTATTTTCATCGTACTTCCCTGACATCCACGGAGATCATCCGAAAGAATGTGATAATGAACGGTCTGCGCAGCGGACTGGAGAG…
Unigene170_All	1175	154	126	60	125	63	18	gi|157149422|ref|YP_001451444.1|	583	1e-164	conjugal transfer mating pair stabilization protein TraG [Escherichia coli E24377A] >gi|157076589|gb|ABV16301.1| protein TraG [Escherichia coli E24377A]	sp|P33790|TRAG1_ECOLI	159	5e-38	Protein traG OS=Escherichia coli (strain K12) GN=traG PE=4 SV=1	--			--	--	K12056	4e-165	583	ecw:EcE24377A_C0003	conjugal transfer mating pair stabilization protein TraG	CTAAAAAACCGATAAAATAAACGATGATCGCTTCCCTACAACCTCCCCTATACTCCTCCCCCCAAATATAAAAGTCTAGAGCACTTAGAAAAAACTGTACTACCAGAGCGACGGCTATGATCTTAAATAAAAACTTAATAGAGCTCGAACTGGAAGGGATCTCATAATTTCTTTTAAGATCATCAAAAAGCATTTCTACATCTTTTTTTAAATCATCAGTTGTTACTTTCATCTCTCCCTCTTAAAAATCACTGCGTTTTATCATCTCATTTTTCAACTTATCTATATTTTCTTTTGCCTCTCCAGCATCTAAAGGTATTGCTGACTGCCTGTATTCCTCTTCTATTCCTCTTCTTTCTTCTTTTTTAGCTTTATCGAATTCTTTATTACCCTGTTCAT…
Unigene482_All	360	22	13	9	9	11	5	gi|157149422|ref|YP_001451444.1|	224	2e-57	conjugal transfer mating pair stabilization protein TraG [Escherichia coli E24377A] >gi|157076589|gb|ABV16301.1| protein TraG [Escherichia coli E24377A]	sp|P33790|TRAG1_ECOLI	110	4e-24	Protein traG OS=Escherichia coli (strain K12) GN=traG PE=4 SV=1	--			--	--	K12056	5e-58	224	ecw:EcE24377A_C0003	conjugal transfer mating pair stabilization protein TraG	CTCCGGCTCAGAGAACCGGAAATCACTGCTCCCTGCAGCCAGCTGCGCACCGAAAAGCATCCCGGTTTTACTGTAGGTCAGCGCGTCAGGGCGGGCAAAAATGGTATCGTACGTCTGTGCCATACCGGCACCGATCCGGGTAATCATACTGGCGGGGGCGGGCGCAGCCAGGCCTGCAGGAACATTATCCACCTGATAAATCCGGGCAGGCTCAGACAGGTCAATAATCTGAACGCTTCGTTTATCGCCAATCAAAACGGCAATGACCAGAACATAAAATCCGGCCCACTTGACCAGATCCATAATATTACGGGTCCGGATATAGGTTGCAGCGCCGACTATAACTGACACGGCGGTGGC
Unigene2231_All	760	35	35	13	38	35	18	gi|157149422|ref|YP_001451444.1|	493	1e-138	conjugal transfer mating pair stabilization protein TraG [Escherichia coli E24377A] >gi|157076589|gb|ABV16301.1| protein TraG [Escherichia coli E24377A]	sp|P33790|TRAG1_ECOLI	150	7e-36	Protein traG OS=Escherichia coli (strain K12) GN=traG PE=4 SV=1	--			--	--	K12056	1e-138	493	ecw:EcE24377A_C0003	conjugal transfer mating pair stabilization protein TraG	CTGTATCAAATGAAACCTGAAGGCCTCCACCTGCGCTCGCCTCCTGACTTTTTGTCGCGGCTTCTCTCACTGCTTCAGCCAGACTGACATTTTCATCGCGGGCATAGCGGTTACCAATCGACTGAATGGTATTCAGCGCTTTGGTCAGATTACTGCTGCTCGAGATGTCACTGCCCGCCACGGTGGTGTCGCTGTTGCCCCGCTGCTGACTCCACTGGCTCATCTGCGACGCGGCCAGGCTGGATGTCTGCGACAGGCTGTTAGTGAGGCTTTGCGCTTCGCTCATGGCATCACGCTGTTGCTGCTGCCAGCTGCTCGTTGCGGTTTTACCCAGCGCAATATCGACCGGCAGTTTTGAAATCGCTTCTGTGGTGTTGTAAACCGACTGCCCGGAGGTCG…
Unigene1621_All	658	50	80	9	39	46	8	gi|157149486|ref|YP_001451497.1|	428	1e-118	IS186, transposase [Escherichia coli E24377A] >gi|157076653|gb|ABV16364.1| IS186, transposase [Escherichia coli E24377A]	sp|P11901|T421_ECOLX	342	2e-93	Transposase for insertion sequence element IS421 OS=Escherichia coli PE=3 SV=1	yi81_g2	342	4e-94	COG3385	FOG: Transposase and inactivated derivatives	K07495	5e-08	59.7	hal:VNG7119	putative transposase	ATCCCGATGATAAATAGTGGACACGTTTAATGATTCTTCCCTCGTAATATATGATGACCATTTTTGTTATTCTCCACAACGAGTTAGTTCTTCTTTTTGGATCCGGCACTTCTGGGGGGGGGAAATCCAGCGATGGCTGGATTATGTCGTCAATTAAAAATGCGGCGAGTAGATTAGCAAATATCCACGCTTTCGCGAGTTCAGGATCCTTTGCACGCAAAGTATCCAAGTGCAGCAAACTTTTGACCCGCTTAAAAGCCAGTTCAATTTGCCATCGCAGACGGTAACAATCAGCCACTTGCTCTGCTGAATATTCATCTTCCGATAATGATGTTAGCAATAGCACATGGCCCGCTGCTTTCAGCGGTTCCGCCTGAACTACTCGTCCTTTTCGAGGAT…
Unigene2813_All	1924	39	165	78	27	140	77	gi|157149507|ref|YP_001451565.1|	777	0	group II intron-encoded reverse transcriptase/maturase [Escherichia coli E24377A] >gi|157149565|ref|YP_001451558.1| group II intron-encoded reverse transcriptase/maturase [Escherichia coli E24377A] >gi|170765488|ref|ZP_02900299.1| group II intron-encoded reverse transcriptase/maturase [Escherichia albertii TW07627] >gi|170766973|ref|ZP_02901426.1| group II intron-encoded reverse transcriptase/mat…	sp|P0A3U1|LTRA_LACLM	184	2e-45	Group II intron-encoded protein ltrA OS=Lactococcus lactis subsp. cremoris (strain MG1363) GN=ltrA PE=1 SV=1	ykfC	719	0	COG3344	Retron-type reverse transcriptase	K00986	4e-55	218	cai:Caci_4007	RNA-directed DNA polymerase [EC:2.7.7.49]	GCCCAGCCTTTCAGTTTTCGGTTGAGTTGTTCAGCCATATCGACTTTGCTTTCACTGTAGTTGCCTGATAACAGTGCTGTCAGCGATGCGGCGAAGTTTCTGGCTTTCTCCTGCGGGATCGTTGAGACCACTCGCATCTCGCCATAACGACTGCGTTTGCGAATGATCCTGTGCCCCAGAAAGATAAAGCCGTCATTAACATGGGTGATTTTAGTCTTATCCATGTTCAGCCTGAGTTTCAGACTGCCTTCGAGCACACCCCGACACTCCTCCCTGATGGCTTCCGCCTGTGCTTTGGTGCCTTTGACGATGAGGACAAAATCATCGGCATAGCGGCAGTACGCCACCGCGGGGTTCCACTTCCACTGCCAGTTTTCTCTGACCGCCGTACTTCGGCCC…
Unigene692_All	4729	5831	1441	552	4093	1014	330	gi|157149562|ref|YP_001451588.1|	1065	0	secreted serine peptidase EatA [Escherichia coli E24377A] >gi|157076729|gb|ABV16438.1| secreted serine peptidase EatA [Escherichia coli E24377A]	sp|Q84GK0|EATA_ECOLX	1035	0	Serine protease eatA OS=Escherichia coli GN=eatA PE=1 SV=1	NMB1998	194	3e-94	COG3468	Type V secretory pathway, adhesin AidA	K12684	0	1065	ecw:EcE24377A_E0051	serine protease autotransporter [EC:3.4.21.-]	GCCGGAGGAAACAGACCAGACGGTTTAAATGAGCCGGTTACACGTTTTATAAATAAATTCAATTAATTACCTAAGCAAGGTGAGACTTATAGAGGAAATGGGCGCGAACCCCCACATCCTGCTATAATAAGAAGGCGGCTCCCTATTATGGAAGCCGTCGCTGTACTATCGTTAAGGTGATATCAGCTCCCTTAACTAGTTCGCATTATGTTGGATAGCTGCGCAGCTATCAAAATCAGAAATAATAACGGAAGTTAGCATTTATAGAGTTGTCTATGTTATATCTCCCAAACGCCGACTTCTCCAACTCCAGACCAAAACGCATATTGTCTTTAACTTCCACATTCGTTCCCACGTTCATTAGCATCCTGCTGTCTTTTTCACCTTTGAAGTGTTTTT…
Unigene1312_All	313	4	4	1	4	6	5	gi|157149563|ref|YP_001451612.1|	169	7e-41	type-F conjugative transfer system pilin acetylase TraX, truncation [Escherichia coli E24377A] >gi|157076730|gb|ABV16439.1| type-F conjugative transfer system pilin acetylase TraX, truncation [Escherichia coli E24377A]	--			--	--			--	--	--			--	--	CATTTTTTTGCTGTTCAGTAATACTAAAGCACCAGACCACTGTATCGGAGTCAGGAACGGTCAGAGAACTCTGACCAGAAAGCCAATAAAAAACAGATGAATGGCATACGCTGGCGCAAACCAGCGTCCTGCCTGCAGACGTCGTCCGGAAGCCGGTACCAGCCCGTGGACACAGAACAGCACCGTCAGCGTCAGAATCACGCCGGAAAACATCATCACATCACCGTGTCGGGCATTAAGCAGGGCAACCAGCAACAGCCAGACAGCAAACAGGGCGGGACGCAGCGTGTCCCTGACCTGCCAGACCAGCAGC
Unigene2478_All	631	13	16	7	13	24	12	gi|157154748|ref|YP_001464349.1|	399	1e-110	antigen 43 [Escherichia coli E24377A] >gi|157076778|gb|ABV16486.1| antigen 43 [Escherichia coli E24377A]	sp|P39180|AG43_ECOLI	219	1e-56	Antigen 43 OS=Escherichia coli (strain K12) GN=flu PE=1 SV=3	Z1651	358	4e-99	COG3468	Type V secretory pathway, adhesin AidA	K12687	3e-110	399	ecw:EcE24377A_3347	antigen 43	CGGCATCCGGTGTCGTCTGATTATCAAAGCGAATCTCCCCTGCGTTAACAATATCGCCGGTACTGACCACATCGCCATTCAGTACCATGCTGGCACCTTTACTGAGCTGTGTTCTGCCACTCAGACTTCCCCCGGCAGCCAGCGTCAGTGTTCCACGATGTCCGACAGTGGTGTTGCTGGCCAGTCCCCCGGCATTAACCGTAAAGCTGCCGCCATTTTCCAGCAGCAGGCCGCTGGCCTGACCGGATATGCCATCAATACTGAACTTACCGCTGGCATTGGTCCCCTCAACAGTGGCACCACTGTCTGCAATCAGGGCACCACCAGATGTTATGGTGACACCTGTTGCCTTACCACCGGCAGATACTGCCAGGGTACCGCCGTCATCCACCAGAGTTT…
Unigene2242_All	529	19	13	10	43	24	12	gi|157154748|ref|YP_001464349.1|	345	9e-94	antigen 43 [Escherichia coli E24377A] >gi|157076778|gb|ABV16486.1| antigen 43 [Escherichia coli E24377A]	sp|P39180|AG43_ECOLI	302	9e-82	Antigen 43 OS=Escherichia coli (strain K12) GN=flu PE=1 SV=3	flu	302	2e-82	COG3468	Type V secretory pathway, adhesin AidA	K12687	3e-94	345	ecw:EcE24377A_3347	antigen 43	CCGGTCCCCCTTCCGCGCCGGTATTCACAACCGTGTCGGTTGCCATTGCGCCGGATTTGACGGCCTGCCAGCCCTTCTCATTAATGACGGTAACCGTTGCAATCCCGCCTTCATGTACCCACTGCTCACCGCCGTTCAGAGTGGTGTTCACTGCCTGCCCCTGAAGGCTCTGTCCGCCTCCGGCACTGATAACCGTGTCTGAAACGCTTCCTCCGGCATTCACTCTCTGAAGACCACCACCGGTGACAGTAGTGTTGTTGGCGATACCGCCATTTTGTATCCATTGCCCGCCGGTATTGGCCTCGTTATCCGGCCCATACTCCAGACCGGTACTGATGGTCATTCCGTTGGCCGTACCGAGAACAATCTGGTTGTCATGATTTGTCAGTGTTCCGTCGT…
Unigene2025_All	6423	4401	1879	946	4807	1933	1034	gi|157154816|ref|YP_001461283.1|	1082	0	dihydrolipoamide acetyltransferase [Escherichia coli E24377A] >gi|193071251|ref|ZP_03052172.1| dihydrolipoyllysine-residue acetyltransferase [Escherichia coli E110019] >gi|218693581|ref|YP_002401248.1| dihydrolipoamide acetyltransferase [Escherichia coli 55989] >gi|256020049|ref|ZP_05433914.1| dihydrolipoamide acetyltransferase [Shigella sp. D9] >gi|157076846|gb|ABV16554.1| dihydrolipoyllysine-re…	sp|P06959|ODP2_ECOLI	1080	0	Dihydrolipoyllysine-residue acetyltransferase component of pyruvate dehydrogenase complex OS=Escherichia coli (strain K12) GN=aceF PE=1 SV=3	aceF	1080	0	COG0508	Pyruvate/2-oxoglutarate dehydrogenase complex, dihydrolipoamide acyltransferase (E2) component, and related enzymes	K00627	0	1082	eck:EC55989_0108	pyruvate dehydrogenase E2 component (dihydrolipoamide acetyltransferase) [EC:2.3.1.12]	AGCCGCTTTTTTAATTGCCGGATGTTCCGGCAAACGAACACTTACTTCTTCTTCGCTTTCGGGTTCGGCAGGGCGGTAATGCTACCTTCGAACACTTCTGCCGCCAGGCCCACAGACTCGTGCAGAGTCGGGTGCGCGTGGATGGTCAGTGCGATGTCTTCAGCATCACAACCCATTTCGATTGCCAGGCCGATTTCACCCAGCAGCTCGCCGCCGTTGGTACCGACAATCGCACCACCGATCACACGGTGAGATTCTTTGTCGAAAATCAGCTTGGTCATACCGTCTGCGCAGTCGGAAGCGATAGCACGACCAGAAGCAGCCCACGGGAAGGTGGCGGTTTCATAGCTGATGCCTTTCTCTTTCGCTTCTTTCTCAGTCAGACCTACCCATGCAACT…
Unigene753_All	1897	169	160	36	173	145	70	gi|157154827|ref|YP_001464961.1|	969	0	inner membrane transporter YhiP [Escherichia coli E24377A] >gi|191165223|ref|ZP_03027066.1| amino acid/peptide transporter [Escherichia coli B7A] >gi|193068450|ref|ZP_03049412.1| amino acid/peptide transporter [Escherichia coli E110019] >gi|194435855|ref|ZP_03067958.1| amino acid/peptide transporter [Escherichia coli 101-1] >gi|218697202|ref|YP_002404869.1| inner membrane transporter YhiP [Escher…	sp|P36837|DTPB_ECOLI	968	0	Dipeptide and tripeptide permease B OS=Escherichia coli (strain K12) GN=dtpB PE=1 SV=2	yhiP	968	0	COG3104	Dipeptide/tripeptide permease	K03305	0	969	ebd:ECBD_0245	proton-dependent oligopeptide transporter, POT family	GCTGGTTATTTTCTGTTGTAATAGTGTATTAATCTATTCACCGCATCAATATTAAGAATCTCTGACAGATGTAAACTTTTTCGCGCGTTATCCCTTACGCGTTCATACTTTTCAGGATGGTATTGGAAGGTTAATAAATATGAATACAACAACACCCATGGGGATGCTGCAGCAACCTCGCCCATTTTTCATGATCTTTTTTGTCGAGTTATGGGAGCGATTCGGCTACTACGGCGTGCAGGGCGTACTGGCGGTTTTCTTCGTTAAACAGCTTGGATTCTCGCAAGAGCAGGCTTTTGTCACTTTTGGTGCTTTTGCTGCGCTGGTCTATGGCCTCATTTCCATTGGCGGCTATGTCGGCGACCACCTGCTGGGGACCAAACGCACCATTGTTCTCGG…
Unigene378_All	1101	19	128	39	29	81	22	gi|157154831|ref|YP_001463102.1|	503	0	Rieske (2Fe-2S) domain-containing protein [Escherichia coli E24377A] >gi|157161266|ref|YP_001458584.1| Rieske (2Fe-2S) domain-containing protein [Escherichia coli HS] >gi|168749368|ref|ZP_02774390.1| Rieske 2Fe-2S domain protein [Escherichia coli O157:H7 str. EC4113] >gi|168758111|ref|ZP_02783118.1| Rieske 2Fe-2S domain protein [Escherichia coli O157:H7 str. EC4401] >gi|168764253|ref|ZP_02789260.…	sp|Q9LKN0|CHMO_ATRHO	112	4e-27	Choline monooxygenase, chloroplastic OS=Atriplex hortensis GN=CMO PE=2 SV=1	yeaW	503	0	COG4638	Phenylpropionate dioxygenase and related ring-hydroxylating dioxygenases, large terminal subunit	K00470	0	503	ssn:SSON_1359	[EC:1.14.1.-]	GCGCCCCTGACCACGATAGCCACGCGATTTCAGCCCTTTCTGTACGCTTTCAACCAGACGTAAATCTTCCGGACGGAACACATCGCGATACCACTCAATCAGCGATTTTTGCTCGTCGGTTAACTCTTCATTGGTGAAGTAAATATCGTAGTTTTGCAGGGTAGTTTCAGAATCCACCGGGAATTCATAAATGACCGTCATCATCCCTTTGATCGGGGTGACGTTCAGCATCGTGCACGGCCACGCCACAGCCAGAAACCGTGGAATGCCGCATCCGTACCCTCTTCAAATTTAAACGACTGTTCGGACGGTTTGGCGAAACCGTATTGCAGCGTCCAGTTACCGTGCATGGTGTGCCAGTAACGATCAACCTGTACGGAGTCGGAGAAACCTGGATGC…
Unigene400_All	294	10	2	5	13	9	3	gi|157154905|ref|YP_001464081.1|	151	2e-35	CRISPR-associated Cse2 family protein [Escherichia coli E24377A] >gi|191166766|ref|ZP_03028592.1| CRISPR-associated protein, Cse2 family [Escherichia coli B7A] >gi|193069685|ref|ZP_03050637.1| CRISPR-associated protein, Cse2 family [Escherichia coli E110019] >gi|300815829|ref|ZP_07096053.1| CRISPR-associated protein, Cse2 family [Escherichia coli MS 107-1] >gi|300906732|ref|ZP_07124415.1| CRISPR-…	--			--	--			--	--	--			--	--	GAAATATTTTACAACATCGGCGGAGAAGCAAAGTGCTAAAGCCGCCAGGGAGAAAAAGCAGGAGGCTGCTGAATGAGTATTGTAAAAGAGGAGCACAAAGCCACGCTGCGCAAATGGCACGAGGAATTGCAGGAGAAACGCGGCGAACGTGCCAGTCTGCGGCGTAGTACGACGGTTAATGATGTTTGTCTGACGGATGGATTTCGCCTGTTTCTGAAGAACAGACAAATAAAGTGGCAGGATGAACCTGAGTGGCGTATCACCGCACTAGCGCTGATAGCCGCAGTTAGCGCC
Unigene40_All	4167	867	1234	677	712	939	634	gi|157155037|ref|YP_001465425.1|	592	0	ATP-dependent protease ATP-binding subunit HslU [Escherichia coli E24377A] >gi|191166396|ref|ZP_03028227.1| heat shock protein HslVU, ATPase subunit HslU [Escherichia coli B7A] >gi|193063956|ref|ZP_03045042.1| heat shock protein HslVU, ATPase subunit HslU [Escherichia coli E22] >gi|194427514|ref|ZP_03060063.1| heat shock protein HslVU, ATPase subunit HslU [Escherichia coli B171] >gi|209921411|ref…	sp|B6I4S4|HSLU_ECOSE	592	0	ATP-dependent protease ATPase subunit HslU OS=Escherichia coli (strain SE11) GN=hslU PE=2 SV=1	hslU	592	0	COG1220	ATP-dependent protease HslVU (ClpYQ), ATPase subunit	K03667	0	592	eck:EC55989_4409	ATP-dependent HslUV protease ATP-binding subunit HslU	CACTGCAACCAGTGCCAACCCGGAGAGACAGATGAGCACGACGGTAATAATGAGCGCCCGTTTCATCTCTTGCTGGGTAATGACCCCTTTTTGCATGCCGCGTAGCGGCCCAATGCGGTCAGGTTTATCGCTGCCTTTTACCGCATCGCCGTAATCATTGGCGAGGTTAGAAAGGATCTGTAATAGCCCGGCGGTAATCAGTGCCAGCAGGGCGACCAGCGGATCGAAGTGACCTTGCCACCATGCCAGCGCTGTCCCGACGATAATTGCAGCAATTGCAGCAAAGGCGAGGGGGAGGGTTTTAGGTCGTAAACTTTCCAGCCACGCCTGAGTTCGGCTAATTTGTTGTTCAGTCATAATACGCGCCAATAAAAATGGGGCCTTTCAGCCCCATCAAAC…
Unigene821_All	609	204	173	113	144	153	114	gi|157155149|ref|YP_001461960.1|	390	1e-107	diguanylate cyclase [Escherichia coli E24377A] >gi|157077179|gb|ABV16887.1| diguanylate cyclase (GGDEF) domain protein [Escherichia coli E24377A]	sp|P75908|YCDT_ECOLI	166	1e-40	Probable diguanylate cyclase YcdT OS=Escherichia coli (strain K12) GN=ycdT PE=1 SV=1	ycdT_2	159	3e-39	COG2199	FOG: GGDEF domain	K02488	1e-26	121	wpi:WPa_0358	two-component system, cell cycle response regulator	TGGTACATGACAAAATTTCTTGAATTGATATCAATGATTTATATCATTTCAACACTCATGTATTATGTTTTCAGGAAATTAAATCATGCTAATCATATGGCAATTCATGATCCACTAACGAATACATACAATAGAAGATACTTTATTGACTCATTGAAGAATATATCAAAACACCATGATTTCTCAGTAATAATGTTAGATATTGACAGTTTCAAAAGCATCAATGACAAATGGGGGCATCATATGGGTGATCAAGTCATAGTAATGGTTACCAGAATAATAAAAAAATCCATCAGGAAAGAGGATATATTAGGGCGCTTAGGCGGTGAGGAGTTCGGTATTATCATTAAAGGTAATACTCAAAAGCTCTTGCTATCAATTGCAGAGCGAATCAGAAAA…
Unigene1825_All	468	5	22	10	14	7	7	gi|157155174|ref|YP_001465663.1|	328	1e-88	iron-sulfur cluster binding protein [Escherichia coli E24377A] >gi|157163629|ref|YP_001460947.1| iron-sulfur cluster binding protein [Escherichia coli HS] >gi|170021824|ref|YP_001726778.1| iron-sulfur cluster binding protein [Escherichia coli ATCC 8739] >gi|170083612|ref|YP_001732932.1| Fe-S electron transport protein [Escherichia coli str. K-12 substr. DH10B] >gi|187732642|ref|YP_001882857.1| ir…	sp|P32815|YGL5_BACST	94.7	2e-19	Uncharacterized protein in gldA 3'region (Fragment) OS=Bacillus stearothermophilus PE=4 SV=1	yjeS	328	2e-90	COG1600	Uncharacterized Fe-S protein	--			--	--	CGTGGATCAACCAGTCGAGGAAGGATGCGGTAAATGCGTGGCCTGTATGACGATTTGCCCGACCGGTGCCATCGTCGAGCCATATACCGTCGATGCTCGCCGCTGTATCTCTTATCTCACCATCGAACTTGAAGGGGCGATCCCGGAAGAGTTGCGACCGTTAATGGGAAACCGTATTTACGGTTGCGATGACTGCCAGCTTATCTGCCCGTGGAATCGCTATTCACAACTCACCACAGAAGAGGATTTCAGCCCGCGTAAGCCGCTACACGCACCGGAACTCATTGAGTTATTCGCCTGGAGCGAAGAGAAGTTTTTAAAAGTCACGGAAGGATCGGCGATTCGTCGTATTGGTCACCTGCGTTGGCTGCGTAATATCGCCGTAGCATTAGGCAATGC…
Unigene3236_All	306	6	14	5	3	12	4	gi|157155299|ref|YP_001464880.1|	213	6e-54	RtcB protein [Escherichia coli E24377A] >gi|157077329|gb|ABV17037.1| RtcB protein [Escherichia coli E24377A]	sp|P46850|RTCB_ECOLI	209	6e-54	Protein rtcB OS=Escherichia coli (strain K12) GN=rtcB PE=1 SV=3	rtcB	209	1e-54	COG1690	Uncharacterized conserved protein	--			--	--	GCTTGAAGCCGGTTATCAGTGGTTAACGCAAAAATATCCGCGTTTCCTTAACACTAACAACTATAAACACCTGGGAACGCTGGGAACGGGTAACCACTTTATTGAAATCTGCCTTGATGAGTCAGACCAGGTGTGGATTATGCTGCACTCCGGTTCACGCGGAATTGGTAACGCCATCGGGACTTACTTTATCGATTTGGCACAAAAAGAGATGCAGGACCAGCTTGAAACGTTGCCATCGCGCGACCTGGCGTACTTTATGGAAGGTACGGAATACTTTGATGATTACCTAAGAGCCGTGGCCTG
Unigene397_All	707	29	36	30	18	26	1	gi|157155343|ref|YP_001464029.1|	318	3e-85	hydrogenase 3 maturation protease [Escherichia coli E24377A] >gi|193069666|ref|ZP_03050618.1| hydrogenase maturation peptidase HycI [Escherichia coli E110019] >gi|218555261|ref|YP_002388174.1| hydrogenase 3 maturation protease [Escherichia coli IAI1] >gi|218696311|ref|YP_002403978.1| hydrogenase 3 maturation protease [Escherichia coli 55989] >gi|256019504|ref|ZP_05433369.1| hydrogenase 3 maturati…	sp|P0AEV9|HYCI_ECOLI	315	1e-85	Hydrogenase 3 maturation protease OS=Escherichia coli (strain K12) GN=hycI PE=1 SV=2	hycI	315	4e-86	COG0680	Ni,Fe-hydrogenase maturation factor	K08315	9e-86	318	eck:EC55989_2983	hydrogenase 3 maturation protease [EC:3.4.-.-]	TGCTCGGCATCATAAGGCATGGTCAGGAGAGGTTTCAGCGCCCGCTTTTGCGCGTATTCGCTGTCACTCATCGGCAGATATTCGGTAAAGCTGGTGGCCTGTGCAGGCAGCACTAAGCTCAATAAAAAAGCGCACATCCCTGTTCTGATGTTCAATTCCCTGAATTCCTTAATGAAAAACTACTCTACTTCCACCGCTAACTGCGCAAATCCACCATTTCCTTCCCAGCCTTCCAGTCGTTGATAAACGGTTTCAACCGCATCTTTAATCGGCTGGGTCATCGGGTAGTAAAAGCCGACGATATCCGGCTGGATGCCGAGGAAAATCACTTCGCCAATATCTTCTTTCAACTGGTCGATAAGGTAGTTCAACGGCATGTTATGGGTAGTCATCATAAAC…
Unigene1388_All	4608	1734	1404	565	1306	1368	1154	gi|157155355|ref|YP_001464598.1|	892	0	galactarate permease GarP [Escherichia coli E24377A] >gi|157162609|ref|YP_001459927.1| galactarate permease GarP [Escherichia coli HS] >gi|168749281|ref|ZP_02774303.1| galactarate permease GarP [Escherichia coli O157:H7 str. EC4113] >gi|168754103|ref|ZP_02779110.1| galactarate permease GarP [Escherichia coli O157:H7 str. EC4401] >gi|168762085|ref|ZP_02787092.1| galactarate permease GarP [Escheric…	sp|P0AA80|GARP_ECOLI	892	0	Probable galactarate transporter OS=Escherichia coli (strain K12) GN=garP PE=1 SV=1	ECs4002	803	0	COG1929	Glycerate kinase	K12299	0	892	ebd:ECBD_0615	MFS transporter, ACS family, probable galactarate transporter	GCGCTCTTACCGCACCCTTTCACCCTTACCTGATCCCGCTTGCGCGGGCCATCGGCGGTTTGCTCTCTGTTGCACTGGTCGTGGGTTTCCCCCCCAGGCGTTACCTGGCACCCTGCCCTATGGAGCCCGGACTTTCCTCCCCTCCGCCCGTCTCCCCCGAAGAGGACGACGACGAAGCGGCGACTGTCTGGTCAGCTTCGGCGCGCAGTATAGAGGGTTTGCGCGCCCTTGTCACCCCGCGTTGCGCATTCCAATCGCCAGTGTCGCGGCGATATTACGTGAAGCACGGCAGATATTGTCATAAGCCCCGCGGAATGCTTCGTCCAACGTACCTATGCTGGTCAATACGCTGAAGACCGCATCGATGCCATGCTGATGTACAACGCCAACATCATCGGT…
Unigene85_All	1967	202	220	86	66	125	122	gi|157155398|ref|YP_001461185.1|	592	0	pH-dependent sodium/proton antiporter [Escherichia coli E24377A] >gi|157159485|ref|YP_001456803.1| pH-dependent sodium/proton antiporter [Escherichia coli HS] >gi|193065633|ref|ZP_03046699.1| sodium/proton antiporter nhaA [Escherichia coli E22] >gi|193070592|ref|ZP_03051530.1| sodium/proton antiporter nhaA [Escherichia coli E110019] >gi|194429173|ref|ZP_03061702.1| sodium/proton antiporter nhaA […	sp|A7ZVW6|NHAA_ECOHS	592	0	Na(+)/H(+) antiporter nhaA OS=Escherichia coli O9:H4 (strain HS) GN=nhaA PE=3 SV=1	ZnhaA	592	0	COG3004	Na+/H+ antiporter	K03313	0	592	ebd:ECBD_3600	Na+:H+ antiporter, NhaA family	AACGATGATTTGTGCGGGGTAAAATAGTAAAAACGATCTATTCACCTGAAAGAGAAATAAAAAGTGAAACATCTGCATCGATTCTTTAGCAGTGATGCCTCGGGAGGCATTATTCTTATCATTGCCGCTATCCTGGCGATGATTATGGCCAATAGCGGCGCAACCAGTGGATGGTATCACGACTTTCTGGAGACGCCGGTTCAGCTCCGGGTTGGTTCACTCGAAATCAACAAAAACATGCTGTTATGGATAAATGACGCGCTGATGGCGGGATTTTTCCTGTTAGTCGGTCTGGAAGTTAAACGTGAACTGATGCAAGTGAACTGATGCAAGGATCGCTAGCCAGCTTACGCCAGGCCGCATTTCCAGTTATCGCCGCTATTGGTGGGATGATTGTTC…
Unigene2070_All	2575	322	1117	1033	199	1048	856	gi|157155437|ref|YP_001462956.1|	790	0	cyclopropane fatty acyl phospholipid synthase [Escherichia coli E24377A] >gi|191165907|ref|ZP_03027744.1| cyclopropane-fatty-acyl-phospholipid synthase [Escherichia coli B7A] >gi|193064956|ref|ZP_03046032.1| cyclopropane-fatty-acyl-phospholipid synthase [Escherichia coli E22] >gi|193071596|ref|ZP_03052503.1| cyclopropane-fatty-acyl-phospholipid synthase [Escherichia coli E110019] >gi|194425906|re…	sp|P0A9H7|CFA_ECOLI	788	0	Cyclopropane-fatty-acyl-phospholipid synthase OS=Escherichia coli (strain K12) GN=cfa PE=1 SV=2	cfa	788	0	COG2230	Cyclopropane fatty acid synthase and related methyltransferases	K00574	0	790	eck:EC55989_1829	cyclopropane-fatty-acyl-phospholipid synthase [EC:2.1.1.79]	GCCGGAAGCCAGATAGAAGTACCGATAGCGACCGCCGCCATGTCGGTGGCACTATAGCCGCCCGCCATCACGGTATCGACAAAACCCATCGCAGTTTGGGCGATTTGCGCGAGAATCACCGGGATTGCTAATGCTAATAACAGACGCGCTTCACTGATATACTTCTGCACGTGAACACCTTTTATTTGTAGTTATATGAGAGACTAAAAAGCCGCCTGAATGGGCAGCAAAAAGAAGAAGCAGGGGAAATTCAGTCTATTGTAGCGAGGATTTATTAATTCTCCAGTGAAAAAATAGTCATTCTTACCCCTTCACTGGTAAGGGCGTTTGCCACCTGCTATTGTGCTGAACAGAATGTCTTAACTGATTTCAGGAGTTGTAAGTATGTTTACGGGGATT…
Unigene168_All	1648	430	673	323	327	672	253	gi|157155499|ref|YP_001461425.1|	971	0	aminoacyl-histidine dipeptidase [Escherichia coli E24377A] >gi|157159719|ref|YP_001457037.1| aminoacyl-histidine dipeptidase [Escherichia coli HS] >gi|191165693|ref|ZP_03027532.1| aminoacyl-histidine dipeptidase [Escherichia coli B7A] >gi|193068679|ref|ZP_03049640.1| aminoacyl-histidine dipeptidase [Escherichia coli E110019] >gi|209917448|ref|YP_002291532.1| aminoacyl-histidine dipeptidase [Esche…	sp|P15288|PEPD_ECOLI	970	0	Aminoacyl-histidine dipeptidase OS=Escherichia coli (strain K12) GN=pepD PE=1 SV=3	pepD	970	0	COG2195	Di- and tripeptidases	K01270	0	971	ecr:ECIAI1_0276	aminoacylhistidine dipeptidase [EC:3.4.13.3]	ATTCCGGCGAAGTAATTATTTGATTTGCTGCCGGATGGCGTTTAATCGCCTTCCGGCAGTTTCATCCTTCATTACTTCGCCGGAATTTCTTTCAGCAGTTCAGTCAGCAGTGTCCAGTAATGACCTACGCTTTCGATGTGAACTTGCTCATCCGGAGAGTGTGGACCGGTGATAGTTGGCCCGATAGAAACCATGTCCATTTCCGGATACGGTTTTTTGAACAGACCACATTCCAGGCCCGCGTGGATAATCTGGATGTTCGGCGTTTTGTTGAACAGACGCTGATAGGTTTCACGTACCAGATGCATCACCGGAGAATTAGCGTCCGGCTGCCAGCCAGGATATGCGCCTTTCGCTTCGGTTTTCGCGCCAGCCAGTTTACCCAGCGAATCCAGCATG…
Unigene1411_All	2075	85	130	69	82	122	97	gi|157155570|ref|YP_001464516.1|	841	0	multifunctional tRNA nucleotidyl transferase/2'3'-cyclic phosphodiesterase/2'nucleotidase/phosphatase [Escherichia coli E24377A] >gi|191168809|ref|ZP_03030584.1| multifunctional CCA protein [Escherichia coli B7A] >gi|218696761|ref|YP_002404428.1| multifunctional tRNA nucleotidyl transferase/2'3'-cyclic phosphodiesterase/2'nucleotidase/phosphatase [Escherichia coli 55989] >gi|300923716|ref|ZP_0713…	sp|B7LGZ2|CCA_ECO55	841	0	Multifunctional CCA protein OS=Escherichia coli (strain 55989 / EAEC) GN=cca PE=3 SV=1	Zcca	836	0	COG0617	tRNA nucleotidyltransferase/poly(A) polymerase	K00974	0	841	eck:EC55989_3471	tRNA nucleotidyltransferase (CCA-adding enzyme) [EC:2.7.7.25 2.7.7.21 3.1.3.- 3.1.4.-]	TCATCATGCAATGGTTTATGTATGGCGGTGGCGTGCTGGGGCTTGGCTTGCTGCTCGGTCTGGTACTGCCACACCTGATCCCAACGCGCAAACGTAAAGATCGCTGGATGAACTAAATCGCCTTCTTCGTTGCACTGTCTTATTATTAGGAATTGTGTATTTGACGAAGGGATGATGGCGTGAAGATTTATCTGGTCGGTGGTGCTGTTCGGGATGCATTGTTAGGGCTACCGGTCAAAGACAGAGATTGGGTGGTGGTCGGCAGTACGCCACAGGAGATGCTCGACGCGGGCTACCAGCAGGTAGGCCGCGATTTTCCTGTGTTTCTGCATCCGCAAACGCATGAAGAGTATGCGCTGGCACGTACCGAACGGAAATCCGGTTCCGGTTACACCGGTT…
Unigene1559_All	1702	46	50	22	55	54	19	gi|157155663|ref|YP_001464601.1|	1047	0	galactarate dehydratase [Escherichia coli E24377A] >gi|193062014|ref|ZP_03043110.1| galactarate dehydratase [Escherichia coli E22] >gi|193067269|ref|ZP_03048237.1| galactarate dehydratase [Escherichia coli E110019] >gi|194427765|ref|ZP_03060312.1| galactarate dehydratase [Escherichia coli B171] >gi|209920603|ref|YP_002294687.1| galactarate dehydratase [Escherichia coli SE11] >gi|218555698|ref|YP_…	sp|P39829|GARD_ECOLI	1043	0	D-galactarate dehydratase OS=Escherichia coli (strain K12) GN=garD PE=1 SV=2	yhaG	1043	0	COG2721	Altronate dehydratase	K01708	0	1047	eck:EC55989_3546	galactarate dehydratase [EC:4.2.1.42]	GGGGGCTTTAAACAATAAAAACATGGCACTAAGGCCATGTTTTGCGAGGGACGTTCCAAAAGAAATCAGGTCACCGGTGCCGGGTTAAACACTGCCAGCTGGTTATGCAGCCCCCATTGATCCGAGAAGGTTTTCTTCTTCCCGCTGGCGACGTCGAGAATAAAGTGGAACAACTTCCAGCCCACCTCTTCAATGGTTTCTTCGCCGGTGGCGATAGTGCCCGCGTTAATATCCATTAAATCAAACCAGCGGTTCGCCAGCTCGGTGCGGGTCGCCATTTTAATGACGGGTACCGCCATCAGGCCGTACGGCGTACCACGACCGGTCGTAAACACTTGCACGGTGATACCCGAAGCCACCTGTTGCGTGCCACAGACAAAATCGCTGGCTGGCGTCGCG…
Unigene787_All	1444	941	2251	1590	650	2092	1212	gi|157155671|ref|YP_001463267.1|	582	1e-164	chaperone protein HchA [Escherichia coli E24377A] >gi|209919387|ref|YP_002293471.1| chaperone protein HchA [Escherichia coli SE11] >gi|167008778|sp|A7ZN88.1|HCHA_ECO24 RecName: Full=Chaperone protein hchA; AltName: Full=Hsp31 >gi|226740550|sp|B6I112.1|HCHA_ECOSE RecName: Full=Chaperone protein hchA; AltName: Full=Hsp31 >gi|157077701|gb|ABV17409.1| chaperone protein HchA [Escherichia coli E24377A]	sp|B6I112|HCHA_ECOSE	582	2e-165	Chaperone protein hchA OS=Escherichia coli (strain SE11) GN=hchA PE=2 SV=1	yedU	580	3e-165	COG0693	Putative intracellular protease/amidase	K05523	6e-165	582	ecy:ECSE_2196	molecular chaperone HchA (Hsp31)	GACGACGTTGCTCAATAAGGAAAATTTGGCGTGAATAATATTCAACACCAGTGCAGCATCATCATTACATACTTACACCCGCCGACTACCGCTTTCGATATATTGACTCAATTTTCCAGCCTGGTTAAAAATAGCGACCAACTCAGTCGCAAATATAGTGACTACCCTAACTAAGCAACAATAAGGAATACACTATGACTGTTCAAACAAGTAAAAATCCGCAGGTCGATATTGCTGAAGATAATGCATTCTTCCCTTCAGAATATTCGCTTAGCCAATATACCAGTCCTGTCTCTGATCTTGATGGCGTGGACTATCCAAAACCGTATCGCGGTAAACATAAAATTCTGGTGATCGCCGCGGACGAACGTTATTTGCCGACCGATAACGGAAAACTGT…
Unigene2219_All	1326	238	615	349	154	665	332	gi|157155687|ref|YP_001461502.1|	474	0	zinc-binding dehydrogenase family oxidoreductase [Escherichia coli E24377A] >gi|191165755|ref|ZP_03027594.1| oxidoreductase, zinc-binding dehydrogenase family [Escherichia coli B7A] >gi|293418401|ref|ZP_06660836.1| alcohol dehydrogenase [Escherichia coli B088] >gi|157077717|gb|ABV17425.1| oxidoreductase, zinc-binding dehydrogenase family [Escherichia coli E24377A] >gi|190904262|gb|EDV63972.1| oxi…	sp|P75691|YAHK_ECOLI	472	0	Uncharacterized zinc-type alcohol dehydrogenase-like protein yahK OS=Escherichia coli (strain K12) GN=yahK PE=1 SV=1	ZyahK	473	0	COG1064	Zn-dependent alcohol dehydrogenases	K13979	0	474	ecr:ECIAI1_0327	uncharacterized zinc-type alcohol dehydrogenase-like protein [EC:1.-.-.-]	TCAGGTTCGCGGCATGTTGGGGCTGGATCGGGTGGTTTAAATATTGGCTATATTCAATGGACGCGTTTTGCCGCGATGACATATCAGGCGTCGCCAAATACACATAGCTAATCAGGAGTAAACACAATGAAGATCAAAGCTGTTGGTGCATATTCCGCTAAACAACCACTTGAACCGATGGATATCACACGGCGTGAACCGGGACCGAATGATGTCAAAATCGAAATCGCTTACTGTGGCGTCTGCCATTCCGATCTCCACCAGGTCCGTTCCGAGTGGGCGGGGACGGTTTACCCCTGCGTACCGGGTCATGAAATTGTGGGGCGTGTGGTAGCCGTTGGTGATCAGGTAGAAAAACATGCGCCGGGCGATCTGGTCGGTGTCGGCTGCATTGNNNNN…
Unigene1531_All	980	57	46	42	41	28	28	gi|157155700|ref|YP_001461612.1|	360	1e-97	acetyltransferase [Escherichia coli E24377A] >gi|157159951|ref|YP_001457269.1| acetyltransferase [Escherichia coli HS] >gi|191166733|ref|ZP_03028560.1| acetyltransferase, GNAT family [Escherichia coli B7A] >gi|193068710|ref|ZP_03049671.1| acetyltransferase, GNAT family [Escherichia coli E110019] >gi|293418496|ref|ZP_06660931.1| acetyltransferase [Escherichia coli B088] >gi|300818245|ref|ZP_070984…	--			--	VCA0318	50.8	3e-06	COG0454	Histone acetyltransferase HPA2 and related acetyltransferases	K00680	2e-07	58.9	sat:SYN_02693	[EC:2.3.1.-]	GGCGGGTGGCGATAATAATCTAAGCCGCGAGAATATGCTGAATCGCCAAAAACATAGGTACAGCACCAAAAGCATTTGGTGTCGCTGAAAGCTGAACAAAGCCGAGACGAGCATAAAAATTAATGGCGGCAGGGTCAGCATCAAGATAAACCCCTTTAATTGGTAATGCCTGGTGAATTATTTTTACATGTTCAAAAAAATCACATAGTAGGTCCTGACCAAAGCCCCGCTTTTGATACTTCCGTGCTACCCCCAACATGACTAATCTGACAACACCAATTTCTGAAGGTTGTGAACCCTGAAGGACGCCAGAAACGCGTTGTTTTTCCAGCGAATATGCCGTAAAAGTACAGATGCCGATCAGTTCACCACTTTGTCTGTCAATAAGTGCTTTAGCCG…
Unigene1489_All	923	152	47	59	77	73	73	gi|157155752|ref|YP_001463373.1|	398	1e-109	imidazole glycerol-phosphate dehydratase/histidinol phosphatase [Escherichia coli E24377A] >gi|191167711|ref|ZP_03029519.1| histidinol-phosphatase/imidazoleglycerol-phosphate dehydratase [Escherichia coli B7A] >gi|218695648|ref|YP_002403315.1| imidazole glycerol-phosphate dehydratase/histidinol phosphatase [Escherichia coli 55989] >gi|307236414|ref|ZP_07522825.1| imidazole glycerol-phosphate dehy…	sp|Q8FG50|HIS7_ECOL6	396	1e-109	Histidine biosynthesis bifunctional protein hisB OS=Escherichia coli O6 GN=hisB PE=3 SV=2	ECs2823_1	312	6e-85	COG0241	Histidinol phosphatase and related phosphatases	K01089	9e-110	398	eck:EC55989_2281	imidazoleglycerol-phosphate dehydratase / histidinol-phosphatase [EC:4.2.1.19 3.1.3.15]	CGGTGTTAATCTTGCTGCCACCTTCGCGATCCAGCCACACCTGGACGTCAATTTGCGTCTCTTTGGTGTTGCGCACTACATGGGCGTAACGGTCTCGTTTAGTGAGCTGCTCGCCAATCATCGGCCAGCTCAGGATTTCGCGGTCGTAGAGTAAACCATTAATGCCCATGTTTTCCGCCAGTTGAATGTCGGTCGCGCGATCGCCAATCACATAACTGTTGGCGCGATCCATCGCTTGCTCAGCGAGATAACGCTCCACCAGTTTTACTTTCGGTTTACGGCAGTCGCACTCATCGGCGGGCAGGTGCGGGCAAATCAGCACTTCATCAAACTGCACGCCTTGCGAGGTGAAGATCTGCATCATCAGGTTGTGCGGGCCATCGAAATCCGCCTGCGGGA…
Unigene3476_All	235	2	5	1	3	3	2	gi|157155757|ref|YP_001462644.1|	155	8e-37	aminobenzoyl-glutamate utilization protein B [Escherichia coli E24377A] >gi|293433700|ref|ZP_06662128.1| aminobenzoyl-glutamate utilization protein B [Escherichia coli B088] >gi|300818941|ref|ZP_07099145.1| amidohydrolase [Escherichia coli MS 107-1] >gi|300822493|ref|ZP_07102632.1| amidohydrolase [Escherichia coli MS 119-7] >gi|157077787|gb|ABV17495.1| aminobenzoyl-glutamate utilization protein B…	sp|P76052|ABGB_ECOLI	150	2e-36	Aminobenzoyl-glutamate utilization protein B OS=Escherichia coli (strain K12) GN=abgB PE=1 SV=1	abgB	150	4e-37	COG1473	Metal-dependent amidase/aminoacylase/carboxypeptidase	K12941	2e-37	155	ecw:EcE24377A_1549	aminobenzoyl-glutamate utilization protein B	AGGGCATGGTACATGGCATTTTCTAAGGTGCGATTCGGGAGATAACTGGAACAGGCTTTGTCGAAGCGGCATTCAACCGTGGTTTCGGTCATCAATGCCGCACCTTCGGCGATTTTGGCGACCCGATCATAAATATGCTGCACGTCGGTCATTTCGGGGGCACGGATAAGATAAAGCACTTCTGCCTGCGCCTGGACCACGTTGGGCGAGATCCCGCCGCTATCTGTGATGGCAT
Unigene3138_All	409	14	8	2	12	3	5	gi|157155792|ref|YP_001464971.1|	118	2e-25	ArsR family transcriptional regulator [Escherichia coli E24377A] >gi|191165270|ref|ZP_03027113.1| transcriptional regulator, ArsR family [Escherichia coli B7A] >gi|193061861|ref|ZP_03042958.1| transcriptional regulator, ArsR family [Escherichia coli E22] >gi|193068538|ref|ZP_03049500.1| transcriptional regulator, ArsR family [Escherichia coli E110019] >gi|194426913|ref|ZP_03059465.1| transcriptio…	sp|P0AB97|ARSC_SHIFL	63.2	5e-10	Arsenate reductase OS=Shigella flexneri GN=arsC PE=3 SV=1	arsC	63.2	1e-10	COG1393	Arsenate reductase and related proteins, glutaredoxin family	K00537	2e-09	63.2	sbc:SbBS512_E3818	arsenate reductase [EC:1.20.4.1]	GTGGTGCTGGAAATTCTGCCAGATGCGCAAAAAGGCGCATTCTCCAAGGAGGATGGCGAGAAAGTGGTTGATGAAGCGGGTAAGCGGTTGAAATAAAGCGGCGATATCCACTGCCCATAGTTGGTAAAGTGCGCTTTGTTTATGTCGGATGCGACGCTAACGCGTCTTATCCGACCTACAAAACCGTGCAAATTCAATATATGGCATGAAATATGTAGAGCGTAGCGCATCAGGCAATTTTGCTATTTACGCAGCACTCCTCGCGTAAGAATTCAATTATCGCTTCCAGCATTGCGTATTGCGAAACACACATCAGCGTCCGACTCTCACGGTTTTGTTTGACCAGTCCTACCGATACCAGTGCTGATATATGGTGGCTGAGTGTGGAGCCAGGTATCC…
Unigene2810_All	1115	37	43	20	40	56	15	gi|157155817|ref|YP_001464476.1|	742	0	alcohol dehydrogenase yqhD [Escherichia coli E24377A] >gi|191167532|ref|ZP_03029344.1| alcohol dehydrogenase yqhD [Escherichia coli B7A] >gi|193067302|ref|ZP_03048270.1| alcohol dehydrogenase yqhD [Escherichia coli E110019] >gi|218555584|ref|YP_002388497.1| alcohol dehydrogenase, NAD(P)-dependent [Escherichia coli IAI1] >gi|218696720|ref|YP_002404387.1| alcohol dehydrogenase, NAD(P)-dependent [Es…	sp|Q46856|YQHD_ECOLI	741	0	Alcohol dehydrogenase yqhD OS=Escherichia coli (strain K12) GN=yqhD PE=1 SV=1	yqhD	741	0	COG1979	Uncharacterized oxidoreductases, Fe-dependent alcohol dehydrogenase family	K08325	0	742	sfv:SFV_3060	NADP-dependent alcohol dehydrogenase [EC:1.1.-.-]	AAAGGCGCAATCGCTGGTTTACGCGAACAAATTCCTCACGATGCTCGCGTATTGATTACCTACGGTGGCGGCAGCGTGAAAAAAACCGGCGTTCTCGATCAAGTTCTGGATGCCCTGAAAGGCATGGACGTGCTGGAATTTGGCGGTATTGAGCCAAACCCGGCTTATGAAACGCTGATGAACGCCGTGAAACTGGTTCGCGAACAGAAAGTGACTTTCCTGCTGGCGGTTGGCGGCGGTTCTGTACTGGACGGCACCAAATTTATCGCCGCAGCGGCTAACTATCCGGAAAATATCGATCCGTGGCACATTCTGCAAACGGGCGGTAAAGAGATTAAAAGCGCCATCCCGATGGGCTGTGTGCTGACGCTGCCAGCAACCGGTTCAGAATCCAACGCA…
Unigene897_All	725	119	71	41	102	53	32	gi|157155831|ref|YP_001462428.1|	265	2e-69	pre-peptidase C-terminal domain-containing protein [Escherichia coli E24377A] >gi|191169114|ref|ZP_03030874.1| bacterial pre-peptidase C-terminal domain protein [Escherichia coli B7A] >gi|193071664|ref|ZP_03052567.1| bacterial pre-peptidase C-terminal domain protein [Escherichia coli E110019] >gi|194429543|ref|ZP_03062064.1| bacterial pre-peptidase C-terminal domain protein [Escherichia coli B171…	sp|P76002|YCGK_ECOLI	261	3e-69	Uncharacterized protein ycgK OS=Escherichia coli (strain K12) GN=ycgK PE=1 SV=1	--			--	--	--			--	--	CCCGTAAGGGATTGTTATATTATAACAGTTCATCGTACTCATTCTGAACAGGAGACTACCAATGAAAATCAAGAGCATCAGTAAGGCTGTATTGCTGCTTGCACTGCTAACCTCCACGAGCTTTGCTGCGGGTAAGAATGTCAATGTTGAGTTCAGCAAAGGCCATAGCAGCGCTCAGTACTCCGGCGAAATAAAGGGATACGATTACGATACATATACCTTCTATGCCAAAAAAGGTCAGAAAGTGCATGTGAGTATCTCTAATGAAGGCGCTGATACTTACCTCTTCGGGCCAGGAATCGATGATTCAGTTGATTTATCCAGATATTCACCAGAACTCGATAGTCACGGACAATACTCACTCCCTGCTTCTGGCAAATATGAGCTGCGAGTGCTGCA…
Unigene3364_All	213	5	0	0	0	1	0	gi|157155903|ref|YP_001463716.1|	81.6	2e-14	hypothetical protein EcE24377A_2667 [Escherichia coli E24377A] >gi|157161851|ref|YP_001459169.1| hypothetical protein EcHS_A2515 [Escherichia coli HS] >gi|170683886|ref|YP_001744573.1| hypothetical protein EcSMS35_2530 [Escherichia coli SMS-3-5] >gi|187730300|ref|YP_001881187.1| hypothetical protein SbBS512_E2747 [Shigella boydii CDC 3083-94] >gi|188495883|ref|ZP_03003153.1| hypothetical protein …	sp|C1P610|YPDK_ECOLI	49.3	7e-06	Uncharacterized membrane protein ypdK OS=Escherichia coli (strain K12) GN=ypdK PE=1 SV=1	--			--	--	--			--	--	GCACAGTTTGCTTTTAGATCATCAGGGCAAAAGTACCGGCCCAAACGATGACCATAAAAGAAATGCCCATAAAGAAATATTTCACTTTACATCTCTCCGCGTAATTACTGTTACGCCTGAATGACTTCATTACACCTGATACAGTGAGTTGACACCGGGCAAAGCGACCTTAAAAGCCCTGTATTTTACCGTGGGCATCACCCCAGAATTCTG
Unigene3199_All	299	12	1	4	14	4	4	gi|157155954|ref|YP_001464304.1|	185	1e-45	alanine racemase [Escherichia coli E24377A] >gi|157162412|ref|YP_001459730.1| alanine racemase [Escherichia coli HS] >gi|168747557|ref|ZP_02772579.1| alanine racemase family [Escherichia coli O157:H7 str. EC4113] >gi|168753903|ref|ZP_02778910.1| alanine racemase family [Escherichia coli O157:H7 str. EC4401] >gi|168760093|ref|ZP_02785100.1| alanine racemase family [Escherichia coli O157:H7 str. EC…	sp|P67080|YGGS_ECOLI	185	9e-47	UPF0001 protein yggS OS=Escherichia coli (strain K12) GN=yggS PE=1 SV=1	yggS	185	2e-47	COG0325	Predicted enzyme with a TIM-barrel fold	K06997	3e-46	185	sdy:SDY_3122		TCATACTAAGATCCTCGGAAAATGAACGATATTGCGCATAACCTGGCACAGGTCCGGGACAAAATCTCAGCTGCTGCAACGCGTTGCGGCCGTTCTCCAGAAGAAATTACGCTGCTTGCAGTCAGTAAAACAAAACCTGCGAGCGCCATCGCAGAAGCCATTGATGCCGGGCAGCGTCAATTTGGTGAAAACTACGTTCAGGAAGGGGTAGATAAAATTCGCCACTTTCAGGAACTGGGCGTAACAGGATTAGAATGGCATTTTATTGGCCCGTTGCAGTCTAATAAAAGCCGCCTGGT
Unigene755_All	1916	1063	1766	448	732	470	396	gi|157155982|ref|YP_001461662.1|	1233	0	heat shock protein 90 [Escherichia coli E24377A] >gi|191167496|ref|ZP_03029309.1| chaperone protein HtpG [Escherichia coli B7A] >gi|194432736|ref|ZP_03065021.1| chaperone protein HtpG [Shigella dysenteriae 1012] >gi|256020444|ref|ZP_05434309.1| heat shock protein 90 [Shigella sp. D9] >gi|293418542|ref|ZP_06660977.1| chaperone htpG [Escherichia coli B088] >gi|300820280|ref|ZP_07100432.1| Hsp90 pro…	sp|A7ZIN3|HTPG_ECO24	1233	0	Chaperone protein htpG OS=Escherichia coli O139:H28 (strain E24377A / ETEC) GN=htpG PE=3 SV=1	htpG	1231	0	COG0326	Molecular chaperone, HSP90 family	K04079	0	1233	ecw:EcE24377A_0511	molecular chaperone HtpG	AACCTTAAAATGGCATTATTGAGGTAGACCTACATGAAAGGACAAGAAACTCGTGGTTTTCAGTCAGAAGTGAAACAGCTTCTGCACCTGATGATCCATTCTCTCTATTCCAATAAAGAAATCTTCCTGCGTGAGCTTATCTCTAACGCCTCCGATGCGGCGGACAAGCTGCGTTTCCGTGCGCTATCTAACCCGGACCTGTACGAAGGTGATGGCGAACTGCGCGTTCGTGTCTCTTTCGATAAAGACAAGCGCACGCTGACCATCTCCGATAACGGCGTGGGGATGACCCGCGACGAAGTGATTGACCATCTGGGGACTATCGCTAAATCCGGTACCAAATCATTCCTCGAATCCCTGGGTTCTGACCAGGCGAAAGACAGCCAGCTGATCGGTCAG…
Unigene1451_All	1498	109	130	76	76	144	76	gi|157156086|ref|YP_001461258.1|	619	0	UDP-N-acetylmuramoyl-L-alanyl-D-glutamate synthetase [Escherichia coli E24377A] >gi|209917281|ref|YP_002291365.1| UDP-N-acetylmuramoyl-L-alanyl-D-glutamate synthetase [Escherichia coli SE11] >gi|218552671|ref|YP_002385584.1| UDP-N-acetylmuramoyl-L-alanyl-D-glutamate synthetase [Escherichia coli IAI1] >gi|300816126|ref|ZP_07096349.1| UDP-N-acetylmuramoylalanine--D-glutamate ligase [Escherichia col…	sp|Q326E7|MURD_SHIBS	617	0	UDP-N-acetylmuramoylalanine--D-glutamate ligase OS=Shigella boydii serotype 4 (strain Sb227) GN=murD PE=3 SV=1	murD	615	0	COG0771	UDP-N-acetylmuramoylalanine-D-glutamate ligase	K01925	0	619	ecr:ECIAI1_0087	UDP-N-acetylmuramoylalanine--D-glutamate ligase [EC:6.3.2.9]	GGGCAAACTCATTGCCTCGTTGTTCAAAGTTCTTGAACTGATCAAGGCTGGCACAGGCCGGGGAGAGCAGAACCATATCGCCCGGCTGAACACGCGGAGCCAGCAAGCGCATCGCCTGTTCCATAGTTTCGGTTTGTTCTGCCACTTCCGGGCGTAGCGCCGCCAGCTGCGCACCGTCACGACCAAAACAGTACAAACGCACGTTGTCGCCATTCAGATAGCGCGCCAGTGGACTGAAGTCCGCCGATTTACCATCGCCGCCCAGCAACAAATGCAGCGTGCCGTCTACCTGCAAGCCATTCAACGCCGCTTCCGTACTGCCGACGTTAGTGGCTTTCGAATCGTTAATCCAGTCCAGCGTACGCCATTGTGCTCCAGCACCACTTCAAAGCGATGCGG…
Unigene2058_All	1282	618	166	80	361	204	62	gi|157156299|ref|YP_001465334.1|	369	1e-100	protoporphyrinogen oxidase [Escherichia coli E24377A] >gi|193067951|ref|ZP_03048916.1| protoporphyrinogen oxidase [Escherichia coli E110019] >gi|254039063|ref|ZP_04873114.1| protoporphyrinogen oxidase [Escherichia sp. 1_1_43] >gi|256021406|ref|ZP_05435271.1| protoporphyrinogen oxidase [Shigella sp. D9] >gi|260857746|ref|YP_003231637.1| protoporphyrin oxidase HemG, flavoprotein [Escherichia coli O…	sp|P0ACB4|HEMG_ECOLI	367	8e-101	Protoporphyrinogen IX dehydrogenase [menaquinone] OS=Escherichia coli (strain K12) GN=hemG PE=1 SV=1	hemG	367	2e-101	COG4635	Flavodoxin	K00230	7e-101	369	ecw:EcE24377A_4369	protoporphyrinogen oxidase [EC:1.3.3.4]	GGGTCAACGGGCGGTGGCCTGAAAGTGATCCGCATCCTGCTGCTGTTTAAGCAGGGGAACCGTGAGCTGAAACGACTGGTGCATCCGAACGCCGTCTATAGCATTAAGCTGGGGAATCGCGCACTGCCGGAACGTATCCTCGAAGCCGTTTGGGGATTTTTCTCCGCCTATGCATTGGTGTTTATTGTCAGTATGCTGGCGATTATCGCCACGGGCGTGGATGACTTTTCTGCCTTTGCCTCAGTTGTTGCGACATTGAATAACCTGGGGCCAGGGCTTGGCGTGGTTGCTGATAACTTTACCAGTATGAACCCGGTGGCTAAATGGATCCTGATTGCCAACATGCTGTTTGGTCGTCTCGAGGTCTTTACATTGCTGGTGCTCTTTACCCCGACTTTC…
Unigene2059_All	1416	193	116	26	139	101	26	gi|157156315|ref|YP_001465245.1|	462	1e-128	GntR family transcriptional regulator [Escherichia coli E24377A] >gi|193063809|ref|ZP_03044896.1| transcriptional regulator, GntR family [Escherichia coli E22] >gi|194428135|ref|ZP_03060679.1| transcriptional regulator, GntR family [Escherichia coli B171] >gi|293464081|ref|ZP_06664495.1| HTH-type transcriptional regulator yieP [Escherichia coli B088] >gi|300814990|ref|ZP_07095215.1| FCD domain pr…	sp|P31475|YIEP_ECOLI	462	3e-129	Uncharacterized HTH-type transcriptional regulator yieP OS=Escherichia coli (strain K12) GN=yieP PE=4 SV=3	ZyieP	462	6e-130	COG2186	Transcriptional regulators	K03446	1e-15	86.7	gox:GOX0783	MFS transporter, DHA2 family, multidrug resistance protein B	AGTGCCCACACAGATTGTCTGATAAATTGTTAAAGAGCAGTGCCGCTTCGCTTTTTCTCAGCGGCGCGGGGTGTGCATAATACGCTTTCCCGCTACAGAGTCAAGCATTTTTTACTTTTCTCTGTTGAGATTCTCAGGAGAACCCCGCTGACCCGGCGGCGTGTTTGCCGTTGTTCCGTGTCAGTGGTGGCGCATTATAGGGAGTTATTCCGGCCTGACAAGAGGAAATTTAAAATAATTTTCTGACCGCGCATTTTTTCAGCAAAAGCCCCGTTAATGTGCCATAAAACAAGCAATTTGCCGTTTTTGCAACCGTAATCACACTTCCTGGTGGCATACTAAGGAGGAATAAAAAGAAAAAGGAAGATTAGTAATGCCTTTAAGCGCACAACAGTTAGC…
Unigene1816_All	659	37	5	3	28	8	2	gi|157156403|ref|YP_001462050.1|	281	6e-91	TPR repeat-containing protein [Escherichia coli E24377A] >gi|157160375|ref|YP_001457693.1| TPR repeat-containing protein [Escherichia coli HS] >gi|187732337|ref|YP_001880951.1| tetratricopeptide repeat protein [Shigella boydii CDC 3083-94] >gi|188491863|ref|ZP_02999133.1| tetratricopeptide repeat protein [Escherichia coli 53638] >gi|237707184|ref|ZP_04537665.1| tetratricopeptide repeat protein [E…	sp|P0AAY9|YBJN_SHIFL	250	2e-82	Uncharacterized protein ybjN OS=Shigella flexneri GN=ybjN PE=4 SV=1	--			--	--	--			--	--	CTACGACAGAATATTGCCTGAAAACGGGTGGTTAGTCGCAATCACATTACTGATCATGGTTTTGCCTGCGCTTTTTGCGTAAGCTGTGCCGGTCTTTTTATCGAAAGAGGTTGTACAAAATTATGACATCGCTGGTCGTTCCTGGTCTGGATACGCTGCGTCAATGGCTCGATGACCTGGGGATGAGTTTTTTTGAATGTGATAACTGTCAGGCTCTGCATCTGCCCCATATGCAGAATTTCGACGGTGTCTTTGATGCCAAAATCGATCTGATCGATAACACGATCCTGTTTTCTGCCATGGCGGAAGTCCGACCTTCAGCCGTATTGCCGCTGGCGGCGGATTTATCTGCCATCAATGCCAGTTCGCTGACCGTGAAAGCATTTCTTGATATGCAGG…
Unigene1540_All	1206	302	2525	714	145	1828	670	gi|157156409|ref|YP_001462712.1|	800	0	ABC transporter, periplasmic substrate-binding protein [Escherichia coli E24377A] >gi|193066969|ref|ZP_03047938.1| ABC transporter, periplasmic substrate-binding protein [Escherichia coli E110019] >gi|293433821|ref|ZP_06662249.1| ABC transporter [Escherichia coli B088] >gi|300816330|ref|ZP_07096552.1| bacterial extracellular solute-binding protein [Escherichia coli MS 107-1] >gi|300823233|ref|ZP_…	sp|P31133|POTF_ECOLI	79.7	4e-14	Putrescine-binding periplasmic protein OS=Escherichia coli (strain K12) GN=potF PE=1 SV=3	ydcS	799	0	COG0687	Spermidine/putrescine-binding periplasmic protein	K02055	0	800	ssn:SSON_1697	putative spermidine/putrescine transport system substrate-binding protein	TTTTTACGGCACGGCGGCTGAACAATTAATTACGACAGGAGTAAGACCTTATGAGCAAGACATTTGCCCGCAGCAGCCTGTGTGCGCTCACCATGACAATAATGACCGCTCACGCCGCCGAACCACCTACCAATTTAGATAAACCGGAAGGGCGACTGGATATTATCGCCTGGCCGGGATACATCGAACGCGGACAAACTGATAAACAATACGACTGGGTAACGCAATTTGAAAAAGAGACAGGCTGCGCGGTGAATGTGAAAACCGCCGCGACTTCCGATGAAATGGTCAGTCTGATGACCAAAGGGGGTTACGATCTGGTTACGGCATCCGGCGATGCCTCGCTGCGTTTGATTATGGGCAAACGCGTGCAGCCGATTAATACCGCCTTGATTCCCA…
Unigene2770_All	2397	577	960	416	451	755	372	gi|157156457|ref|YP_001462339.1|	501	1e-157	thiamine kinase [Escherichia coli E24377A] >gi|193070931|ref|ZP_03051862.1| thiamine kinase [Escherichia coli E110019] >gi|307235290|ref|ZP_07521701.1| thiamine kinase [Escherichia coli TA271] >gi|307336781|ref|ZP_07612893.1| thiamine kinase [Escherichia coli H591] >gi|166987559|sp|A7ZKL0.1|THIK_ECO24 RecName: Full=Thiamine kinase >gi|157078487|gb|ABV18195.1| thiamine kinase [Escherichia coli E24…	sp|A7ZKL0|THIK_ECO24	501	1e-158	Thiamine kinase OS=Escherichia coli O139:H28 (strain E24377A / ETEC) GN=thiK PE=3 SV=1	ycfN	499	1e-157	COG0510	Predicted choline kinase involved in LPS biosynthesis	K07251	4e-158	501	ecw:EcE24377A_1228	thiamine kinase [EC:2.7.1.89]	CTTCCGCGTCCAGTTCGTAACCTTTGACATCCAACATTACTGGACCCACACTGCTCTCCTTATTGTTTTATTAATAGCTGCCGCCAGGTGTCATCGGCCAGCCTGATAAATTGTTGATCGCCGGTTTGTCGCCAGCGGTACTCAAACCACCCTGCTTTGAGCATCAGCAGCCAGGGAAACCATCGCCTGACCTGACGCCATAATTGCGCCGGATAAATCTTCGCGCGAGTGGCATAGTCATTGACCAATTGCCGGTGCTGTTCAGTATTTTCCACCCACACCGCCGCCAGTTCCAGCGCGATATCACCATCTCCGGCATACTCCCAGTCGATGAGTTTTAACCCTGACGCGCTATGCACTAAATTTCCGGCGTGGACATCCATATGCAATGGACTTAAG…
Unigene3047_All	855	36	12	15	77	16	21	gi|157156458|ref|YP_001465875.1|	560	1e-158	GntR family transcriptional regulator [Escherichia coli E24377A] >gi|168749483|ref|ZP_02774505.1| transcriptional regulator, GntR family [Escherichia coli O157:H7 str. EC4113] >gi|168754926|ref|ZP_02779933.1| transcriptional regulator, GntR family [Escherichia coli O157:H7 str. EC4401] >gi|168760603|ref|ZP_02785610.1| transcriptional regulator, GntR family [Escherichia coli O157:H7 str. EC4501] >…	sp|P39399|YJJM_ECOLI	558	2e-158	Probable HTH-type transcriptional regulator YjjM OS=Escherichia coli (strain K12) GN=yjjM PE=2 SV=2	ZyjjM	489	2e-138	COG1802	Transcriptional regulators	--			--	--	GGGTGGCATCAAGGTCACTGCGGCAAATCAGAGCGCTGAGAATGGTCATATGCTCATCGACGGCAATGATATTGCGCTGTTTAAGATCGCTTTCGTCCCATTGATAGTGAAAATGAAAGATGACTGAGATGATCTCAAGAGATTGATCAAAAAAGATATTGTCGGCAGCTGAAAGCAGTAAGGAGTGAAAATCTCTGTCAAGTTGCGAGAACATGCGAAAGCTATTGCCGATGTTGTCACGCAGTAGCCGATGACGTTCGAGCATGGTTTTCGCCTGCAGCCAGCGGGGATCATGATCAGGCAGGTTGAGAAAGTGCTGAAGTGAATGTGTTTCGAGCATTTCGCGTAGTTCAAACAGCTGCTCGGCGTAGGATTGATCGAATTGCTTCATGCTCCACT…
Unigene2786_All	1322	466	1222	509	238	1306	524	gi|157156531|ref|YP_001462908.1|	498	1e-139	7-alpha-hydroxysteroid dehydrogenase [Escherichia coli E24377A] >gi|191165870|ref|ZP_03027707.1| oxidoreductase, short chain dehydrogenase/reductase family [Escherichia coli B7A] >gi|193064904|ref|ZP_03045980.1| oxidoreductase, short chain dehydrogenase/reductase family [Escherichia coli E22] >gi|193070265|ref|ZP_03051209.1| oxidoreductase, short chain dehydrogenase/reductase family [Escherichia …	sp|P0AET8|HDHA_ECOLI	497	7e-140	7-alpha-hydroxysteroid dehydrogenase OS=Escherichia coli (strain K12) GN=hdhA PE=1 SV=1	hdhA	497	2e-140	COG1028	Dehydrogenases with different specificities (related to short-chain alcohol dehydrogenases)	K00076	2e-139	498	eum:ECUMN_1909	7-alpha-hydroxysteroid dehydrogenase [EC:1.1.1.159]	ATCCCTTCAATCGGTTCCCGGAAACGGGCCAGCGCCCTCTCCTGGTCCTGTAAGATAATCGCCTGAATCAAGGCTTCTTTGGAGATGAAATGGTGATAGAGCGTCCCGGGACTAATGGCGCAGGATTTACAGATGGCTTTCATCGAGGCACTGTGAAATCCATTTTCTGAAAAAATCTCTCTGGCAGCATTGAGGATCCGGGTCCGTGTCGGTTGTGCTTCAGTCTGCATGTTATCCATCATTAAACCATTATAGTTAGCGTGAATAACTAGTTTACCGCGTTGTCAGGTGAGCGCCTATCATTGCTGTTGAATAGTGCGAAGGCACACTCTATTCGTATGCTTTTCATCCAGCTATTGGTTAACCAATAGCCGTGATTTGGCTGCCAGTTGTTTAGCA…
Unigene2714_All	1678	174	74	57	70	87	52	gi|157156535|ref|YP_001464816.1|	343	1e-107	cell filamentation protein Fic [Escherichia coli E24377A] >gi|157162838|ref|YP_001460156.1| cell filamentation protein Fic [Escherichia coli HS] >gi|170018402|ref|YP_001723356.1| cell filamentation protein Fic [Escherichia coli ATCC 8739] >gi|191168398|ref|ZP_03030188.1| cell filamentation protein Fic [Escherichia coli B7A] >gi|193061738|ref|ZP_03042835.1| cell filamentation protein Fic [Escheric…	sp|P20605|FIC_ECOLI	343	4e-107	Probable adenosine monophosphate-protein transferase fic OS=Escherichia coli (strain K12) GN=fic PE=1 SV=1	fic	343	1e-107	COG2184	Protein involved in cell division	K04095	2e-107	343	ecl:EcolC_0351	cell filamentation protein	TTGCATTTTAAGAGGTGATTTTGATCACGGAATAAAAAGTGATCGTCAGGTTACATATATTTCAGATACGTAAAATTAGGTAAAGGGATGGCCTTGTTCTTGAAGGCTATTTAGAATCTCTTCACTTGCTTTTTTTCTGCTCTGTTTGTTAAGGAAATCTCATGTTCAAATCGACCCTGGCGGCGATGGCTGCTGTTTTCGCTCTTTCTGCTCTTTCTCCCGCAGCAATGGCAGCGAAAGGGGACCCGCACGTATTGTTGACAACCTCAGCTGGTAACATCGAACTGGAGCTGGATAAACAAAAAGCGCCAGTGTCTGTGCAAAACTTTGTCGATTATGTGAACAGCGGTTTTTATAACAACACTACCTTTCACCGCGTCATTCCTGGCTTTATGATTC…
Unigene2716_All	3536	672	5121	3472	426	5672	3421	gi|157156559|ref|YP_001463082.1|	1297	0	serine kinase family protein [Escherichia coli E24377A] >gi|157161245|ref|YP_001458563.1| serine kinase family protein [Escherichia coli HS] >gi|168749389|ref|ZP_02774411.1| serine kinase family protein [Escherichia coli O157:H7 str. EC4113] >gi|168758089|ref|ZP_02783096.1| serine kinase family protein [Escherichia coli O157:H7 str. EC4401] >gi|168764274|ref|ZP_02789281.1| serine kinase family pr…	sp|P0ACY3|YEAG_ECOLI	1297	0	Uncharacterized protein yeaG OS=Escherichia coli (strain K12) GN=yeaG PE=3 SV=1	yeaG	1297	0	COG2766	Putative Ser protein kinase	K07180	0	1297	sbo:SBO_1310	serine protein kinase	TTTTAGTCTTTAGCTGTTGCATTTTGTTTATGAAACAGTTCACGGAACACCGGATAAATATCATCCTGGTCGCGGATGTGCTGCATCGCAAAGTTGTCGAAAGTAGATTGCAGATGCTCATATTCTCGCCACAATGTCTGATGTGCACGACGGGTAATTTCGATATAGCTGTAATAACGAACAACAGGTAATAATTTTTTCGCCAGGATTTCATGGCAAAGCGGAGAGTCATCGGCCCAGTTATCGCCGTCCGATGCTTGTGCAGCGTAAATATTCCACTGTGCCGGGTTATAACGCTCTTTCACTACCTCATCCATCAGTTTCAGGGCGCTGGAAACGATGGTGCCGCCTGTTTCCTGCGAGTAGAAAAACTCATGTTCATCGACTTCTTTCGCCTGG…
Unigene64_All	1766	226	128	102	128	160	83	gi|157156687|ref|YP_001464755.1|	297	1e-168	methionyl-tRNA formyltransferase [Escherichia coli E24377A] >gi|191169306|ref|ZP_03031055.1| methionyl-tRNA formyltransferase [Escherichia coli B7A] >gi|218555845|ref|YP_002388758.1| methionyl-tRNA formyltransferase [Escherichia coli IAI1] >gi|293453606|ref|ZP_06664025.1| methionyl-tRNA formyltransferase [Escherichia coli B088] >gi|307286213|ref|ZP_07566334.1| methionyl-tRNA formyltransferase [Es…	sp|B7M0Z3|FMT_ECO8A	297	4e-169	Methionyl-tRNA formyltransferase OS=Escherichia coli O8 (strain IAI1) GN=fmt PE=3 SV=1	Zfmt	297	3e-169	COG0223	Methionyl-tRNA formyltransferase	K00604	1e-168	297	ecr:ECIAI1_3437	methionyl-tRNA formyltransferase [EC:2.1.2.9]	GGTGGAATGCGGGTATAAAGCAGTTGATACAAACCAACCATAATCAGGTAATGCACGGTCCGCTGTTTGCCGGTCATCGGACGGGCCATTAACTTATTAATCAGCCAGTCTAACTGCGAAAGCGTACGCAGTACGCCAAAGCACAACTCTTGAAGAAGTGCTTTGTCTTTATCGGAAACTTTTTGCTGGAGCGGTGGCAGAATGTTGCTTAATGATTGCCCTTGCTCGACGACTTGTTCAACGGCCTGGGCCGCCATGCTACGTAAATTACGTTGTTTTTTCATAAGTATAAAAACGCCCGGCAAGACCGGGCTTAGAAGAGTGGACAATCAGACCAGACGGTTGCCCGGAACAAACCATTCCCGACGAGAGTTCAGGAGGTCTTGCGCGCTCATCGCT…
Unigene3046_All	765	20	53	26	16	59	25	gi|157156795|ref|YP_001462681.1|	366	1e-99	phenylacetic acid degradation protein PaaY [Escherichia coli E24377A] >gi|157078825|gb|ABV18533.1| phenylacetic acid degradation protein PaaY [Escherichia coli E24377A]	sp|P77181|PAAY_ECOLI	361	3e-99	Phenylacetic acid degradation protein paaY OS=Escherichia coli (strain K12) GN=paaY PE=3 SV=1	paaY	361	8e-100	COG0663	Carbonic anhydrases/acetyltransferases, isoleucine patch superfamily	K02617	4e-100	366	ecr:ECIAI1_1400	phenylacetic acid degradation protein	CCTGCCAAGTTCAACTTCCCGCAATGGTTCGACTTGATGTAACGTCTGCTTACAGCGTGTCACCAGCACCTGATACTCATGCGTACCCTGCTTTTTCCATGCCAGCTCCTGCTCACTAAGCTCACGAATCAGTTTCGCCGGGCTGCCGACAATCAGGTAATTAGCAGGCATTTCTGCTTTGGCTTTCACAAATGCGGATGCGCCAACAATGCTGTTCTCGCCAATCACCGCACCATCCATCACTACCGCGTTCATTCCCACTAATGCATTGCGGCGGATAATGCAGCCGTGAAGGATAGCGCTATGACCAATATGCCCATCTTCTTCAACGACAGTATCCTGCTCGGGAAAACCGTGCATAACGCAATTATCCTGAATGTTCGCGCCATCTTTCACCAC…
Unigene2928_All	850	71	25	20	33	41	17	gi|157156860|ref|YP_001465515.1|	561	1e-158	23S rRNA pseudouridine synthase F [Escherichia coli E24377A] >gi|170021980|ref|YP_001726934.1| 23S rRNA pseudouridine synthase F [Escherichia coli ATCC 8739] >gi|188492339|ref|ZP_02999609.1| ribosomal large subunit pseudouridine synthase F [Escherichia coli 53638] >gi|191167475|ref|ZP_03029289.1| ribosomal large subunit pseudouridine synthase F [Escherichia coli B7A] >gi|218556572|ref|YP_00238948…	sp|Q8X4L9|RLUF_ECO57	560	6e-159	Ribosomal large subunit pseudouridine synthase F OS=Escherichia coli O157:H7 GN=rluF PE=3 SV=1	ZyjbC	560	1e-159	COG1187	16S rRNA uridine-516 pseudouridylate synthase and related pseudouridylate synthases	K06182	7e-159	561	ecl:EcolC_4008	ribosomal large subunit pseudouridine synthase F [EC:5.4.99.12]	CCCGGAGAGGTAAAACGCTTACCGTTGGACGCCGGGCGACCGCCTTTTTCCGCCGTTTTTTCCATCTTAACGACTGGACGTTTGATGCCCGCTGTTTTCGGTTTGGCCTTCACTTTAGGTTTTGCCTCGGAAGAGGAATTTTCGATGAGCTTAAAGAGGTCGATTAACTCATCATCAGTTAAATCGCGCCACTCACCCAGCGGAATGCCGCTTAAGCTGACGTTCATAATGCGCGTACGTTCCAGCTTTTTCACTTCATAGCCGAAATGCTCGCACATGCGCCGGATCTGACGGTTCAGCCCCTGCACCAGGGTAATGCGGAAGACAAACGGCGCTTCTTTTTTGACTTTGCACTTTTTCGTCACCGTCCCGAGGATCGGCACCCCCGCCCCCATACCA…
Unigene3209_All	252	11	4	3	6	14	3	gi|157157025|ref|YP_001463613.1|	175	1e-42	menaquinone-specific isochorismate synthase [Escherichia coli E24377A] >gi|218554825|ref|YP_002387738.1| isochorismate synthase 2 [Escherichia coli IAI1] >gi|256017575|ref|ZP_05431440.1| isochorismate synthase 2 [Shigella sp. D9] >gi|300926369|ref|ZP_07142169.1| isochorismate synthase [Escherichia coli MS 182-1] >gi|301328754|ref|ZP_07221807.1| isochorismate synthase [Escherichia coli MS 78-1] >g…	sp|P38051|MENF_ECOLI	168	8e-42	Menaquinone-specific isochorismate synthase OS=Escherichia coli (strain K12) GN=menF PE=1 SV=4	ZmenF	171	3e-43	COG1169	Isochorismate synthase	K02552	2e-43	175	ecr:ECIAI1_2343	menaquinone-specific isochorismate synthase [EC:5.4.4.2]	CGGCCTGTAATCGTTGGCAGATATCTTCCACCACCAGCATGTTCTCGCGCTGGTTTTTATCATCCGCCATCAGCCACTCACCTAACTGCTGCGCCTGCTTATCATCAGGATGATTTGCTACCGTTCCCGCCAGCGCTTCAGTACGCAGCGCGTTGTCACGCCGCCGCCATAACCGTTCCGGTGAAGAGCCAAGAAAAGCAGTTTCGCCATCAAAGGCCATGTAAAAATGGTAGCAATTCAGATTCAGTCGAC
Unigene898_All	438	0	0	0	0	0	0	gi|157157041|ref|YP_001465376.1|	176	8e-43	helix-turn-helix DNA-binding domain-containing protein [Escherichia coli E24377A] >gi|170769615|ref|ZP_02904068.1| helix-turn-helix DNA-binding domain protein [Escherichia albertii TW07627] >gi|191166415|ref|ZP_03028246.1| helix-turn-helix DNA-binding domain protein [Escherichia coli B7A] >gi|191173896|ref|ZP_03035416.1| helix-turn-helix DNA-binding domain protein [Escherichia coli F11] >gi|19306…	--			--	STM4033	135	2e-32	COG2944	Predicted transcriptional regulator	K07726	2e-28	125	lpn:lpg2914	putative transcriptional regulator	CTCCCCAGGAAAAAGCAATGCTCCGGTTGTTAAATACGAGGTGGTAAATGGATAAGGCACTTTTTGAGCGGTTGACTCACAGCATGGCCCAGATGAATGAAATTATTGAAGGAACGCGACAGCCTTCGCGGACTTTTGAAGTTGATGCTATGAAAATCAAAGAAATACGCCTGTCACAATCTAAATTTGCCGATCTTATTTCTGTAAGCGTAGACACGTTGCGTAACTGGGAGCAGGGGCGACGTTCACCGACCGGGCCTGCAAAGGCTTTGCTGCGAGCGATTGCCAATGATCCGCAACATGTGCTGCAAGCACTTAACCGTTAGAGGCATGGTTATGCCATACAGAAAGCACTAGCATTCAGAACTCCTGTGAAAGCGGCATAGTGGTCGCCTGCCC…
Unigene3577_All	462	0	0	0	0	0	0	gi|157157103|ref|YP_001465907.1|	246	4e-64	lipoate-protein ligase A [Escherichia coli E24377A] >gi|193065639|ref|ZP_03046705.1| lipoate-protein ligase A [Escherichia coli E22] >gi|193070585|ref|ZP_03051523.1| lipoate-protein ligase A [Escherichia coli E110019] >gi|194429184|ref|ZP_03061713.1| lipoate-protein ligase A [Escherichia coli B171] >gi|209921852|ref|YP_002295936.1| lipoate-protein ligase A [Escherichia coli SE11] >gi|256020170|re…	sp|B6I6N3|LPLA_ECOSE	246	3e-65	Lipoate-protein ligase A OS=Escherichia coli (strain SE11) GN=lplA PE=3 SV=1	ECs5345_2	243	1e-64	COG0095	Lipoate-protein ligase A	K03800	1e-64	246	ecy:ECSE_4661	lipoate-protein ligase A [EC:2.7.7.63]	GCGGAAATCATCTCCCCGGACAAAACGCCAGACTTGCCAAACTTCGCCGAAACCTTTGCCCGTCAGAGTAGCTGGGAATGGAACTTCGGTCAGGCTCCTGCATTCTCGCATCTGCTGGATGAACGCTTTAGCTTTAGCTGGGGCGGCGTGGAACTGCATTTCGACGTTGAAAAAGGCCATATCACCCGCGCCCAGGTGTTTACCGACAGCCTCAACCCCGCGCCGCTGGAAGCCCTCGCCGGGCGACTGCAAGGCGGCCTGTACCGCGCGGATATGCTGCAACAAGAGTGCGAAGCGCTGTTGGTTGACTTCCCGGACCAGGAAAAAGAGCTACGGGAGTTGTCGACGTGGATAGCGGGGGCGGTAAGGTAACTCGCTGATTAAAATACCAAAGGAAGG…
Unigene1003_All	974	13	5	6	23	12	2	gi|157157103|ref|YP_001465907.1|	492	1e-137	lipoate-protein ligase A [Escherichia coli E24377A] >gi|193065639|ref|ZP_03046705.1| lipoate-protein ligase A [Escherichia coli E22] >gi|193070585|ref|ZP_03051523.1| lipoate-protein ligase A [Escherichia coli E110019] >gi|194429184|ref|ZP_03061713.1| lipoate-protein ligase A [Escherichia coli B171] >gi|209921852|ref|YP_002295936.1| lipoate-protein ligase A [Escherichia coli SE11] >gi|256020170|re…	sp|B6I6N3|LPLA_ECOSE	492	1e-138	Lipoate-protein ligase A OS=Escherichia coli (strain SE11) GN=lplA PE=3 SV=1	ECs5345_2	485	5e-137	COG0095	Lipoate-protein ligase A	K03800	5e-138	492	ecy:ECSE_4661	lipoate-protein ligase A [EC:2.7.7.63]	ATTTCTGCCATTTTGCTTTTGATGTTTGAGCTAAACCGTTCCGTCTTTTCGATCTATTTTAGAGAATTAATCGAGATACCTAACATTTTACTTACTTCAGCAAGCGATAATTTATGCCTGATACGCACGGCGGCTAGCCAGGAAATACGCTGGCTTAACATTATATTGATAATCTCCCGCTCCTGGTTTTCCAGATCGATCATATTCCCTTCCTTTGGTATTTTAATCAGCGAGTTACCTTACCGCCCCCGCTATCCACGTCGACAACTCCCGTAGCTCTTTTTCCTGGTCCGGGAAGTCAACCAACAGCGCTTCGCACTCTTGTTGCAGCATATCCGCGCGGTACAGGCCGCCTTGCAGTCGCCCGGCGAGGGCTTCCAGCGGCGCGGGGTTGAGGCT…
Unigene778_All	1997	95	79	64	100	69	47	gi|157157485|ref|YP_001463375.1|	479	1e-133	1-(5-phosphoribosyl)-5-[(5- phosphoribosylamino)methylideneamino] imidazole-4-carboxamide isomerase [Escherichia coli E24377A] >gi|157161517|ref|YP_001458835.1| 1-(5-phosphoribosyl)-5-[(5- phosphoribosylamino)methylideneamino] imidazole-4-carboxamide isomerase [Escherichia coli HS] >gi|300824742|ref|ZP_07104847.1| 1-(5-phosphoribosyl)-5-[(5- phosphoribosylamino)methylideneamino]imidazole-4- carbo…	sp|A8A1P8|HIS4_ECOHS	479	4e-134	1-(5-phosphoribosyl)-5-[(5-phosphoribosylamino)methylideneamino] imidazole-4-carboxamide isomerase OS=Escherichia coli O9:H4 (strain HS) GN=hisA PE=3 SV=1	ZhisA	476	6e-134	COG0106	Phosphoribosylformimino-5-aminoimidazole carboxamide ribonucleotide (ProFAR) isomerase	K01814	1e-133	479	ecw:EcE24377A_2315	phosphoribosylformimino-5-aminoimidazole carboxamide ribotide isomerase [EC:5.3.1.16]	CCCACCCGCCACGCAGAACGGAATGTCGATCACTTCCGCCACGCGAGATACCCAGCTTTTATCTACCACACGGCCATCGCTGGAAGCGGTGATATCGTAGAACACCAGTTCGTCTGCACCTTCTTCGGCGTAGCGTTTTGCCAGCGGCACGATATCGCCAATGATTTCATGGTTGCGAAACTGTACGCCTTTCACCACCTGACCATCACGAACGTCGAGACATGGGATTATGCGTTTTGCCAGCATGCGATGGCCTCCTTCACGGTGAATTTACCTTCCAGTAATGCACGACCAACTATTACGCCGCGTACACCAGTACCACGCAGGGCAGCGACATCATCAATGTCGCCAATACCGCCGGAGGACTGAAATGCCACTTGTGGATATCTGGCGCAAACT…
Unigene696_All	3555	503	722	451	506	678	425	gi|157157510|ref|YP_001464749.1|	542	1e-152	shikimate 5-dehydrogenase [Escherichia coli E24377A] >gi|191169304|ref|ZP_03031053.1| shikimate 5-dehydrogenase [Escherichia coli B7A] >gi|209920747|ref|YP_002294831.1| shikimate 5-dehydrogenase [Escherichia coli SE11] >gi|218555839|ref|YP_002388752.1| shikimate 5-dehydrogenase [Escherichia coli IAI1] >gi|218696974|ref|YP_002404641.1| shikimate 5-dehydrogenase [Escherichia coli 55989] >gi|2560206…	sp|B6I1Z5|AROE_ECOSE	542	6e-153	Shikimate dehydrogenase OS=Escherichia coli (strain SE11) GN=aroE PE=3 SV=1	aroE	535	2e-151	COG0169	Shikimate 5-dehydrogenase	K00014	2e-152	542	eck:EC55989_3698	shikimate dehydrogenase [EC:1.1.1.25]	AAGTACTTTTTTGATCTTTTTTTCTGTTTGTTGTTTTTTCACCCTTTTTGCTGCATTCGCACACAAAACGGTGCTTTTTTGCATACTAAAAGACTTGCACAAGGCCAATAATGCCCCCAAAGTCATTAGTAAATCATTTATTGCTGAGGTAAGTATGTCTGATGTTTTACGCCCATACCGCGATCTTTTTCCACAAATCGGTCAGCGCGTAATGATCGACGATAGCAGTGTCGTGATTGGTGACGTTCGTCTGGCTGATGATGTGGGGATCTGGCCGCTCGTTGTGATTCGTGGAGATGTACATTATGTACAGATCGGAGCACGCACCAATATCCAGGATGGCAGTATGTTGCATGTCACTCATAAATCCTCGTACAACCCAGATGGCAACCCATTAAC…
Unigene213_All	1268	21	164	43	20	161	32	gi|157157528|ref|YP_001465562.1|	539	0	cyclic diguanylate phosphodiesterase domain-containing protein [Escherichia coli E24377A] >gi|157163530|ref|YP_001460848.1| cyclic diguanylate phosphodiesterase domain-containing protein [Escherichia coli HS] >gi|307312097|ref|ZP_07591734.1| EAL domain protein [Escherichia coli W] >gi|157069210|gb|ABV08465.1| cyclic diguanylate phosphodiesterase (EAL) domain protein [Escherichia coli HS] >gi|1570…	sp|P32701|YJCC_ECOLI	536	0	Uncharacterized membrane protein YjcC OS=Escherichia coli (strain K12) GN=yjcC PE=1 SV=2	yjcC	536	0	COG4943	Predicted signal transduction protein containing sensor and EAL domains	K14051	1e-30	89	bur:Bcep18194_B2573	cyclic di-GMP phosphodiesterase Gmr [EC:3.1.4.52]	CAACCCTCTCTTCTGGAGTGAAGTGATGTCTGATGACCCGACATTGCAATGGGGTGTGTATGATACGGTGACGAAAACCTTTTTCTCGTTAAGCAAAGAGGCCTCGGCAGCAACGTTTTCTCCGCTGATTCATTTGAAGGATTTAACCGTACAAAGAAATGGCTATTTATATGCGACAGTTTATTCGACAAAACGCCCAATTGCAGCCATTGTTGCGACTTCATATCAACGTCTTATAACCCATTTTTATAATCATCTTATTTTTGCGTTGCCCGCCGGTATTTTGGGGAGTCTTGTTCTGCTATTACTCTGGCTACGTATTCGACAAAACTATTTATCTCCCAAACGTAAATTGCAACGCGCCCTCGAAAAACATCAACTTTGTCTTTATTACCAGCC…
Unigene1992_All	202	5	3	7	3	2	4	gi|157157560|ref|YP_001464621.1|	142	1e-32	tetrapyrrole methylase family protein [Escherichia coli E24377A] >gi|191168038|ref|ZP_03029838.1| tetrapyrrole methylase family protein [Escherichia coli B7A] >gi|193062070|ref|ZP_03043166.1| tetrapyrrole methylase family protein [Escherichia coli E22] >gi|193067424|ref|ZP_03048392.1| tetrapyrrole methylase family protein [Escherichia coli E110019] >gi|194427713|ref|ZP_03060260.1| tetrapyrrole me…	sp|P67087|RSMI_ECOLI	137	2e-32	Ribosomal RNA small subunit methyltransferase I OS=Escherichia coli (strain K12) GN=rsmI PE=1 SV=1	yraL	137	4e-33	COG0313	Predicted methyltransferases	K07056	2e-33	142	eck:EC55989_3566		CTTTTGATTTGGCAGGTAAAAAGCCTTCGTAACAGAAACGGTCAGAGGGTAAACCCGCGGCGCTTAACGCAGTGATAGCAGCACACGGCCCGGGTAGCGGCACCACGCAAATCCCCGCTTCACGGCAGGTACGCACCAGATGGTAGCCAGGATCGTTAATTAGCGGCGTTCCGGCATCGGAAACCAGCGCAATGTTCTGCCC
Unigene3430_All	843	8	25	10	29	16	12	gi|157157629|ref|YP_001461431.1|	426	1e-144	gamma-glutamyl phosphate reductase [Escherichia coli E24377A] >gi|157159725|ref|YP_001457043.1| gamma-glutamyl phosphate reductase [Escherichia coli HS] >gi|191165752|ref|ZP_03027591.1| gamma-glutamyl phosphate reductase [Escherichia coli B7A] >gi|193063247|ref|ZP_03044338.1| gamma-glutamyl phosphate reductase [Escherichia coli E22] >gi|193068609|ref|ZP_03049570.1| gamma-glutamyl phosphate reduct…	sp|Q3Z594|PROA_SHISS	426	5e-145	Gamma-glutamyl phosphate reductase OS=Shigella sonnei (strain Ss046) GN=proA PE=3 SV=1	proA	426	1e-145	COG0014	Gamma-glutamyl phosphate reductase	K00147	2e-144	426	ssn:SSON_0285	glutamate-5-semialdehyde dehydrogenase [EC:1.2.1.41]	TGATTTATGAAGCGCGCCCGAACGTGACGGTTGATGTCGCTTCGCTGTGCCTGAAAACCGGTAATGCGGTGATCCTGCGCGGTGGCAAAGAAACGTGTCGCACTAACGCTGCAACGGTGGCGGTGATTCAGGACGCCCTGAAATCCTGCGGCTTACCGGCGGGGGGCGGGTGCAGGCGATTGATAATCCTGACCGTGCGCTGGTCAGTGAAATGCTGCGTATGGATAAATACATCGACATGCTGATCCCGCGTGGTGGCGCTGGTTTGCATAAACTGTGCCGTGAACAGTCGACAATCCCGGTGATCACAGGTGGTATAGGCGTATGCCATATTTACGTTGATGAAAGTGTAGAGATCGCTGAAGCATTAAAAGTGATCGTCAACGCGAAAACTCAGCG…
Unigene1800_All	781	27	17	10	17	16	10	gi|157157928|ref|YP_001463526.1|	534	1e-150	CobW/P47K family protein [Escherichia coli E24377A] >gi|157161655|ref|YP_001458973.1| CobW/P47K family protein [Escherichia coli HS] >gi|170019510|ref|YP_001724464.1| cobalamin synthesis protein P47K [Escherichia coli ATCC 8739] >gi|187733840|ref|YP_001879493.1| CobW/P47K family protein [Shigella boydii CDC 3083-94] >gi|188496239|ref|ZP_03003509.1| CobW/P47K family protein [Escherichia coli 53638…	sp|P33030|YEIR_ECOLI	532	9e-151	Uncharacterized protein yeiR OS=Escherichia coli (strain K12) GN=yeiR PE=3 SV=2	yeiR	532	2e-151	COG0523	Putative GTPases (G3E family)	K02234	2e-15	85.1	mno:Mnod_2148	cobalamin biosynthesis protein CobW	GAAAAATGGGCGGTACTGGTTAATGAATTTGGGGAAGTCGGAATTGATGGTGCTTTGCTCGCCGACAGCGGCGCATTGCTGAAAGAGATCCCCGGCGGCTGCATGTGCTGCGTTAATGGTTTACCCATGCAGGTAGGGTTGAATACCTTACTGCGTCAGGGAAAACCAGACCGCTTGTTGATAGAGCCGACCGGGCTGGGCCATCCGAAACAGATCCTCGATCTCTTAACCGCACCAGTCTATGAACCGTGGATAGATCTGCGCGCCACGTTGTGCATTCTCGATCCACGCCTGCTGCTGGACGAAAAAAGCGCCAGCAATGAAAACTTCCGTGACCAGCTGGCTGCCGCAGACATCATTGTCGCCAATAAATCCGACCGTGCGACACCTGAAAGCGAG…
Unigene181_All	1894	105	923	477	57	1022	520	gi|157157973|ref|YP_001462716.1|	949	0	gamma-aminobutyraldehyde dehydrogenase [Escherichia coli E24377A] >gi|193062528|ref|ZP_03043622.1| gamma-aminobutyraldehyde dehydrogenase [Escherichia coli E22] >gi|209918717|ref|YP_002292801.1| gamma-aminobutyraldehyde dehydrogenase [Escherichia coli SE11] >gi|218553969|ref|YP_002386882.1| gamma-aminobutyraldehyde dehydrogenase [Escherichia coli IAI1] >gi|260843754|ref|YP_003221532.1| medium cha…	sp|B6IAI9|ABDH_ECOSE	949	0	Gamma-aminobutyraldehyde dehydrogenase OS=Escherichia coli (strain SE11) GN=ydcW PE=3 SV=1	Z2275	941	0	COG1012	NAD-dependent aldehyde dehydrogenases	K00137	0	949	ecr:ECIAI1_1440	aminobutyraldehyde dehydrogenase [EC:1.2.1.19]	TGTAGTGATTTTGCACGCAGCACGTACTGTCAGAGAAATCAGTGCTCTGACAGTACGCAAGATCATCTCATACTCTTACGATCTGCAATATTATCCTTAATGTTTAACCATGACGTGGCGGACGACGGTGTAATCCTCCAGCCCATAAAGTGACATATCCTTGCCGTAACCAGAAAGTTTCTGCCCACCGTGCGGCATTTCACTTACCAGCATGAAATGGGTATTGACCCAGGTACAACCATATTGCAGCCGTGCGCTGACGCGATGCGCCCTGCCCACATCTTTCGTCCATACCGAAGATGCAAGTCCGTACTGGCTGTCATTCGCCCAGTTCACCACCTGTTCTTCGTTGTCGAAGGGCGTAACACTCACTACTGGACCAAATACCTCTTTTTGCAC…
Unigene884_All	750	216	128	95	161	130	74	gi|157158080|ref|YP_001463129.1|	466	1e-130	transcriptional regulator KdgR [Escherichia coli E24377A] >gi|194430508|ref|ZP_03062982.1| transcriptional regulator KdgR [Escherichia coli B171] >gi|218554401|ref|YP_002387314.1| DNA-binding transcriptional repressor KdgR [Escherichia coli IAI1] >gi|256017985|ref|ZP_05431850.1| DNA-binding transcriptional repressor KdgR [Shigella sp. D9] >gi|300924896|ref|ZP_07140828.1| transcriptional regulator…	sp|P76268|KDGR_ECOLI	463	5e-130	Transcriptional regulator kdgR OS=Escherichia coli (strain K12) GN=kdgR PE=1 SV=1	ECs2537	464	7e-131	COG1414	Transcriptional regulator	K13641	1e-42	175	mta:Moth_0417	IclR family transcriptional regulator, acetate operon repressor	AAAACACTCGCAATGAGGTGATAAATGGCTAACGCAGATCTGGATAAACAGCCTGATTCTGTATCTTCCGTGCTAAAAGTTTTTGGCATTTTGCAGGCGCTGGGTGAAGAGCGCGAAATAGGGATAACCGAGCTGTCGCAGCGCGTCATGATGTCAAAAAGCACCGTTTATCGCTTTTTACAGACCATGAAAACCTTAGGTTATGTGGCGCAGGAAGGGGAGTCGGAGAAATATTCCCTGACCCTGAAATTGTTTGAACTGGGCGCTCGCGCGTTACAAAACGTCGATTTAATTCGTAGCGCAGATATCCAGATGCGTGAGATCTCCCGCCTGACCAAAGAAACTATCCACCTCGGCGCACTGGACGAAGACAGTATTGTTTACATTCACAAAATTGAC…
Unigene2802_All	1210	82	247	98	83	226	73	gi|157158245|ref|YP_001461992.1|	441	1e-177	glycosyl transferase family protein [Escherichia coli E24377A] >gi|191166167|ref|ZP_03028001.1| glycosyl transferase family protein [Escherichia coli B7A] >gi|193064417|ref|ZP_03045498.1| glycosyl transferase family protein [Escherichia coli E22] >gi|194428191|ref|ZP_03060734.1| glycosyl transferase family protein [Escherichia coli B171] >gi|218694274|ref|YP_002401941.1| glycosyl transferase fami…	sp|P30177|YBIB_ECOLI	441	2e-177	Uncharacterized protein ybiB OS=Escherichia coli (strain K12) GN=ybiB PE=3 SV=1	ybiB	441	5e-178	COG0547	Anthranilate phosphoribosyltransferase	K00766	6e-46	162	reh:H16_A0356	anthranilate phosphoribosyltransferase [EC:2.4.2.18]	AGCCTGCCGAGCGCCTCGTTTAACCTGATTCAGCAGGTTGGGCGACTGATTCGAAGCCACGGTTGCTGGGGCGAAGTGGTTATCTACGACAAACGCTTGCTGACCAAAAATTATGGCAAGCGACTACTGGATGCATTACCGGTATTTCCGATAGAGCAACCGGAAGTCCCTGAAGGTATAGTTAAAAAGAAAGAAAAAACGAAATCCCCACGCCGTCGGCGGCGTTAATGATGTGAGTCAGGTAAGGAGTCGTAAATGGACTATCGCAAAATCATTAAAGAGATCGGGCGCGGGAAAAACCACGCGCGCGATTTAGACCGGGATACTGCGCGCGGTCTGTATGCCCATATGCTCAATGGTGAAGTCCCTGACCTTGAGTTGGGCGGCGTATTGATTGCG…
Unigene197_All	684	47	99	41	23	34	27	gi|157158267|ref|YP_001465335.1|	350	7e-95	molybdopterin-guanine dinucleotide biosynthesis protein B [Escherichia coli E24377A] >gi|193068118|ref|ZP_03049083.1| molybdopterin-guanine dinucleotide biosynthesis protein B [Escherichia coli E110019] >gi|194430444|ref|ZP_03062926.1| molybdopterin-guanine dinucleotide biosynthesis protein B [Escherichia coli B171] >gi|256021493|ref|ZP_05435358.1| molybdopterin-guanine dinucleotide biosynthesis …	sp|P32125|MOBB_ECOLI	348	2e-95	Molybdopterin-guanine dinucleotide biosynthesis protein B OS=Escherichia coli (strain K12) GN=mobB PE=1 SV=3	mobB	338	4e-93	COG1763	Molybdopterin-guanine dinucleotide biosynthesis protein	K03753	2e-95	350	ecw:EcE24377A_4373	molybdopterin-guanine dinucleotide biosynthesis protein B	TTGAGCCTTTATTACTGGAATATCTGCAAGCAGGAGAACGCCGGGTAATGGCATTTATGCGTCTGGCTGGCGGTCATGCGGTTGATTTCAGCGATAATAAAGATGCATTTATTAACGTGAATACGCCAGAGGAGCTTGCCCGATGGCAGGAAAAACGATGATACCGTTACTCGCCTTTGCCGCGTGGAGTGGTACCGGAAAAACTACGCTTTTGAAACAACTGATCCCGGCATTATGCGCCAGAGGGATCCGTCCAGGGCTGATTAAGCATACGCACCATGATATGGATGTTGATAAGCCAGGCAAAGATAGCTATGAGCTGCGCAAGGCTGGCGCGGCACAAACCATCGTTGCCAGCCAGCAACGATGGGCCTTGATGACGGAAACACCAGACGAAGA…
Unigene423_All	362	12	7	8	18	9	6	gi|157158377|ref|YP_001465751.1|	242	9e-63	trehalose repressor [Escherichia coli E24377A] >gi|157163716|ref|YP_001461034.1| trehalose repressor [Escherichia coli HS] >gi|193063636|ref|ZP_03044724.1| trehalose operon repressor [Escherichia coli E22] >gi|194426645|ref|ZP_03059199.1| trehalose operon repressor [Escherichia coli B171] >gi|260847074|ref|YP_003224852.1| DNA-binding transcriptional repressor TreR [Escherichia coli O103:H2 str. 1…	sp|P36673|TRER_ECOLI	240	2e-63	HTH-type transcriptional regulator treR OS=Escherichia coli (strain K12) GN=treR PE=1 SV=2	VC0909	81.6	3e-16	COG1609	Transcriptional regulators	K03485	2e-63	242	ecw:EcE24377A_4813	LacI family transcriptional regulator, trehalose operon repressor	CGAAGGGGCAATCAAGATCCTGATGCAACGGCTGTATGACCAGGGGCATCGTAATATCAGTTATCTCGGCGTGCCGCATAGTGACGTGACGACCGGGAAGCGACGTCACGAAGCCTACCTGGCGTTCTGCAAAGCGCATAAACTGAATCCCGTTGCCGCTCTGCCAGGCCTTGCTATGAAGCAAGGCTATGAGAACGTAGCAAAAGTGATTACGCCTGAAACTACCGCCTTACTGTGCGCAACCGACACGCTGGCACTTGGCGCAAGTAAATACCTGCAAGAGCAACGCATCGACACCTTGCAACTGGCGAGCGTCGGTAATACGCCATTAATGAAATTCCTTCATCCGGAGATCGTCACCG
Unigene1596_All	363	78	269	106	67	198	72	gi|157158397|ref|YP_001462294.1|	176	6e-43	biofilm formation regulatory protein BssS [Escherichia coli E24377A] >gi|157160587|ref|YP_001457905.1| biofilm formation regulatory protein BssS [Escherichia coli HS] >gi|209918314|ref|YP_002292398.1| biofilm formation regulatory protein BssS [Escherichia coli SE11] >gi|256018684|ref|ZP_05432549.1| biofilm formation regulatory protein BssS [Shigella sp. D9] >gi|261227036|ref|ZP_05941317.1| biofil…	sp|P0AB33|BSSS_ECOLI	171	1e-42	Biofilm regulator BssS OS=Escherichia coli (strain K12) GN=bssS PE=4 SV=1	--			--	--	K12148	1e-43	176	sbc:SbBS512_E2267	biofilm regulator BssS	GGTATACTGAAGTTGCTTCAGATAAAAACGCATTGAACCTCGAATAACGTTGTCTAGTAACACGAATTAGGGGGCCATGATGGAAAAAAATAATGAAGTCATTCAGACTCATCCGCTCGTAGGGTGGGACATCAGCACCGTTGATAGCTATGATGCGCTGATGTTGCGTTTGCACTACCAGACCCCAAATAAGTCCGAGCAGGAAGGGACTGAAGTTGGTCAGACGCTCTGGTTAACCACTGATGTTGCCAGACAATTTATTTCGATATTAGAAGCAGGAATCGCCAAAATTGAATCCGGTGATTTCCCGGTAAACGAGTATCGGCGTCATTAACATGACATGACCATCCACCCAAAAGGCAC
Unigene130_All	1302	40	112	23	40	95	36	gi|157158408|ref|YP_001461643.1|	696	0	cyclic diguanylate phosphodiesterase domain-containing protein [Escherichia coli E24377A] >gi|300818210|ref|ZP_07098421.1| cyclic diguanylate phosphodiesterase domain protein [Escherichia coli MS 107-1] >gi|300820297|ref|ZP_07100449.1| cyclic diguanylate phosphodiesterase domain protein [Escherichia coli MS 119-7] >gi|300903273|ref|ZP_07121202.1| cyclic diguanylate phosphodiesterase domain protei…	sp|P77473|YLAB_ECOLI	689	0	Uncharacterized protein YlaB OS=Escherichia coli (strain K12) GN=ylaB PE=2 SV=2	ZylaB	694	0	COG4943	Predicted signal transduction protein containing sensor and EAL domains	K14051	2e-19	99.4	spe:Spro_4742	cyclic di-GMP phosphodiesterase Gmr [EC:3.1.4.52]	CCCGTACCAAAATCATCAAGATAAATTTCATGGCCCGCCTCCCGGTAGCGAGAAATTATCGGGGCGCTGGTTTTCGGATCGGCAAACTCGCGTTCAGTGAGTTCAAGCGCGATCTGTCTGGGATTAACCTGATAGTGATTGATCATTTCACGCAGCAATTGCGGGATTTTTTCCGAGGTGAGCACGGTGGATTCAAGATTGATCGAAATATGCTGCTGTGGATGCTGACGCAGCCAGTCGCCCATATCTTCAAAGACGCTTCTTATAATCAGTAGCGTCAATGGCTCAGAAAGGCCCGTTTGCTGTGCCAGCGGAATAAAACTATCTGGTGACAACCAACTACCGTCTGTCTGCGGCCAGCGCGCCAGTGCCTCAGCACCGACAATTTTGCCATTGGCT…
Unigene1764_All	549	19	55	10	4	40	13	gi|157158422|ref|YP_001461522.1|	347	3e-94	DNA-binding transcriptional activator MhpR [Escherichia coli E24377A] >gi|157159862|ref|YP_001457180.1| DNA-binding transcriptional activator MhpR [Escherichia coli HS] >gi|209917562|ref|YP_002291646.1| DNA-binding transcriptional activator MhpR [Escherichia coli SE11] >gi|218552912|ref|YP_002385825.1| DNA-binding transcriptional activator MhpR [Escherichia coli IAI1] >gi|256020322|ref|ZP_0543418…	sp|P77569|MHPR_ECOLI	343	3e-94	Mhp operon transcriptional activator OS=Escherichia coli (strain K12) GN=mhpR PE=4 SV=2	ZmhpR	345	3e-95	COG1414	Transcriptional regulator	K05818	8e-95	347	ecr:ECIAI1_0347	IclR family transcriptional regulator, mhp operon transcriptional activator	CCCCGCTGCTGGGCGATCTGTTGCGCGAAGTGGTATGGCCAACAGATGTGTCCACCCTGGATGTTGATGCAATGGTGGTACGCGAAACCACCCACCGTTTCAGCCGCTTATCCTTTCACCGGGCAATGGTCGGGCGACGTTTACCGCTCCTGAAAACCGCCTCGGGCCTGACCTGGCTGGCCTTTTGCCCGGAACAAGAACGCAAGGAATTAATCGAAATGTTAGCCGCCCGCCCCGGTGATGACTATCAACTGGCACGAGAACCGTTAAAGCTGCAAGCCATTCTGGCGCGCGCGCGCAAAGAGGGTTACGGACAGAACTACCGCGGCTGGGATCAGGAGGAGAAGATCGCCTCTATCGCCGTACCGCTGCGCAGTGAACAACGGGTGATTGGCTGTC…
Unigene2128_All	1999	322	140	97	182	124	94	gi|157158512|ref|YP_001464086.1|	1184	0	sulfite reductase subunit alpha [Escherichia coli E24377A] >gi|170018990|ref|YP_001723944.1| sulfite reductase subunit alpha [Escherichia coli ATCC 8739] >gi|209920211|ref|YP_002294295.1| sulfite reductase subunit alpha [Escherichia coli SE11] >gi|256019450|ref|ZP_05433315.1| sulfite reductase subunit alpha [Shigella sp. D9] >gi|260856875|ref|YP_003230766.1| sulfite reductase, alpha subunit [Esch…	sp|B1IU77|CYSJ_ECOLC	1184	0	Sulfite reductase [NADPH] flavoprotein alpha-component OS=Escherichia coli (strain ATCC 8739 / DSM 1576 / Crooks) GN=cysJ PE=3 SV=1	cysJ	1183	0	COG0369	Sulfite reductase, alpha subunit (flavoprotein)	K00380	0	1184	ecl:EcolC_0948	sulfite reductase (NADPH) flavoprotein alpha-component [EC:1.8.1.2]	TGGGCGCTGACAGGGCGCAGAAACAGCTTTGCTTACTGGAACATAACGACGCATGACGACACAGGTCCCACCTTCCGCGTTGCTTCCGTTGAACCCGGAGCAACTGGCACGCCTTCAGGCGGCCACGACCGATTTAACTCCCACCCAGCTTGCCTGGGTTTCTGGCTATTTCTGGGGCGTGCTCAATCAGCAGCCTGCTGCGCTTGCAGCGACGCCAGCGCCAGCCGCAGAAATGCCGGGTATAACTATTATCTCCGCCTCGCAAACCGGCAATGCGCGCCGGGTTGCTGAAGCATTACGCGATGATTTATTAGCAGCAAAACTGAACGTTAAGCTGGTGAACGCGGGCGACTATAAATTCAAACAAATCGCCAGCGAAAAACTGCTCATCGTAGTGAC…
Unigene823_All	1203	69	188	113	62	194	85	gi|157158593|ref|YP_001461834.1|	422	0	2-octaprenyl-3-methyl-6-methoxy-1,4-benzoquinol hydroxylase [Escherichia coli E24377A] >gi|191168689|ref|ZP_03030469.1| 2-octaprenyl-3-methyl-6-methoxy-1,4-benzoquinol hydroxylase [Escherichia coli B7A] >gi|193063330|ref|ZP_03044420.1| 2-octaprenyl-3-methyl-6-methoxy-1,4-benzoquinol hydroxylase [Escherichia coli E22] >gi|194429720|ref|ZP_03062236.1| 2-octaprenyl-3-methyl-6-methoxy-1,4-benzoquinol…	sp|P75728|UBIF_ECOLI	419	0	2-octaprenyl-3-methyl-6-methoxy-1,4-benzoquinol hydroxylase OS=Escherichia coli (strain K12) GN=ubiF PE=1 SV=1	ECs0700	419	0	COG0654	2-polyprenyl-6-methoxyphenol hydroxylase and related FAD-dependent oxidoreductases	K03184	0	422	eck:EC55989_0657	2-octaprenyl-3-methyl-6-methoxy-1,4-benzoquinol hydroxylase [EC:1.14.13.-]	CGCCGCCATTAACCCGAGATTACGCACAAAACGCAGCGGCGGCAGATTATTACTGAATCCGGCATAAAACAGATCCATACCACTTTGCATAATGAAGTTATCCGCCATGCGCCGCATCTGGTAACGCTTGAGGACAGGATAACTGGCCCACGCTTCACCGTAGCTGCGGGCATTCACCAGAACATCAATCAGGGCATCGACATCACGATAACCAAGATTCACCCCCTGCCCCGCCAGCGGATGGATGGTATGCGCGGCATCGCCCACCAGCGCAAGCCCCGGCTGCACATACTGCAACGCATGTCGGCGCGTCAGCGGAAACGCACCAGCGGCAAGCGGTGTAACGTAACCCAGACGCGACGGGAAATGCTTCGCGATTTCCGCCTGGAGTTGCGCCAT…
Unigene1991_All	213	46	19	17	68	17	2	gi|157158613|ref|YP_001462692.1|	145	9e-34	cytochrome b561 [Escherichia coli E24377A] >gi|188494582|ref|ZP_03001852.1| nickel-dependent hydrogenase, b-type cytochrome subunit [Escherichia coli 53638] >gi|191165118|ref|ZP_03026962.1| nickel-dependent hydrogenase, b-type cytochrome subunit [Escherichia coli B7A] >gi|193062562|ref|ZP_03043656.1| nickel-dependent hydrogenase, b-type cytochrome subunit [Escherichia coli E22] >gi|193067023|ref|…	sp|P0ABE6|C561_SHIFL	144	2e-34	Cytochrome b561 OS=Shigella flexneri GN=cybB PE=3 SV=1	cybB	145	2e-35	COG3038	Cytochrome B561	K12262	2e-34	145	ecy:ECSE_1500	cytochrome b561	CGGCGGGGTTGGGTATTTCAGTCTTAACAAAAGACGAACCACCATCAGCACGAGAATTGAGATACCACAGGAAACATGAACCATGTTGATGAGTGGCCGATCGCTACGTGGGAAGAAACCACGAAACTCCATTGCGCAATACGCTGCGATAACCAGCAAAAAGACCAGCCAGTGAATGCTGATTTGTAACCTTGAGTATTTATTTTCCATAAC
Unigene1112_All	672	29	52	31	28	34	12	gi|157158642|ref|YP_001464135.1|	248	3e-64	cysteine desulfuration protein CsdE [Escherichia coli E24377A] >gi|191169410|ref|ZP_03031150.1| cysteine desulfurase, sulfur acceptor subunit CsdE [Escherichia coli B7A] >gi|300815768|ref|ZP_07095992.1| cysteine desulfurase, sulfur acceptor subunit CsdE [Escherichia coli MS 107-1] >gi|300923209|ref|ZP_07139264.1| cysteine desulfurase, sulfur acceptor subunit CsdE [Escherichia coli MS 182-1] >gi|3…	sp|P0AGF2|YGDK_ECOLI	243	6e-64	Uncharacterized sufE-like protein ygdK OS=Escherichia coli (strain K12) GN=ygdK PE=1 SV=1	ygdK	243	2e-64	COG2166	SufE protein probably involved in Fe-S center assembly	K02426	8e-65	248	ecy:ECSE_3071	cysteine desulfuration protein SufE	CGCAATACCTTCGCTCCGTTGTCGCAATGGGAAGATAAATATCGCCAGTTGATCATGCTGGGGAAACAGCTTCCGGCTTTGCCAGACGAGTTAAAAGCGCAGGCTAAAGAGATTGCCGGATGCGAAAACCGCGTCTGGCTGGGATATACCGTGACTGAAAACGGTAAAATGCACTTCTTTGGCGATAGCGAAGGGCGCATTGTGCGCGGCCTGTTGGCGGTGTTGTTGACTGCCGTTGAGGGGAAAACCGCCGCCGAATTGCAGGCACAGTCGCCGCTGGCATTGTTTGATGAGCTGGGATTGCGTGCACAGCTTAGCGCCTCACGCAGCCAGGGGTTGAATGCGTTAAGCGAGGCGATTATCGCTGCGGCGAAGCAGGTTTAAGCACAGAACCAGGTC…
Unigene3016_All	739	54	15	14	22	15	13	gi|157158664|ref|YP_001463069.1|	447	1e-124	DeoR family transcriptional regulator [Escherichia coli E24377A] >gi|157080694|gb|ABV20402.1| transcriptional regulator, DeoR family [Escherichia coli E24377A]	sp|P77721|YDJF_ECOLI	447	3e-125	Uncharacterized HTH-type transcriptional regulator ydjF OS=Escherichia coli (strain K12) GN=ydjF PE=1 SV=1	Z2808	442	2e-124	COG1349	Transcriptional regulators of sugar metabolism	K03436	3e-34	147	tte:TTE2588	DeoR family transcriptional regulator, fructose operon transcriptional repressor	TGTGATGTAAAAAGATACAGGGGTGTAATCGTGGCGGCAAAAGACAGGATTCAGGCAATTAAGCAAATGGTTGCCAACGATAAAAAGGTGACAGTCTCAAATTTGAGTGGGATTTTTCAGGTAACCGAAGAAACCATTCGCCGCGATCTTGAGAAGCTGGAAGATGAAGGCTTTTTGACCAGAACCTATGGTGGTGCTGTTTTAAATACAGCGATGTTGACGGAGAATATCCATTTTTATAAGCGCGCTTCATCGTTTTATGAAGAGAAGCAGCTTATTGCACGCAAGGCACTACCCTTAATCGACAATAAAACCACCATGGCAGCCGATTCCAGTAGTACCGTAATGGAATTGCTCAAATTGTTACAGGACCGTAGTGGCCTGACGTTGCTAACCAAC…
Unigene1762_All	301	15	7	2	11	8	8	gi|157158691|ref|YP_001465878.1|	211	2e-53	phosphoglycerol transferase I [Escherichia coli E24377A] >gi|166918608|sp|A7ZVP9.1|OPGB_ECO24 RecName: Full=Phosphoglycerol transferase I; AltName: Full=Phosphatidylglycerol--membrane-oligosaccharide glycerophosphotransferase >gi|157080721|gb|ABV20429.1| phosphoglycerol transferase I [Escherichia coli E24377A]	sp|A7ZVP9|OPGB_ECO24	211	1e-54	Phosphoglycerol transferase I OS=Escherichia coli O139:H28 (strain E24377A / ETEC) GN=mdoB PE=3 SV=1	mdoB	209	7e-55	COG1368	Phosphoglycerol transferase and related proteins, alkaline phosphatase superfamily	K01002	5e-54	211	ecw:EcE24377A_4952	phosphoglycerol transferase [EC:2.7.8.20]	CCAGCAGAAAAACATAATTGCCTTCTCGGGTAGCCATTTCCGTTTGCCGCTGCTGTTGCGGGTTTCAGACAAACGCGTGGAACCGCTGCCGGAAAGCGAATACTCAGCACCGCTGCGTTTCCAGCTGGCCGATTTCGCTCCACGCGACAATTTCGTCTGGGTTGACCGTTGCTATAAGATGGCACAACTCTGGGCTCCGGAACTGGCACTCTCCACCGACTGGTGTGTCTCGCAAGGGCAGCTTGGCGGTCAGCAAATTGTTCAGCATGTTGACAAAACAACATGGCAGGGCAAAACGGCA
Unigene3927_All	245	5	2	1	3	0	4	gi|157158784|ref|YP_001465567.1|	156	5e-37	sulfate permease family inorganic anion transporter [Escherichia coli E24377A] >gi|293476369|ref|ZP_06664777.1| MFS transporter [Escherichia coli B088] >gi|157080814|gb|ABV20522.1| inorganic anion transporter, sulfate permease (SulP) family [Escherichia coli E24377A] >gi|291320822|gb|EFE60264.1| MFS transporter [Escherichia coli B088]	sp|P0AF52|YJCD_ECOLI	154	2e-37	Putative permease yjcD OS=Escherichia coli (strain K12) GN=yjcD PE=1 SV=1	yjcD	154	4e-38	COG2252	Permeases	K06901	1e-37	156	eck:EC55989_4559	putative MFS transporter, AGZA family, xanthine/uracil permease	GCCAGAGAAAACGCTGCTCATGGAGTCAGTGGTCAGTGCTTTCCCACCGTCGATAATTTGCCCATCTTTATCCAGCAGGTTCGCCTGGCCGGCGACGGCACGGATAGTTCCGGTGGCATCAAATACTGCCGTCATTACCAGCGCCAGAACGCTTGGCAGGACTACAGGATTCAGCGCGCCCATAATGTCCAGGCTGCCAATCAGTGAGTTGCCGTTTTCATCCCTCAATGAAGGCATGGCGAAAA
Unigene4407_All	214	1	0	0	2	0	1	gi|157158837|ref|YP_001465149.1|	142	1e-32	cryptic adenine deaminase [Escherichia coli E24377A] >gi|166919552|sp|A7ZTM0.1|ADEC_ECO24 RecName: Full=Adenine deaminase; Short=Adenase; Short=Adenine aminase >gi|157080867|gb|ABV20575.1| adenine deaminase [Escherichia coli E24377A]	sp|B6I3P6|ADEC_ECOSE	142	6e-34	Adenine deaminase OS=Escherichia coli (strain SE11) GN=ade PE=3 SV=1	yicP	140	7e-34	COG1001	Adenine deaminase	K01486	2e-33	142	ecy:ECSE_3949	adenine deaminase [EC:3.5.4.2]	CTGAATAAACGGCTCATCGGGTAACGGACCGCATTCACGGGCGGCGGCTTTCAAGGCGTCAATTTGTTCCGCCAGCAACTGCGCCGTGTCGGTGCTCATCAGGCCGGCAATGGGCAACGGCAGATGACTTTGGACCTGGCCGTTACGTACCACGCACAGCCCGCCGCCATCCTGAATCACCTGATTGACCGCCAGCGCCATCTCTTCGGCACTG
Unigene114_All	1355	99	242	94	71	199	107	gi|157158862|ref|YP_001464727.1|	639	0	quinone oxidoreductase [Escherichia coli E24377A] >gi|168752548|ref|ZP_02777570.1| quinone oxidoreductase, YhdH family [Escherichia coli O157:H7 str. EC4113] >gi|168765324|ref|ZP_02790331.1| quinone oxidoreductase, YhdH family [Escherichia coli O157:H7 str. EC4501] >gi|168769110|ref|ZP_02794117.1| quinone oxidoreductase, YhdH family [Escherichia coli O157:H7 str. EC4486] >gi|168781398|ref|ZP_0280…	sp|P13518|CSRD_ECOLI	121	1e-26	RNase E specificity factor CsrD OS=Escherichia coli (strain K12) GN=csrD PE=1 SV=2	ZyhdH	639	0	COG0604	NADPH:quinone reductase and related Zn-dependent oxidoreductases	K00001	1e-97	359	rba:RB13260	alcohol dehydrogenase [EC:1.1.1.1]	AAAATGAGTTCCCTCTCTTATTATTCCTTGCTAAATGGTTAGTTAACCTTCACCAGCGTGCGACCCTGGATCTGGTTATTAATGATGGCCTCGGCAAAGTTCGGTGCCTCTGACAGAGATATCTCTTTTGCCGCCTGGGTATAGAATGATTCCGGTAAATCGGCGACCAGTCGCTGCCAGGCTTGTGCGCGGCGTTCTGGTGGCGTCATTACTGAATCCACCCCTTGCAAACGGACATTACGCAGAATAAATGGCATGACCGTGGTTGGCAGAGTAAAACCACCCGCCAGACCACAGGCCGCCACGCAGCCGCCGCCGTAATTCATTTGCGCCAGCACTTTTGCCAGCACTTTGTCGCCAACAGTGTCAATTGCCCCAGCCCAGACTTGTTTTTCCAGA…
Unigene2241_All	522	31	13	9	25	41	19	gi|157158925|ref|YP_001465820.1|	333	3e-90	antigen 43 [Escherichia coli E24377A] >gi|157080955|gb|ABV20663.1| antigen 43 [Escherichia coli E24377A]	sp|P39180|AG43_ECOLI	319	7e-87	Antigen 43 OS=Escherichia coli (strain K12) GN=flu PE=1 SV=3	flu	319	2e-87	COG3468	Type V secretory pathway, adhesin AidA	K12687	1e-90	333	ecw:EcE24377A_4892	antigen 43	GGGAAAACGCACCGGTGTGGCGGTTGCTCTGTCTCTTGCTACTATCACGTCAGTCCCGGTACTGGCTGCTGACACGGTTGTACAGGCGGGAGAAACCGTGAGCGGCGGAACACTGACAAATCATGACAACCAGATTGTCTTCGGTACGGCCAACGGAATGACCATCAGTACCGGGCTGGAGTATGGGCCGGATAACGAGGCCAATACCGGCGGACAATGGATACAAAATGGCGGTATCGCCAACAACACTACTGTCACCAGTGGTGGTCTTCAGAGAGTGAATGCCGGAGGAAGCGTTTCAGACACGGTTATCAGTGCCGGAGGCGGACAAAGCCTTCAGGGGCAGGCAGTGAACACCACGCTGAATGGTGGCGAACAGTGGATGCATGAGGGGGCGAT…
Unigene2841_All	965	145	58	13	81	81	17	gi|157158934|ref|YP_001462949.1|	509	1e-144	NlpC/P60 family protein [Escherichia coli E24377A] >gi|157161120|ref|YP_001458438.1| NlpC/P60 family protein [Escherichia coli HS] >gi|170019993|ref|YP_001724947.1| NLP/P60 protein [Escherichia coli ATCC 8739] >gi|170081318|ref|YP_001730638.1| lipoprotein [Escherichia coli str. K-12 substr. DH10B] >gi|187734200|ref|YP_001880415.1| NlpC/P60 family protein [Shigella boydii CDC 3083-94] >gi|18849435…	sp|P76190|YDHO_ECOLI	509	4e-145	Uncharacterized protein ydhO OS=Escherichia coli (strain K12) GN=ydhO PE=3 SV=1	ydhO	509	1e-145	COG0791	Cell wall-associated hydrolases (invasion-associated proteins)	K01183	2e-144	509	ssn:SSON_1501	chitinase [EC:3.2.1.14]	CCTTATTGTGCGTATGGATAGGGTAGCAAATTAAAAGGTGAGACAAAAGATGAACTTACCCTGTTGCCGTAACAACAGGGTAAAGTTTTAGCGAAGTGTTTTTGGGGTCATTACCCGACGAGCGCCAGCCAACATAGTGGCGCTGCCAGTAGTCTTCACTGAGAGAAGTGATTTGAATTTCCTGACCTGTGCGCGGTGACTGAATAAATTTGCCGTTGCCGACATACACGCCGACATGATCGGCTGTGCCGCGTCCCTGAGTACGGAAAAAGACCAGGTCGCCGTTTTTCAGTTCACTACGTTCGATTGGCGCTGCATCACGCAGGTGATACATTTCATTCGCCGTACGCGGAATACGAATTTTCACCAAATCTTTATAAGCGTAAAAGCGTAATAAAC…
Unigene2034_All	1806	269	88	51	254	94	65	gi|157159019|ref|YP_001462893.1|	604	1e-171	YdgH protein [Escherichia coli E24377A] >gi|157161065|ref|YP_001458383.1| YdgH protein [Escherichia coli HS] >gi|168750585|ref|ZP_02775607.1| YdgH protein [Escherichia coli O157:H7 str. EC4113] >gi|168757482|ref|ZP_02782489.1| YdgH protein [Escherichia coli O157:H7 str. EC4401] >gi|168763695|ref|ZP_02788702.1| YdgH protein [Escherichia coli O157:H7 str. EC4501] >gi|168771144|ref|ZP_02796151.1| Yd…	sp|P76177|YDGH_ECOLI	602	3e-171	Protein ydgH OS=Escherichia coli (strain K12) GN=ydgH PE=1 SV=1	pntA	140	9e-33	COG3288	NAD/NADP transhydrogenase alpha subunit	K00324	4e-42	175	ecv:APECO1_686	NAD(P) transhydrogenase subunit alpha [EC:1.6.1.2]	TGACCTTCAGAATGATCTCTGACTGCCAGACGCTATTCCCTTCTACAATTTCAGCGCCCGCTTGCACAAACGCTTTATCGTCAAAACTTGCCAGTTGACCCGCGCCGCTCTCTACCGCGACGGTAAAACCCAGTTTCAGCAGCTGTTCCACTGTTTTTGGCGTTGCTGCAACACGGGTTTCATTGGTTAACCGTTCTCTTGGTATGCCAATTCGCATGATATTCCCTTCCATCGGTTTTATTGATGATGGTTTGCCTGTGTCAGGAGCCACACAAGCCGCTCATGTACGAGCTAAATGTTACTCCGTTAAAATAAATTAGTAACAAACGCCCTATAACGTACTNAAATTATGCCTGTGATCTAGCGCCAAAAATCAGTATTTCGGCGTGAACTCGCAAA…
Unigene97_All	2199	191	524	251	168	402	219	gi|157159077|ref|YP_001461872.1|	640	0	allophanate hydrolase, subunit 2 [Escherichia coli E24377A] >gi|300926114|ref|ZP_07141927.1| biotin-dependent carboxylase uncharacterized domain protein [Escherichia coli MS 182-1] >gi|301327900|ref|ZP_07221073.1| biotin-dependent carboxylase uncharacterized domain protein [Escherichia coli MS 78-1] >gi|157081107|gb|ABV20815.1| allophanate hydrolase, subunit 2 [Escherichia coli E24377A] >gi|30041…	sp|P75745|YBGK_ECOLI	635	0	Uncharacterized protein ybgK OS=Escherichia coli (strain K12) GN=ybgK PE=4 SV=1	ECs0737	637	0	COG1984	Allophanate hydrolase subunit 2	K07160	7e-134	480	sbo:SBO_0572		GTTCTGTCGGGATCGGCGGGCCGCAGACTGGTGTTTATCCGCTGGCAACGCCGGGTGGCTGGCAGTTGATTGGTCATACCTCACTCAGCCTGTTTGATCCGGCGCGTGACGAACCCATCTTATTACGTCCGGGAGACAGCGTGCGCTTTGTACCGCTGAAGGAGGGAGTATGCTGAAGATTATTCGTGCGGGCATGTATACCACTGTGCAGGATGGCGGTCGTCACGGTTTTCGCCAGTCGGGTATCAGCCACTGCGGCGCACTGGATATGCCTGCGCTGCGCATTGCTAACCTGCTGGTGGGTAATGACGCCAATGCCCCCGCGCTGGAGATCACGCTCGGTCAGTTAACGGTTGAGTTCGAAACTGATGGGTGGTTTGCTCTGACAGGGGCCGGTTG…
Unigene2754_All	2479	328	103	23	277	89	61	gi|157159128|ref|YP_001463994.1|	439	1e-124	branched chain amino acid ABC transporter [Escherichia coli E24377A] >gi|188492898|ref|ZP_03000168.1| transporter, branched chain amino acid exporter (LIV-E) family [Escherichia coli 53638] >gi|254037725|ref|ZP_04871783.1| branched chain amino acid ABC transporter [Escherichia sp. 1_1_43] >gi|291284014|ref|YP_003500832.1| Transporter, branched chain amino acid exporter (LIV-E) family [Escherichia…	sp|P76630|YGAZ_ECOLI	439	1e-125	Inner membrane protein ygaZ OS=Escherichia coli (strain K12) GN=ygaZ PE=1 SV=1	Z3983	439	2e-126	COG1296	Predicted branched-chain amino acid permease (azaleucine resistance)	K03543	2e-120	436	eci:UTI89_C3045	multidrug resistance protein A	CTCCACAGCCTGCTCCTGGTTCGGCGACCTTCATGGAAGGATGCAAAGACAGTTTACCGATTGTTATTAGTTATATTCCGGTGGCCTTTGCGTTCGGTCTGAATGCGACCCGTCTGGGATTCTCTCCTCTCGAAAGCGTTTTTTTCTCCTGCATCATTTATGCAGGCGCGAGCCAGTTCGTCATTACCGCGATGCTGGCAGCCGGGAGTAGTTTGTGGGTTGCTGCACTGACCGTCATGGCAATGGATGTTCGCCATGTGTTGTATGGCCCGTCACTGCGTAGCCGTATTATTCAGCGTCTGCAAAAATCGAAAACCGCCCTGTGGGCATTTGGCCTGACGGATGAGGTTTTTGCCGCCGCAACCGCAAAACTGGTACGCAATAATCGCCGCTGGAGCG…
Unigene928_All	964	19	77	33	21	56	28	gi|157159143|ref|YP_001464549.1|	472	1e-131	oxidoreductase, NAD binding [Escherichia coli E24377A] >gi|191166879|ref|ZP_03028704.1| oxidoreductase, NAD binding [Escherichia coli B7A] >gi|193067379|ref|ZP_03048347.1| oxidoreductase, NAD binding [Escherichia coli E110019] >gi|307279978|ref|ZP_07561032.1| oxidoreductase domain protein [Escherichia coli KO11] >gi|307310290|ref|ZP_07589938.1| oxidoreductase domain protein [Escherichia coli W] >…	sp|P42599|YGJR_ECOLI	465	2e-130	Uncharacterized oxidoreductase ygjR OS=Escherichia coli (strain K12) GN=ygjR PE=3 SV=3	ZygjR	467	2e-131	COG0673	Predicted dehydrogenases and related proteins	K00540	3e-130	466	ecc:c3845	[EC:1.-.-.-]	CCGCTGCTTTTTATGCATAGACCTCGCCTTCCGGCAAGGTCTCACTTACAACAAAAAAGGAATACGTCTGCGTATTCCTTTCGGGTTGCCCGGTGACCGGATGTGGTTTTTCACACATCGTAATGACGATCGACCGGCAATGAAGTTACTCCCCTTTGCAGGTAACAAAGTATGACAGACCATTCAGCCAGTCAATGGTCTGTTACATACCTTTTACACTGTTTTACTTTGGCAATTATAGTTTTACGCTATCTGCCGGAAAAATCACCCCAGTCTGGCGGCGGATCTCGGTCAGCAGTTTGGCGGTGATGCGACTGACCGCCAGCCCCGGATGATCCACCAGATGCTCATCCACCAGGGTAGCGAACAGCTCTGCTTCGTAGAGCATGGTATTAATAT…
Unigene301_All	621	11	21	14	17	28	17	gi|157159200|ref|YP_001461297.1|	230	3e-70	PTS system, IIA component [Escherichia coli E24377A] >gi|191166319|ref|ZP_03028151.1| PTS system IIA component domain protein [Escherichia coli B7A] >gi|193063283|ref|ZP_03044374.1| PTS system IIA component domain protein [Escherichia coli E22] >gi|193067654|ref|ZP_03048621.1| PTS system IIA component domain protein [Escherichia coli E110019] >gi|194433427|ref|ZP_03065706.1| PTS system IIA compon…	sp|P0AFN9|YADH_SHIFL	73.9	7e-13	Inner membrane transport permease yadH OS=Shigella flexneri GN=yadH PE=3 SV=1	yadI	228	4e-71	COG2893	Phosphotransferase system, mannose/fructose-specific component IIA	K02821	1e-70	230	ssn:SSON_0137	PTS system, ascorbate-specific IIA component [EC:2.7.1.69]	GGCGGATTTTTTTGTTGTTGGTGCCAAAGACTACTCACCTCCGGCCCACCCAGTTCGACAATACGCTCGCGAAACTCTGAACTAGTCATGGTTTCACGGCAAGCCATCATCTGTTCAATTAACGGTAACGTGACACCAGAAATCACTTCGCAACGGGAGTGTTTGTGGCTTAATAATGAAGCCACGCGGTACGGTGGCGCTCCGGCTATATCGGTTAAGAAGATGACACCCTCACCAGAGTCCGCTTCATGCAGAGCATCGCACATCATGCGGCTGAGCATATTAGAGCTTAACCCACGCCAGAAATTCACGGCCCGGCACTGAAGAAGCGCGCCCCATGTTTTTTCTCCAGCGCATCCAGTATCTCTTGCGCCCGGTCATCGTGACAGGTAATTACCC…
Unigene2282_All	777	41	63	12	38	62	20	gi|157159302|ref|YP_001462680.1|	500	1e-140	phenylacetic acid degradation operon negative regulatory protein PaaX [Escherichia coli E24377A] >gi|209918675|ref|YP_002292759.1| transcriptional repressor for phenylacetic acid degradation PaaX [Escherichia coli SE11] >gi|218553929|ref|YP_002386842.1| DNA-binding transcriptional repressor of phenylacetic acid degradation, aryl-CoA responsive [Escherichia coli IAI1] >gi|157081332|gb|ABV21040.1| …	sp|P76086|PAAX_ECOLI	498	2e-140	Phenylacetic acid degradation operon negative regulatory protein paaX OS=Escherichia coli (strain K12) GN=paaX PE=1 SV=1	paaX	498	6e-141	COG3327	Phenylacetic acid-responsive transcriptional repressor	K02616	2e-140	500	ecr:ECIAI1_1399	phenylacetic acid degradation operon negative regulatory protein	TGAGCCGGAAGCAACTCCTCCGGCAACAAAGGGTCTTTAAGGACGACACGGCGATAAAAATGGATCAGTAAAAGCTGAATATGAAATGCACGCTCCGGGGTTAACTCGTCTGCTGCCTCTTTTAACAGCTGCACCAACGGGCGGAATGACTGAATAAAGGTTTCGTACATGGCATTTTGTTCAGTTAAATGCCAGCACTCTTCTACTCTGGCACGCAGTGCTGCACGAGAAAGCGCCAGTGGTATTTGCGCTTCAAAACAAATCACGTTATCCGCCACACCCGCTTCATGCAAAAGTGTCTGTACATCGGCCAGTTTTTGCGACGGCGATGCCATCAGGCTGGGTGCCAGTGCGCCAAAACCTTGCCAGATCAACTGCTTTTTGACATCAGCCAGCGTT…
Unigene2040_All	3789	412	441	258	313	463	263	gi|157159417|ref|YP_001461255.1|	346	0	UDP-N-acetylmuramoylalanyl-D-glutamate--2, 6-diaminopimelate ligase [Escherichia coli E24377A] >gi|209917278|ref|YP_002291362.1| UDP-N-acetylmuramoylalanyl-D-glutamate--2, 6-diaminopimelate ligase [Escherichia coli SE11] >gi|218552668|ref|YP_002385581.1| UDP-N-acetylmuramoylalanyl-D-glutamate--2, 6-diaminopimelate ligase [Escherichia coli IAI1] >gi|218693554|ref|YP_002401221.1| UDP-N-acetylmuramo…	sp|P22188|MURE_ECOLI	346	0	UDP-N-acetylmuramoyl-L-alanyl-D-glutamate--2,6-diaminopimelate ligase OS=Escherichia coli (strain K12) GN=murE PE=1 SV=2	murE	346	0	COG0769	UDP-N-acetylmuramyl tripeptide synthase	K01928	0	346	eck:EC55989_0081	UDP-N-acetylmuramoylalanyl-D-glutamate--2,6-diaminopimelate ligase [EC:6.3.2.13]	GCCGGATAGGTGTTAAACCACAGGAAGCCCAGTCCTGCCCCGACTATCGCCGTGCAGACAATGACCAGTTCCCCTGCGTGTCGCAGATACGGTATATGCAAGTAGCTGGCAAAGTTCATATTGCCGGTCGCCCACGCCACCAGCGCAAAACCACCGGCGACAAATACGGTCGGCATAATTGCCAGGCCGTCGAGACCATCGGTCAGGTTTACCGCGTTGCCAGTACCCACAATGACGAAGTAAGCCAGCAGAATGTAGAACAGCCCCAGCTGCGGCATCACATCTTTAAAGAATAGAATGGGACCACCAGCTGCGTTGCGGGCGTGTCTTTGCCGGCAAGGTACAGGGCGAAGGCGACACCCAGCGCAATGACCGACATCCAGAAATACTTCCAACGAG…
Unigene2427_All	781	14	3	4	28	12	4	gi|157159497|ref|YP_001456815.1|	345	1e-132	ribonucleoside hydrolase RihC [Escherichia coli HS] >gi|191168888|ref|ZP_03030659.1| nonspecific ribonucleoside hydrolase RihC [Escherichia coli B7A] >gi|193070972|ref|ZP_03051901.1| nonspecific ribonucleoside hydrolase RihC [Escherichia coli E110019] >gi|218552614|ref|YP_002385527.1| ribonucleoside hydrolase RihC [Escherichia coli IAI1] >gi|300905430|ref|ZP_07123197.1| inosine-uridine preferring…	sp|A7ZVX8|RIHC_ECOHS	345	7e-133	Non-specific ribonucleoside hydrolase rihC OS=Escherichia coli O9:H4 (strain HS) GN=rihC PE=3 SV=1	yaaF	341	3e-132	COG1957	Inosine-uridine nucleoside N-ribohydrolase	K12700	2e-132	345	ecr:ECIAI1_0031	non-specific riboncleoside hydrolase [EC:3.2.-.-]	ATGCAGTCATTCATCGACTCATGCCGATAACATGTGACAGGTTACGACGCCAGAGCCAGCACCTCAGCCACCCACTGCTGGAAGCCTTTCACATCCAGATCCAATGCCACCTTTACATTGGCTGGTTTGCCCAGGCAACCGTCGATATCAACCACCGTCGTGCCTGAGGTAAATTCGCCTTGAGTTTCTACCGCGACAAAACACGGCTTGAGGGTGAATAAGTCCGGGCGCACCAGCCAGGCGATGGCGCAGAGATCGTGCATTCGCAGACCGCTTTGCATACTGCCGCTACGGTAGTGGCTAAACAGTGCATGAAGCATTTTTCCGGTGCGATTCAACTCCGGCAAAGTAGCGAGATAGTCAGGGGTTAATATTGCCTGATTGGTGACATCCAGACCG…
Unigene883_All	764	97	156	72	103	139	74	gi|157159711|ref|YP_001457029.1|	234	4e-60	HicB family protein [Escherichia coli HS] >gi|193063264|ref|ZP_03044355.1| HicB family protein [Escherichia coli E22] >gi|193068626|ref|ZP_03049587.1| HicB family protein [Escherichia coli E110019] >gi|194427563|ref|ZP_03060111.1| HicB family protein [Escherichia coli B171] >gi|300817296|ref|ZP_07097514.1| toxin-antitoxin system, antitoxin component, HicB family [Escherichia coli MS 107-1] >gi|15…	--			--	Z4882	105	8e-23	COG4226	Uncharacterized protein encoded in hypervariable junctions of pilus gene clusters	--			--	--	GAGCTGGAGTTGAAGATTATGGGAGCGTTGAGTTGATGAGGATTCTTTTCCATGCTTTGCATGCATCTGACACCATTGATTGACGTCACATTGCAAACATACTACGATGACACCATACAATGACGTCATGGATTGATAGTATGATTAAGGTCAGCGCGCTAGGCTCCCGCCATAGAAAAACATTCGACGATGTAATGACGGAGCCGCCAAAATCTGGAATTAAATGGGATGATGTTGTTGCGCTCATTAAAGCGGTGGGTGGAACAATAAAAAATAACAATGGGTCCAGAAGGAAATTTCAGATTGGAACGACCAAATTCAGTACACATGAGCCACATCCAAAGAATGTGATGGATAAAGGTGCAGTAGCAGGTCTTAAGGAGTGGTTTGTTAACTGTG…
Unigene719_All	2691	308	634	195	159	547	152	gi|157159824|ref|YP_001457142.1|	969	0	betaine aldehyde dehydrogenase [Escherichia coli HS] >gi|166991276|sp|A7ZWV5.1|BETB_ECOHS RecName: Full=Betaine aldehyde dehydrogenase; Short=BADH >gi|157065504|gb|ABV04759.1| betaine aldehyde dehydrogenase [Escherichia coli HS]	sp|A7ZWV5|BETB_ECOHS	969	0	Betaine aldehyde dehydrogenase OS=Escherichia coli O9:H4 (strain HS) GN=betB PE=3 SV=1	betB	962	0	COG1012	NAD-dependent aldehyde dehydrogenases	K00130	0	969	ecx:EcHS_A0371	betaine-aldehyde dehydrogenase [EC:1.2.1.8]	GCCGTTGAGATCGTCCGTGCGCGGGTAGCCTGCCTGCACGCCCGCTTCAATCATCGCTTCAAACAGCGGATTGACGCCGGGTTTGGAGGTGGTGACGCTCACCGGGCCATCGCCACCGTGGTAGTCGTTCTCGCCCACATCGCGAGTCTCGGCCTTGCGGTAGTAGGGCAGGCAGTCGAGATAACTCCAGTTCTCCAGACCGGGTTCTTGCGCCCAGTTATCGAGATCCAGCGCATTGCCACGGATGTAGCACATGCCGTTGATCAGCGACGATCCACCCAGGCCTTTACCGCGTCCGCACTCCATGCGGCGGTTATTCATAAACGGTTCAGGCTCTGTTTCATAGGCCCAGTTGTAGCGTTTGCCCTGTAGTGGGAACGCCAGCGCTGCGGGCATCTG…
Unigene1361_All	4185	1141	3534	2280	350	3129	2135	gi|157160015|ref|YP_001457333.1|	818	0	amino acid permease family protein [Escherichia coli HS] >gi|170021126|ref|YP_001726080.1| amino acid permease-associated region [Escherichia coli ATCC 8739] >gi|170080071|ref|YP_001729391.1| transporter [Escherichia coli str. K-12 substr. DH10B] >gi|188492100|ref|ZP_02999370.1| amino acid permease family protein [Escherichia coli 53638] >gi|191167486|ref|ZP_03029299.1| amino acid permease family…	sp|P77400|YBAT_ECOLI	818	0	Inner membrane transport protein YbaT OS=Escherichia coli (strain K12) GN=ybaT PE=1 SV=1	ybaT	818	0	COG0531	Amino acid transporters	K01425	5e-175	618	ecy:ECSE_0510	glutaminase [EC:3.5.1.2]	TGAAAATCGGCACCGGGGTGAGGAATTACCTCCCGCATCTATAAAAAGGAGTTAACAAAAGATGTTAGATGCAAACAAATTACAGCAGGCAGTGGATCAGGCTTACACCCAATTTCACTCACTTAACGGCGGACAAAATGCCGACTACATTCCCTTTCTGGCGAATGTACCTAGTCAACTGGCAGCAGTGGCTATTGTGACCTGCGATGGCAACATCTATCGCGCGGGTGATAGTGATTACCGCTTTGCGCTGGAATCCATCTCGAAAGTCTGTACGTTAGCCCTTGCGTTAGAGGATGTCGGCCCGCAGGCGGTACAGGACAAAATTGGCGCTGACCCGACCGGATTGCCCTTTAACTCAGTTATCGCCTTAGAGTTGCATGGCGGCAAACCGCTTTC…
Unigene373_All	682	10	47	11	3	2	4	gi|157160332|ref|YP_001457650.1|	266	1e-69	phage regulatory protein CII (CP76) [Escherichia coli HS] >gi|157066012|gb|ABV05267.1| phage regulatory protein CII (CP76) [Escherichia coli HS]	sp|P21678|RPC2_BP186	188	2e-47	Regulatory protein CII OS=Enterobacteria phage 186 GN=CII PE=4 SV=1	--			--	--	--			--	--	CGACGGATAGCAACAGAGCAAATCATCTTCAGGTACTGAATAATTCTCCCCTCTGTAACGAAAGTGATAAACCACTTCATTTTCTGCCGCATACATTTGGACTTTCTCCGTTTCCTCGTGATCAATTCAGACAGCAATTCATCTTGTGAACGGCACGGATGCCAGCGTTTACCATCCTCACCCATGATCCAGCCGTGACCGTAGTGCATTGCCGGGCTTTGTTTTACCAGCAGCGATGCAAATGATGGTTCTTTCGTCAGCATAAGCACCTCACAGCAAACCGAATGAAGCACCGAGGCCAGTCACGGTATCAACTGCACTCGCCATCGCAGGATTAGCCTGTAAACGGGCCTGCAATGAAACAGCCGCCAGCGCCATCAGTCGTGTTACAGAGTTAAT…
Unigene802_All	1026	61	170	90	53	194	91	gi|157161058|ref|YP_001458376.1|	478	1e-151	S1A family peptidase [Escherichia coli HS] >gi|191174330|ref|ZP_03035837.1| peptidase, S1A (chymotrypsin) family [Escherichia coli F11] >gi|227886045|ref|ZP_04003850.1| possible peptidase [Escherichia coli 83972] >gi|237705537|ref|ZP_04536018.1| peptidase [Escherichia sp. 3_2_53FAA] >gi|293409908|ref|ZP_06653484.1| serine protease ydgD [Escherichia coli B354] >gi|300978564|ref|ZP_07174310.1| tryp…	sp|P76176|YDGD_ECOLI	477	2e-152	Uncharacterized serine protease ydgD OS=Escherichia coli (strain K12) GN=ydgD PE=3 SV=1	ydgD	477	6e-153	COG3591	V8-like Glu-specific endopeptidase	K04775	4e-152	478	ecz:ECS88_1643	protease YdgD [EC:3.4.21.-]	CTTGTTTGGTCAACGGTTAAATCGTAAAGGCTGGATTGGCCTGGTCTTGCTGTTGGCTGGAATGATCATGGTGAAACTTGCCTGATGAAGACGCTGCCCGCGCTGTCGGGCAGCGTTTGAACATTATTTTTGCGACAGTTGATCCAGCTTGTCGCGAAAACCGGTAACAGAAATGGCCCGGTTATCGGCGCGCCAGCGATCTTTCGCGGCAGGAGCCGAACTTTGCACCCCAATTAATTGCCAGCCGAGCCGTCATCGGTATGCAACATCAGAGGCGAACCGCTGTCACCCGGCAAGGTATCGCACTGATGTGACATCACCGACGTTTGCGCCCAGCCAGTCACTTCACAGTTTTGATGACTGTACAACGTATCGAGATGATCTTCAGGGTATCCTGCC…
Unigene3954_All	283	0	0	0	2	0	0	gi|157161091|ref|YP_001458409.1|	81.6	3e-31	electron transport complex protein RnfC [Escherichia coli HS] >gi|166991047|sp|A8A0H2.1|RNFC_ECOHS RecName: Full=Electron transport complex protein rnfC >gi|157066771|gb|ABV06026.1| electron transport complex, RnfABCDGE type, C subunit [Escherichia coli HS]	sp|A8A0H2|RNFC_ECOHS	81.6	2e-32	Electron transport complex protein rnfC OS=Escherichia coli O9:H4 (strain HS) GN=rnfC PE=3 SV=1	Z2636	80.5	3e-31	COG4656	Predicted NADH:ubiquinone oxidoreductase, subunit RnfC	K03615	7e-32	81.6	ecx:EcHS_A1705	electron transport complex protein RnfC	GGCCTGAGCGCGGGCAATAGCCGCGGCAACTGCCGCTTTGCGCGGATCAACCTGTTCTTCTGGTTCTGCGTTAGTCTGTTGCTGTTCCAGCTTGCGCGCTTTGGCACGGGCAATAGCGGCTTTGANNNNNNNNNNNNNNNNNNNNNNNNTGTCTTTCTGTTTCTGCATTAGCCTGTTGCTGTTCCAGTTTGCGCGCTTTGGCTCGGGCAATAGCGGCTTCGACGGCGGCTTTGCGCGGATCAACCTGTTCTTCTGGTTCCGCATTAGCCTGTTGCTGTTCCAG
Unigene2778_All	1854	71	233	108	62	200	88	gi|157162330|ref|YP_001459648.1|	1160	0	sigma-54 dependent trancsriptional regulator [Escherichia coli HS] >gi|170018884|ref|YP_001723838.1| PAS modulated sigma54 specific transcriptional regulator [Escherichia coli ATCC 8739] >gi|191165987|ref|ZP_03027823.1| sigma-54 dependent transcriptional regulator, Fis family [Escherichia coli B7A] >gi|194426337|ref|ZP_03058892.1| sigma-54 dependent transcriptional regulator, Fis family [Escheric…	sp|Q46802|YGEV_ECOLI	1159	0	Uncharacterized sigma-54-dependent transcriptional regulator ygeV OS=Escherichia coli (strain K12) GN=ygeV PE=4 SV=1	ygeV	1159	0	COG3829	Transcriptional regulator containing PAS, AAA-type ATPase, and DNA-binding domains	K03721	8e-75	283	chy:CHY_2091	transcriptional regulator of aroF, aroG, tyrA and aromatic amino acid transport	GGCCGGATTCACTGAGGTTATGTGTTTAACAACTCATATTTCTTAATCTTGCGATAGAGCGTAGCAATGCCGATGCCCAGTTCATCAGCAACTTGCTTCTTGCTGTTATGACGTGAAAGCGCCTCGCGGATCATTTGCTTTTCCATCTCCTCCAGCGCCGTGCCGCCCGCATCATCGAGTGACAGGTGCGCCTCACTAACCTCTGTTACATCACTTTGCTCCGTTGTGCCATTATTCAGCAGATTTGGCGGCAATAGCGTGCTGTCGATAACTTCACCTGAAGGAACTACGTTAACCAGATATTCCATCAAATTGCTTAACTCGCGCAGGTTTCCGGGCCAACGATGCTTACGCAATATTTCGACGACATCGGGAGCAATGCCAGGATAAACCGATCCC…
Unigene3531_All	934	0	0	1	0	0	0	gi|157162865|ref|YP_001460183.1|	365	4e-99	3-dehydroquinate synthase [Escherichia coli HS] >gi|238686819|sp|A8A5J6.1|AROB_ECOHS RecName: Full=3-dehydroquinate synthase >gi|157068545|gb|ABV07800.1| 3-dehydroquinate synthase [Escherichia coli HS]	sp|Q3YWN4|AROB_SHISS	365	3e-100	3-dehydroquinate synthase OS=Shigella sonnei (strain Ss046) GN=aroB PE=3 SV=1	aroB	363	2e-100	COG0337	3-dehydroquinate synthetase	K01735	1e-99	365	sbo:SBO_3376	3-dehydroquinate synthase [EC:4.2.3.4]	CTCTTCATCCACGGTTTCATCTTCGGATTCGTCAATTTCTGCTTCGATTTCCGGTTCCTCATTACGCTCTTTTTGCGCACGAGTCGGACGGCGATCGTCAGTGTCATCAAGTTCAATATCATCAAAATTGATCTGCGGTTCAGTACGCTCAGAACGTTCAGAAGATTGACGAGAACGACCAGTACGACGATCGCTGGGATCGGGTTTCAGCTCGTCTTCTGGTTTGAATTCATCCATTTAACACCCCACTAAAAGGTTAATGCTTACCACGTTGCAATTAACCTGAAGCTAATAGACCGCTTGATAAGCGGCCTGACCTTTCTTGTTGTTACGCTGATTGACAATCGGCAATGGCGTTAAGAACAAGCTCGTGCGAAACGCCGCTGCGAACTTCACTCT…
Unigene2094_All	2326	273	84	53	323	72	67	gi|157162884|ref|YP_001460202.1|	1475	0	protein yhgF [Escherichia coli HS] >gi|218555956|ref|YP_002388869.1| transcriptional accessory protein [Escherichia coli IAI1] >gi|256025865|ref|ZP_05439730.1| transcriptional accessory protein [Escherichia sp. 4_1_40B] >gi|293453713|ref|ZP_06664132.1| transcriptional accessory protein [Escherichia coli B088] >gi|300815397|ref|ZP_07095622.1| S1 RNA binding domain protein [Escherichia coli MS 107-…	sp|P46837|YHGF_ECOLI	1471	0	Protein yhgF OS=Escherichia coli (strain K12) GN=yhgF PE=1 SV=3	yhgF	1406	0	COG2183	Transcriptional accessory protein	K06959	0	1475	sbc:SbBS512_E3786		CCAGTCCGTATAACTATCCCCTGATTTTTGATCCGAAAAGATGAACTCAAACCATGATGAATGATTCGTTCTGCCGCATTATTGCGGGTGAAATTCAGGCGCGCCCGGAACAGGTTGACGCTGCCGTTCGCCTGCTTGACGAAGGGAATACCGTGCCGTTTATCGCACGTTATCGTAAGGAAATCACCGGCGGTCTGGATGACACGCAGCTGCGTAATCTGGAAACGCGTCTGAGCTATCTGCGCGAGCTGGAAGAGAGACGTCAGGCGATCCTCAAGTCCATTTCCGAGCAAGGCAAACTCACCGATGATCTGGCGAAGGCCATCAACGCCACCCTAAGCAAAACCGAACTCGAAGACCTCTACCTGCCCTACAAACCTAAACGCCGCACCCGCGGGC…
Unigene2246_All	751	66	67	23	23	45	20	gi|157163142|ref|YP_001460460.1|	459	1e-127	cytoplasmic membrane lipoprotein-28 [Escherichia coli HS] >gi|170018099|ref|YP_001723053.1| cytoplasmic membrane lipoprotein-28 [Escherichia coli ATCC 8739] >gi|307223659|ref|ZP_07510083.1| cytoplasmic membrane lipoprotein-28 [Escherichia coli M718] >gi|157068822|gb|ABV08077.1| lipoprotein NlpA [Escherichia coli HS] >gi|169753027|gb|ACA75726.1| lipoprotein, YaeC family [Escherichia coli ATCC 8739]	sp|P04846|NLPA_ECOLI	459	1e-128	Lipoprotein 28 OS=Escherichia coli (strain K12) GN=nlpA PE=1 SV=1	nlpA	459	3e-129	COG1464	ABC-type metal ion transport system, periplasmic component/surface antigen	K02073	4e-128	459	ecl:EcolC_0039	D-methionine transport system substrate-binding protein	CACCAAAATATTCACATACGGCGAATTCTTATCTTCAATAAATACGCTGTCGTGCACCGGAGAAAGCCCTGTCTGCTGAATGTAAGTGGTGCTGATAATCGCTACATCAACTTTGGGATCATCCAGTACGCGCGGGAGCTGCGCCCCCTCGAGTTCCATAATCTGCAAATGACGAGGATTATCGGTTATATCCAGCGCGGTAGGTAATAACCCTTTTCCCTCTTTCAGAGTAATTAGCTTCTCTTTTTGCAACAGTAAAAGTGCGCGACCAAGGTTGGTCGGGTCGTTGGGGATCGCCACTGTCGCGCCTTCTTTTATTTGCGCCACGGTTTTGATTTTTTTGGAATAACCCGCCATAGGGAAGACAAACGTATTTCCCACCGCTACCAGTTTATAACC…
Unigene2157_All	1250	113	63	39	121	68	50	gi|157163176|ref|YP_001460494.1|	375	1e-144	sugar phosphatase [Escherichia coli HS] >gi|170018067|ref|YP_001723021.1| sugar phosphatase [Escherichia coli ATCC 8739] >gi|188495201|ref|ZP_03002471.1| phosphatase yidA [Escherichia coli 53638] >gi|293464021|ref|ZP_06664435.1| cof-like hydrolase [Escherichia coli B088] >gi|300815057|ref|ZP_07095282.1| Cof-like hydrolase [Escherichia coli MS 107-1] >gi|300917473|ref|ZP_07134133.1| Cof-like hydro…	sp|P0A8Y7|YIDA_SHIFL	375	2e-144	Phosphatase yidA OS=Shigella flexneri GN=yidA PE=3 SV=1	yidA	375	4e-145	COG0561	Predicted hydrolases of the HAD superfamily	K07024	1e-144	375	ecl:EcolC_0006		GTTAGCATGGGTCAGGAACTAATCTACCTGGGGAACTCATGGCTATCAAACTCATTGCTATCGATATGGATGGCACCCTTCTGCTACCCGATCACACCATTTCACCCGCCGTTAAAAATGCGATTGCCGCAGCTCGCGCCCGTGGCGTGAATGTCGTGCTAACGACGGGTCGCCCTTATGCAGGTGTTCACAATTACCTGAAAGAGCTGCATATGGAACTGCCGGGCGACTACTGCATTACTTATAACGGCGCGCTGGTACAGAAGGCCGCTGATGGTANNNNNATGGTAGCACCGTGGCGCAAACTGCTCTCAGCTATGACGACTACCGTTTCCTGGAAAAACTCTCTCGCGAAGTCGGTTCTCATTTCCACGCCCTGGACCGCACCACGCTGTACAC…
Unigene2230_All	1016	176	67	47	128	80	87	gi|157163440|ref|YP_001460758.1|	248	6e-64	DNA-binding transcriptional repressor FabR [Escherichia coli HS] >gi|166971609|sp|A8A771.1|FABR_ECOHS RecName: Full=HTH-type transcriptional repressor fabR >gi|157069120|gb|ABV08375.1| fatty acid biosynthesis regulator [Escherichia coli HS]	sp|A8A771|FABR_ECOHS	248	5e-65	HTH-type transcriptional repressor fabR OS=Escherichia coli O9:H4 (strain HS) GN=fabR PE=3 SV=1	YPO3913	221	1e-57	COG1309	Transcriptional regulator	K00557	1e-32	142	sdy:SDY_3763	tRNA (uracil-5-)-methyltransferase [EC:2.1.1.35]	GCCCCGCCGCGCAGCGGTCTGGACAGTGAAACCGAGAAAATGGTGCAGGCGTATCCACGTATTCTGTATATCTCCTGCAATCCGGAAACGTTATGCAAGAATCTGGAAACATTAAGCCAGACGCACAAGGTCGAACGTCTGGCTCTGTTTGATCAGTTCCCCTACACGCACCATATGGAGTGCGGCGTATTACTGACCGCGAAGTAAAACCNNNNNNNNNNNNNNNNNNNNNNNNNNNNNNNNNGCGCCAGCATCCGGCATGATTCCGATTACTCAGCAACTTCCTGCTTACGGTTACGCATCTTCGCGCCAATCCAGAACACCATAATGACGGAGAGTACTGCCGGGAAGAAGTTAGAGCCGATATCCGGATATTCCGCACGAACTACCGTGCTGTAC…
Unigene2753_All	2410	94	453	93	74	459	109	gi|157163585|ref|YP_001460903.1|	932	0	alpha-galactosidase [Escherichia coli HS] >gi|209921608|ref|YP_002295692.1| alpha-galactosidase [Escherichia coli SE11] >gi|218556671|ref|YP_002389585.1| alpha-galactosidase, NAD(P)-binding [Escherichia coli IAI1] >gi|300818040|ref|ZP_07098253.1| family 4 glycosyl hydrolase [Escherichia coli MS 107-1] >gi|300920886|ref|ZP_07137281.1| family 4 glycosyl hydrolase [Escherichia coli MS 115-1] >gi|157…	sp|P06720|AGAL_ECOLI	928	0	Alpha-galactosidase OS=Escherichia coli (strain K12) GN=melA PE=1 SV=1	melA	928	0	COG1486	Alpha-galactosidases/6-phospho-beta-glucosidases, family 4 of glycosyl hydrolases	K07406	0	932	ecr:ECIAI1_4349	alpha-galactosidase [EC:3.2.1.22]	GCCAGGAGATCTGCATGATGACTGCACCCAAAATTACATTTATCGGCGCTGGTTCGACGATTTTCGTTAAAAATATTCTTGGTGATGTGTTCCATCGCGAGGCGCTGAAAACGGCGCATATTGCCCTGATGGACATTGATCCCACCCGCCTGGAAGAGTCGCATATTGTGGTGCGTAAGCTGATGGATTCAGCAGGGGCCAGCGGCAAAATCACCTGCCACACCCAACAGAAAGAAGCCTTAGAGGATGCCGATTTTGTCGTGGTGGCATTTCAGATTGGCGGTTATGAACCTTGCACGGTGACTGATTTCGAGGTCTGTAAGCGGCATGGTCTGGAACAAACCATTGCCGATACGTTGGGGCCGGGCGGTATTATGCGCGCGCTACGTACCATTCCGC…
Unigene1152_All	546	10	0	13	2	0	32	gi|157163816|ref|YP_001461134.1|	369	1e-101	ferric iron reductase involved in ferric hydroximate transport [Escherichia coli HS] >gi|157069496|gb|ABV08751.1| ferric iron reductase protein FhuF [Escherichia coli HS]	sp|P39405|FHUF_ECOLI	353	5e-97	Ferric iron reductase protein fhuF OS=Escherichia coli (strain K12) GN=fhuF PE=1 SV=1	ZfhuF	358	2e-99	COG4114	Uncharacterized Fe-S protein	K13255	2e-101	369	ecw:EcE24377A_4961	ferric iron reductase protein FhuF	CCGATTATGGCCTATCGTTCCGCACCGCTCTATGAAGATGTTATCTGGCGAACGCATCTCCAGCCACAGGATGCTGGGCTTGCACAAGCCGTACGTGCGACGATCGCCGAACATCGTGAACATTTGCTGGAGTTTATCCGCCTGGATGAACCCGCTCCGCTTAACGCCATGACGCTGGCGCAATGGTCATCACCGAATGCGCTAAGTTCTCTACTCGCGGTCTATTCCGATCATATCTATCGCAACCAACCAACGATGATCCGCGAGAACAAACCGCTGATCTCACTATGGGCACAATGGTATATCGGCCTGATGGTGCCACCATTAATGCTGGCGCTACTGACGCAGGAAAAGGCATTAGATGTGTCGCCGGAACATTTCCATGCTGAGTTTCACGAA…
Unigene280_All	916	39	42	21	20	32	5	gi|157163846|ref|YP_001461164.1|	407	1e-112	DNA-binding response regulator CreB [Escherichia coli HS] >gi|191167432|ref|ZP_03029247.1| transcriptional regulatory protein CreB [Escherichia coli B7A] >gi|193070613|ref|ZP_03051551.1| transcriptional regulatory protein CreB [Escherichia coli E110019] >gi|194439266|ref|ZP_03071345.1| transcriptional regulatory protein CreB [Escherichia coli 101-1] >gi|209921865|ref|YP_002295949.1| DNA-binding r…	sp|P08368|CREB_ECOLI	400	9e-111	Transcriptional regulatory protein CreB OS=Escherichia coli (strain K12) GN=creB PE=3 SV=1	creB	400	2e-111	COG0745	Response regulators consisting of a CheY-like receiver domain and a winged-helix DNA-binding domain	K07663	2e-112	407	eck:EC55989_5060	two-component system, OmpR family, catabolic regulation response regulator CreB	GGTTTTGCCGTCGAGGTCTTTGAGCGAGGCTTGCCGGTGCTGGATAAAGCTCGCCAGCTGGTTCCCGACGTCATGATTCTCGACGTTGGTTTGCCTGATATCAGCGGCTTTGAATTGTGCCGCCAGTTACTGGCGCTCCATCCGGCGTTACCTGTACTGTTCCTGACGGCCCGAAGTGAAGAGGTCGATCGCCTGCTTGGGCTGGAAATTGGCGCTGACGACTATGTGGCTAAACCGTTTTCACCCCGCGAAGTGTGCGCCAGGGTGCGCACCTTACTGCGTCGGGTGAAGAAGTTCTCGTCGCCGTCTCCCGTCATCCGTATTGGTCATTTTGAATTGAATGAACCCGCGGCGCAGATCAGCTGGTTTGACACGCCATTAACGCTGACGCGGTATGAG…
Unigene3708_All	733	0	11	16	0	52	1	gi|157370307|ref|YP_001478296.1|	250	2e-98	gamma-glutamyl-gamma-aminobutyraldehyde dehydrogenase [Serratia proteamaculans 568] >gi|157322071|gb|ABV41168.1| aldehyde dehydrogenase [Serratia proteamaculans 568]	sp|P23883|PUUC_ECOLI	312	2e-84	Gamma-glutamyl-gamma-aminobutyraldehyde dehydrogenase OS=Escherichia coli (strain K12) GN=puuC PE=3 SV=2	aldH	312	4e-85	COG1012	NAD-dependent aldehyde dehydrogenases	K09472	5e-99	250	spe:Spro_2065	gamma-glutamyl-gamma-aminobutyraldehyde dehydrogenase [EC:1.2.1.-]	TGGGCGCAGTCGATTAAGGTGCCCATGGTGGTTGCGGGATCAAGTGGATGGCCCGGCTGCCAGTTTTGCGCCTGCTGTTTTAACAGGGCTAAGAATTCATCGGCGATGCTCTCTTCCAGCAACAAACGCGTTCCGGCGATGCACACCTGGCCCTGGTTGTAGAAGATGCCTGCGGCGGTGGCGCTTGCCGCTTTTTGCAGATCCGGACAATCGGCGAAAACGAGGTTGGCGCTTTTGCCGCCCGCTTCCAGCCAGACGCGATGTTGCTGTCGCCCGCATCTTTCAGCAGCTGTTTCCCGGTACGGGTTGAACCGGTAAAGGCAATGGCGTCGATATCGTTATGACGCGACAGCGCCTGCCCCGCTTCATGACCAAAACCCGTCACCACGTTCAACACAC…
Unigene793_All	2060	27	126	95	22	70	61	gi|157412112|ref|YP_001481453.1|	1066	0	TnsB [Escherichia coli APEC O1] >gi|218697196|ref|YP_002404863.1| Tn7-like transposition protein TnsB [Escherichia coli 55989] >gi|99867137|gb|ABF67782.1| TnsB [Escherichia coli APEC O1] >gi|218353928|emb|CAV00365.1| Tn7-like transposition protein TnsB [Escherichia coli 55989]	sp|P13989|TNSB_ECOLX	165	1e-39	Transposon Tn7 transposition protein tnsB OS=Escherichia coli GN=tnsB PE=1 SV=1	mll9368	52.8	2e-06	COG2801	Transposase and inactivated derivatives	K07497	6e-15	85.1	tdn:Suden_0693	putative transposase	CCGGCGGTAATGTTAGCGTTCACAGGGATTAACAATCGTGCGATCACTTCGTCGGCCCCAACGGCTCTTGCGCTGAATCTCCCGTGCTTTAAGCTTATCATCCAACTATTTTTTGGTGATATTACGAGATCATTTTCAATCAGTAAGGGATTGATATAAGCCAGTTCCTCATACGTTCTCTGATTATGTGCAAGTATCTCCCGAATCAGTAAAGACGTGACCTCCTGAATCGTTAAACAAGCCCTGGATTGCGGTGTTGGCTCTCCTTTAACAATCTTTCCCCTTCGTGTTGTTCCAATAAGCCTATGAATAACCTCATCATTCAGAATGCCGAAACAGCGTTCAACAATGCTTTTTCTGTCGCCTCTACCGACTGGCGCAAACTCAAGTTTTGTCAGG…
Unigene3670_All	290	0	0	0	10	12	1	gi|157412132|ref|YP_001481473.1|	208	1e-52	PcoA [Escherichia coli APEC O1] >gi|218697176|ref|YP_002404843.1| Copper resistance protein A precursor [Escherichia coli 55989] >gi|99867157|gb|ABF67802.1| PcoA [Escherichia coli APEC O1] >gi|218353908|emb|CAV00332.1| Copper resistance protein A precursor [Escherichia coli 55989]	sp|Q47452|PCOA_ECOLX	203	3e-52	Copper resistance protein A OS=Escherichia coli GN=pcoA PE=3 SV=1	PA2065	150	5e-37	COG2132	Putative multicopper oxidases	K00423	5e-23	108	maq:Maqu_0126	L-ascorbate oxidase [EC:1.10.3.3]	AGCCCCCTGGTATTCATGTCGCGGAAAAAAGAGCCAACGGTTGGTTTATTGAAATTGTAGTAATCCGACTGTTTTTTTAATTTTTTCAGCAGGCTGTGAGGATTTTCATCGGTCCAGTCAGACAACATGACCACATGCTCACGATCGTAAGTAAACGGTTCTGGCTCCCCGGCATCGATGATAATGGCACCGTATACCCCCTCCTGTTCCTGCAGACCGGAATGGCTGTGGTACCAGTAAGTCCCGTTCTGCTTAACCTTAAAGGTGTAAACGTAGGTATCATCAGGCTC
Unigene183_All	945	52	70	46	39	53	31	gi|15799787|ref|NP_285799.1|	276	1e-105	dephospho-CoA kinase [Escherichia coli O157:H7 EDL933] >gi|15829361|ref|NP_308134.1| dephospho-CoA kinase [Escherichia coli O157:H7 str. Sakai] >gi|16128096|ref|NP_414645.1| dephospho-CoA kinase [Escherichia coli str. K-12 substr. MG1655] >gi|74310722|ref|YP_309141.1| dephospho-CoA kinase [Shigella sonnei Ss046] >gi|82542707|ref|YP_406654.1| dephospho-CoA kinase [Shigella boydii Sb227] >gi|827755…	sp|Q3Z5Q6|COAE_SHISS	276	1e-106	Dephospho-CoA kinase OS=Shigella sonnei (strain Ss046) GN=coaE PE=3 SV=1	coaE	276	2e-107	COG0237	Dephospho-CoA kinase	K00859	3e-106	276	sdy:SDY_0133	dephospho-CoA kinase [EC:2.7.1.24]	AATCCCATAAATTTACCTGGTAAATAGTGAGCGAACGTTTCATCAATTTCGCTTTCGTGCACTCATTTTTAACGTTTTGATAATCATGATGAATTCCCGGGAATATAAATTATGAGGTATATAGTTGCCTTAACGGGAGGCATTGGCAGTGGCAAGAGTACCGTTGCCAATGCGTTTGCTGATCTCGGAATTAACGTCATTGATGCCGATATTATTGCGCGTCAGGTGGTTGAACCAGGTGCACCTGCGCTACATGCCATTGCTGATCACTTTGGCGCTAACATGATTGCTGCTGATGGAACATTGCAGCGCGCGCCGGGCCTTGCGCGAGCGGATCTTCGCCAACCCGGAAGAGAAAAACTGGCTTAACGCCCTGCTGCATCCGCTGATTCAGCAAGA…
Unigene1604_All	454	93	34	16	56	37	33	gi|15799815|ref|NP_285827.1|	254	2e-66	aspartate alpha-decarboxylase [Escherichia coli O157:H7 EDL933] >gi|15829389|ref|NP_308162.1| aspartate alpha-decarboxylase [Escherichia coli O157:H7 str. Sakai] >gi|16128124|ref|NP_414673.1| aspartate 1-decarboxylase [Escherichia coli str. K-12 substr. MG1655] >gi|26246071|ref|NP_752110.1| aspartate alpha-decarboxylase [Escherichia coli CFT073] >gi|30061696|ref|NP_835867.1| aspartate alpha-decar…	sp|Q3Z5M9|PAND_SHISS	254	1e-67	Aspartate 1-decarboxylase OS=Shigella sonnei (strain Ss046) GN=panD PE=3 SV=1	panD	254	4e-68	COG0853	Aspartate 1-decarboxylase	K01579	4e-67	254	sdy:SDY_0041	aspartate 1-decarboxylase [EC:4.1.1.11]	GAGTAACCAGCCGCAGGGATAACAATCAAGCAACCTGTACCGGAATCGCTTTCGCGGTACGTTTCATTTCATTGTCGCCTTCAAAATAGGCGACGTTGGGTCGCCAGGTGCGAGCTTCTTCATCTGGCATGGTAACGAAGCTGGCGATGATGACAATATCGCCGACACTGGCGCAGTGGGCCGCCGCACCGTTAACAGAAATAATTCTCGAACCGCGTTCTGCCGCGATGGCATAAGTGGAGAAACGCTTGCCGTTGGTGACATTCCAGATATCAATGGCTTCGTTTTCGAGAATACCGGCTGCGTCAAGGAAATCCTGGTCAATGGCGCAAGAACCTTCATAGTGCAGGTCCGCATGAGTCACTTTCACGCGGTGGAGTTTGCCCTGCAGCATCGTGC…
Unigene1433_All	1485	1593	3947	1951	1167	2959	1074	gi|15799830|ref|NP_285842.1|	454	1e-126	sugar fermentation stimulation protein A [Escherichia coli O157:H7 EDL933] >gi|15829404|ref|NP_308177.1| sugar fermentation stimulation protein A [Escherichia coli O157:H7 str. Sakai] >gi|157156627|ref|YP_001461316.1| sugar fermentation stimulation protein A [Escherichia coli E24377A] >gi|157159612|ref|YP_001456930.1| sugar fermentation stimulation protein A [Escherichia coli HS] >gi|168751365|re…	sp|B6HZC1|SFSA_ECOSE	454	6e-127	Sugar fermentation stimulation protein A OS=Escherichia coli (strain SE11) GN=sfsA PE=3 SV=1	sfsA	454	1e-127	COG1489	DNA-binding protein, stimulates sugar fermentation	K06206	2e-126	454	ecl:EcolC_3513	sugar fermentation stimulation protein A	TCTACAGCGCGCGACGCTAATTCAGCGTTACAAACGTTTTTTAGCCGATGTGATCACACCCGATGGTCGCGAATTAACGCTACACTGCCCGAATACGGGTGCAATGACCGGTTGTGCAACGCCTGGCGATACCGTCTGGTATTCGACTTCAGACAACACCAAACGGAAATACCCACACACCTGGGAATTAACTCAAAGCCAGAGCGGCGCATTTATTTGCGTCAACACGCTTTGGGCTAACAGGTTGACGAAAGAGGCTATCCTTAATGAATCAATTTCAGAACTGTCAGGCTATAGCTCGCTGAAAAGCGAAGTAAAATACGGCGCAGAACGCAGCCGTATTGACTTTATGTTGCAGGCGGATTCGCGTCCAGACTGCTATATTGAAGTGAAATCGGT…
Unigene2023_All	7858	998	457	271	776	498	290	gi|15799859|ref|NP_285871.1|	1652	0	outer membrane protein assembly factor YaeT [Escherichia coli O157:H7 EDL933] >gi|15829433|ref|NP_308206.1| outer membrane protein assembly factor YaeT [Escherichia coli O157:H7 str. Sakai] >gi|16128170|ref|NP_414719.1| outer membrane protein assembly factor, forms pores; required for OM biogenesis; in BamABCD OM protein complex [Escherichia coli str. K-12 substr. MG1655] >gi|24111612|ref|NP_7061…	sp|Q3Z5I1|YAET_SHISS	1652	0	Outer membrane protein assembly factor yaeT OS=Shigella sonnei (strain Ss046) GN=yaeT PE=3 SV=1	yaeT	1652	0	COG4775	Outer membrane protein/protective antigen OMA87	K07277	0	1652	sbc:SbBS512_E0170	outer membrane protein	TTCGTACCAGGCTTCGCAGCCTTCAGCCTGCATTCGTGGCCCGGCAACACCAACAAAGCGGGCGTTGGGCACACGTTCTTTCAGAGCGCGGATTAAACCGGCCCCCAGGATATCGCCGGAGGTTTCTCCGGCGACCAGGGCAATCGTTAATGGACGCTGTTCAGTCATTAACGAATCAGACCGCGCGTTGAGCGTGCAAAGAAATCGGTAAAGGCTTTCACTTCCGGATATGTTTCCGCCAGTTCAGCAATTTCCGGTTTCACTTCATCGAGCGTTTTACCGCTACGATAAATCAGCTTATACGCATTGCGGATAGCGGTAATCGCCTCACGGCTGAATCCGCGGCGCTTCAGCCCTTCGATATTGACACCGAACGGCGTTGCGTGGTTACCCTGCGCA…
Unigene255_All	735	275	965	384	210	748	416	gi|15799925|ref|NP_285937.1|	315	2e-84	C-lysozyme inhibitor [Escherichia coli O157:H7 EDL933] >gi|15829501|ref|NP_308274.1| C-lysozyme inhibitor [Escherichia coli O157:H7 str. Sakai] >gi|16128206|ref|NP_414755.1| inhibitor of c-type lysozyme, periplasmic [Escherichia coli str. K-12 substr. MG1655] >gi|82542812|ref|YP_406759.1| C-lysozyme inhibitor [Shigella boydii Sb227] >gi|89107095|ref|AP_000875.1| inhibitor of vertebrate C-lysozyme…	sp|P0AD59|IVY_ECOLI	315	2e-85	Inhibitor of vertebrate lysozyme OS=Escherichia coli (strain K12) GN=ivy PE=1 SV=1	yafH	94	2e-19	COG1960	Acyl-CoA dehydrogenases	K06445	3e-18	94	sbc:SbBS512_E0217	acyl-CoA dehydrogenase [EC:1.3.99.-]	AAATGCTGATATTGGAAATATCTGATTTGCAAATTATCGTGTTATCGCCAGGCTTTAGAAGGTTAATAACATGGGCAGGATAAGCTCGGGAGGAATGATGTTTAAGGCAATAACGACAGTCGCCGCTCTGGTCATCGCCACCAGTGCAATGGCGCAGGATGATTTAACCATTAGCAGCCTTGCAAAGGGCGAAACCACCAAAGCTGCATTTAATCAGATGGTACAAGGGCATAAGCTGCCTGCCTGGGTGATGAAAGGCGGTACTTATACTCCCGCACAAACCGTAACGTTGGGAGATGAGACGTATCAGGTGATGAGCGCGTGCAAACCGCATGACTGTGGCTCGCAACGTATCGCTGTGATGTGGTCCGAGAAATCTAATCAGATGACGGGGCTGTT…
Unigene770_All	1218	198	74	46	163	81	56	gi|15800107|ref|NP_286119.1|	711	0	D-alanyl-alanine synthetase A [Escherichia coli O157:H7 EDL933] >gi|15829685|ref|NP_308458.1| D-alanyl-alanine synthetase A [Escherichia coli O157:H7 str. Sakai] >gi|16128366|ref|NP_414915.1| D-alanine-D-alanine ligase A [Escherichia coli str. K-12 substr. MG1655] >gi|24111677|ref|NP_706187.1| D-alanyl-alanine synthetase A [Shigella flexneri 2a str. 301] >gi|30061806|ref|NP_835977.1| D-alanyl-ala…	sp|P0A6K0|DDLA_SHIFL	711	0	D-alanine--D-alanine ligase A OS=Shigella flexneri GN=ddlA PE=3 SV=1	ddlA	711	0	COG1181	D-alanine-D-alanine ligase and related ATP-grasp enzymes	K01921	0	711	sfx:S0254	D-alanine-D-alanine ligase [EC:6.3.2.4]	CGAATCCCCCGTTTTGTCGTGGTAATGTATGCACTTTGTGTTAGACGGGATAGGTTTTTAAGATGGAAAAACTGCGGGTAGGAATCGTTTTTGGTGGTAAATCAGCGGAACATGAAGTGTCTCTGCAATCGGCAAAAAACATTGTCGATGCCATTGATAAAAGTCGCTTCGACGTTGTGCTGCTGGGCATTGATAAACAAGGGCAATGGCACGTCAGCGATGCCAGCAATTATCTGCTAAATGCAGACGATCCTGCCCATATTGCGTTGCGCCCTTCGGCGACCAGCCTTGCGCAGGTGCCAGGTAAACATGAGCATCAGCTTATCGACGCGCAAAACGGTCAGCCGTTGCCGACGGTGGATGTCATTTTCCCGATTGTCCACGGTACGCTGGGCGAAG…
Unigene747_All	2357	1042	217	142	820	199	149	gi|15800135|ref|NP_286147.1|	871	0	preprotein translocase subunit SecD [Escherichia coli O157:H7 EDL933] >gi|15829713|ref|NP_308486.1| preprotein translocase subunit SecD [Escherichia coli O157:H7 str. Sakai] >gi|16128393|ref|NP_414942.1| SecYEG protein translocase auxillary subunit [Escherichia coli str. K-12 substr. MG1655] >gi|24111786|ref|NP_706296.1| preprotein translocase subunit SecD [Shigella flexneri 2a str. 301] >gi|3006…	sp|P0AG92|SECD_SHIFL	871	0	Protein-export membrane protein secD OS=Shigella flexneri GN=secD PE=3 SV=1	secD	871	0	COG0342	Preprotein translocase subunit SecD	K03072	0	871	sdy:SDY_0326	preprotein translocase subunit SecD	TTTGACAGTCTCGGAAACAAAAATGCGCTGTTTGGTATCATTCAGGGCAGCGTTTACGAAGATTTACGTGATATTTCTGTTAAAGGTCTGGTAGATATCGGTTTTGATGGCTACGCTGTCGGCGGTCTGGCTGTGGGTGAGCCGAAAGCAGATATGCACCGCATTCTGGAGCATGTATGCCCGCAAATTCCGGCAGACAAACCGCGTTACCTGATGGGCGTTGGTAAACCAGAAGACCTGGTTGAAGGCGTACGTCGTGGTATCGATATGTTTGACTGCGTAATGCCAACCCGCAACGCCCGAAATGGTCATTTGTTCGTGACCGATGGCGTGGTGAAAATCCGCAATGCGAAGTATAAGAGCGATACTGGCCCACTCGATCCTGAGTGTGATTGCTAC…
Unigene2848_All	1062	163	1120	405	82	1167	360	gi|15800183|ref|NP_286195.1|	366	2e-99	glycoprotein/polysaccharide metabolism [Escherichia coli O157:H7 EDL933] >gi|117622713|ref|YP_851626.1| lipoprotein [Escherichia coli APEC O1] >gi|170021158|ref|YP_001726112.1| glycoprotein/polysaccharide metabolism [Escherichia coli ATCC 8739] >gi|195936017|ref|ZP_03081399.1| glycoprotein/polysaccharide metabolism [Escherichia coli O157:H7 str. EC4024] >gi|227884534|ref|ZP_04002339.1| possible o…	sp|P77717|YBAY_ECOLI	363	1e-99	Uncharacterized lipoprotein ybaY OS=Escherichia coli (strain K12) GN=ybaY PE=1 SV=1	ZybaY	366	4e-101	COG3126	Uncharacterized protein conserved in bacteria	K09914	6e-100	366	sfv:SFV_0427	putative lipoprotein	GGGTGCAATGGTCTGAATTACGGGCTAATTACAGGCAGAAATGCGTGATGTGTGCCACACTTGTTGACGTTACTATTTTGTTAACCACTCTTCCGGCGAGGAAAGTTAGCCCGCTGGTGCATTGATAATAAGGAGAAATGAATGAAACTCGTGCACATGGCCAGTGGTTTAGCGGTTGCGATTGCGTTGGCGGCTTGCGCAGATAAAAGCGCGGATATTCAGACGCCAGCCCCGGCTGCAAATACGTCTATTTCAGCAACACAACAACCTGCTATCCAGCAACCGAATGTCTCCGGTACCGTCTGGATCCGGCAGAAAGTCGCACTGCCGCCTGATGCTGTGCTGACCGTGACACTTTCTGACGCGTCGTTAGCCGATGCACCGTCAAAAGTGCTGGCG…
Unigene2787_All	1574	1139	293	219	918	238	197	gi|15800201|ref|NP_286213.1|	392	1e-107	recombination protein RecR [Escherichia coli O157:H7 EDL933] >gi|15829779|ref|NP_308552.1| recombination protein RecR [Escherichia coli O157:H7 str. Sakai] >gi|16128456|ref|NP_415005.1| gap repair protein [Escherichia coli str. K-12 substr. MG1655] >gi|24111855|ref|NP_706365.1| recombination protein RecR [Shigella flexneri 2a str. 301] >gi|30061972|ref|NP_836143.1| recombination protein RecR [Shi…	sp|Q3Z4S7|RECR_SHISS	392	5e-108	Recombination protein recR OS=Shigella sonnei (strain Ss046) GN=recR PE=3 SV=1	recR	392	1e-108	COG0353	Recombinational DNA repair protein (RecF pathway)	K06187	2e-107	392	sbc:SbBS512_E0404	recombination protein RecR	GAATAACGCTGCGCTGGAAAGACTGGCTTCGGTCACCGATCGCGTTCAGGCGCGTCCGGTGCCATCGGCGCTGGAAAAAGCGCCAGCCAAAAAAGAAGCGTATCGCTGGAAGGCGACCACTCCGGTGATGCAGCAAAAAGAAGTGGTCGCCACGCCGAAGGCGCTGAAAAAAGCGCTGGAACATGAAAAAACGCCGGAACTGGCGGCGAAGCTAGCGGCAGAAGCCATTGAGCGCGACTCGTGGGCGGCACAGGTGAGCCAACTTTCGCTACCAAAACTGGTCGAACAGGTGGCGTTAAATGCCTGGAAAGAGGAGAGCGACAACGCAGTATGTCTGCATTTGCGCTCCTCTCAGCGGCATTTGAACAACCGCGGTGCACAGCAAAAACTGGCTGAAGC…
Unigene94_All	2262	149	123	39	160	123	56	gi|15800206|ref|NP_286218.1|	885	0	inosine-guanosine kinase [Escherichia coli O157:H7 EDL933] >gi|15829784|ref|NP_308557.1| inosine-guanosine kinase [Escherichia coli O157:H7 str. Sakai] >gi|16128461|ref|NP_415010.1| inosine/guanosine kinase [Escherichia coli str. K-12 substr. MG1655] >gi|26246492|ref|NP_752531.1| inosine-guanosine kinase [Escherichia coli CFT073] >gi|74311056|ref|YP_309475.1| inosine-guanosine kinase [Shigella so…	sp|P0AEW6|INGK_ECOLI	885	0	Inosine-guanosine kinase OS=Escherichia coli (strain K12) GN=gsk PE=1 SV=1	gsk	885	0	COG0524	Sugar kinases, ribokinase family	K00892	0	885	sbc:SbBS512_E0409	inosine kinase [EC:2.7.1.73]	TAAAAACAACCATGAAATTTCCCGGTAAACGTAAATCCAAACATTACTTCCCTGTAAATGCACGCGATCCGCTGCTTCAGCAATTCCAGCCAGAAAACGAAACCAGCGCCGCCTGGGTCGTAGGTATTGACCAGACGCTGGTCGATATTGAAGCGAAAGTGGATGATGAATTCATTGAGCGTTATGGATTAAGCGCCGGGCATTCACTGGTGATTGAGGATGACGTAGCCGAAGCGCTTTATCAGGAGCTAAAACAGAAAAACCTGATTACCCATCAGTTTGCGGGTGGCACCATTGGTAACACCATGCACAACTACTCGGTGCTCGCGGACGACCGTTCGGTGCTGCTGGGCGTCATGTGCAGCAATATTGAAATTGGCAGTTATGCCTATCGTTACC…
Unigene1517_All	836	40	21	10	49	22	16	gi|15800291|ref|NP_286303.1|	428	1e-118	dihydropteridine reductase [Escherichia coli O157:H7 EDL933] >gi|15829870|ref|NP_308643.1| dihydropteridine reductase [Escherichia coli O157:H7 str. Sakai] >gi|74311114|ref|YP_309533.1| dihydropteridine reductase [Shigella sonnei Ss046] >gi|82543024|ref|YP_406971.1| dihydropteridine reductase [Shigella boydii Sb227] >gi|157160070|ref|YP_001457388.1| dihydropteridine reductase [Escherichia coli HS…	sp|P38489|NFNB_ECOLI	425	2e-118	Oxygen-insensitive NAD(P)H nitroreductase OS=Escherichia coli (strain K12) GN=nfnB PE=1 SV=1	ZnfnB	428	6e-120	COG0778	Nitroreductase	K10679	9e-119	428	sbo:SBO_0439	nitroreductase / dihydropteridine reductase [EC:1.-.-.- 1.5.1.34]	GCCCGGCAAGAGAGAATTACACTTCGGTTAAGGTTATGTTTTGCGGCAGACGAGATTTCGGCAGCGTAGCGTTAAAATCTTCAACGCTGTGATGACCTACCGGAACAACCACCAGACTGGTGTAGCCTTTCTCTTTCAGACCAAATTCTGCATCGAGGATGGCGGCGTCAAAACCTTCGATGGGTACCGCGTCCAGACCCAGCGCCGCCACGCCGAGCAGGAAGTTACCGACGTTGAGATAAACCTGTTTTGCCATCCACTCTGCATCATCATGCAGATCTTTACGGTGCATATCAGCGAAGAACTTGCGACCTTTATCGTTCGCGGCTTTCGCTTCCGGCGTGGCAAAGCGGCCATCAGCATCTTCCTGGTCAACAACCAGCTTCAGCCAGGCATCGT…
Unigene2824_All	1606	85	125	37	62	199	56	gi|15800366|ref|NP_286378.1|	259	1e-129	ATP-binding protein of glutamate/aspartate transport system [Escherichia coli O157:H7 EDL933] >gi|15829945|ref|NP_308718.1| ATP-binding protein of glutamate/aspartate transport system [Escherichia coli O157:H7 str. Sakai] >gi|16128635|ref|NP_415185.1| glutamate and aspartate transporter subunit [Escherichia coli str. K-12 substr. MG1655] >gi|74311188|ref|YP_309607.1| ATP-binding protein of glutam…	sp|P0AAG3|GLTL_ECOLI	259	5e-130	Glutamate/aspartate transport ATP-binding protein GltL OS=Escherichia coli (strain K12) GN=gltL PE=3 SV=1	gltL	259	1e-130	COG1126	ABC-type polar amino acid transport system, ATPase component	K10004	2e-129	259	ssn:SSON_0606	glutamate/aspartate transport system ATP-binding protein [EC:3.6.3.-]	TGATTAATGCAGGATTTTCGCGAGGAAGTCTTTCGCGCGGTCCGATTTCGGATCATCGAAGAAAGCGTCTTTCGGCGAGTCTTCGACAATTTTACCCTCGTCCATAAAGATCACCCGATTCGCCACTTTGCGGGCAAAGCCCATTTCGTGGGTCACCACCATCATGGTCATTCCTTCGTTCGCCAGTTCCACCATCACGTCCAGCACTTCGTTGATCATCTCCGGATCCAGCGCCGATGTCGGTTCGTCGAACAGCATCGCAATAGGATCCATACACAACGCGCGAGCGATTGCCACACGCTGCTGCTGACCGCCGGAAAGCTGCGCCGGAAATTTATTGGCATGTGCGGAAAGTCCCACGCGCTCCAGCAATTTCAATGCTTTTTCACGAGCGGGCGC…
Unigene135_All	1745	3761	2346	1049	3647	2539	884	gi|15800433|ref|NP_286445.1|	575	1e-162	succinyl-CoA synthetase subunit alpha [Escherichia coli O157:H7 EDL933] >gi|15830008|ref|NP_308781.1| succinyl-CoA synthetase subunit alpha [Escherichia coli O157:H7 str. Sakai] >gi|16128704|ref|NP_415257.1| succinyl-CoA synthetase, NAD(P)-binding, alpha subunit [Escherichia coli str. K-12 substr. MG1655] >gi|26246696|ref|NP_752736.1| succinyl-CoA synthetase subunit alpha [Escherichia coli CFT073…	sp|P0AGE9|SUCD_ECOLI	575	5e-163	Succinyl-CoA ligase [ADP-forming] subunit alpha OS=Escherichia coli (strain K12) GN=sucD PE=1 SV=2	sucD	575	1e-163	COG0074	Succinyl-CoA synthetase, alpha subunit	K01902	2e-162	575	sbc:SbBS512_E0648	succinyl-CoA synthetase alpha subunit [EC:6.2.1.5]	GGGTGTTTGAATATAGCCGCAACGCTTTTAATACCGATGACTATAAATTTACCCTGATAGCGCAACGAAAATCATCGCGATAAGCACAAAAAAGGCCATCATACGATGGCCAACCATGTCGAAACCGACAGCCCTTCGCCATTCCTGTAGAGGGAAGCGGCGAGGGCTATTTCTTATTACAGATATTTATTTCAGAACAGTTTTCAGTGCTTCACCGATATCCGCCAGGCTGCGAACGGTTTTCACGCCTGCGGCTTCCAGAGCAGCGAATTTCTCATCCGCAGTCCCTTTCCCACCGGCAATGATGGCACCCGCGTGGCCCATACGTTTGCCTTTCGGCGCAGTCACACCAGCGATGTAACCCACAACTGGCTTGGTAACATGCTCTTTGATGTACGC…
Unigene1518_All	1152	190	66	32	93	26	20	gi|15800453|ref|NP_286465.1|	445	1e-123	colicin uptake protein TolQ [Escherichia coli O157:H7 EDL933] >gi|15830026|ref|NP_308799.1| colicin uptake protein TolQ [Escherichia coli O157:H7 str. Sakai] >gi|16128712|ref|NP_415265.1| membrane spanning protein in TolA-TolQ-TolR complex [Escherichia coli str. K-12 substr. MG1655] >gi|24111987|ref|NP_706497.1| colicin uptake protein TolQ [Shigella flexneri 2a str. 301] >gi|30062100|ref|NP_83627…	sp|P0ABV1|TOLQ_SHIFL	445	3e-124	Protein tolQ OS=Shigella flexneri GN=tolQ PE=3 SV=1	tolQ	445	8e-125	COG0811	Biopolymer transport proteins	K03562	1e-123	445	sbc:SbBS512_E0659	biopolymer transport protein TolQ	CGACGACCTCGTCCACGCGCTCTGGCCATGGCTTACCCCTTGTTGCTCTCGCTAACGGTAAACGCCTGGCGGTGCAGAATCGCGGTAAACTCTTCCATAAAGTTGTCGTAATTCAGTTCCAGTTTGTTTACGCGCTGGTTGAGGCGGTTATAAGCCATTACCGCCGGAATTGCGGCGAACAGACCAATTGCAGTCGCAATCAACGCTTCTGCGATACCGGGCGCAACCATTTGCAGTGTTGCTTGTTTTACCGCCCCGAGGGCGATAAAGGCGTGCATGATCCCCCAGACCGTACCAAACAGACCAATATACGGGCTGATGGAGCCAACCGTACCGAGGAACGGAATGTGCGTTTCCAGATTTTCAAGTTCACGGTTCATGGAGATACGCATAGCACGC…
Unigene2790_All	1850	76	339	181	63	341	116	gi|15800540|ref|NP_286552.1|	840	0	cardiolipin synthase 2 [Escherichia coli O157:H7 EDL933] >gi|15830121|ref|NP_308894.1| cardiolipin synthase 2 [Escherichia coli O157:H7 str. Sakai] >gi|16128757|ref|NP_415310.1| cardiolipin synthase 2 [Escherichia coli str. K-12 substr. MG1655] >gi|69250591|ref|ZP_00605171.1| Phospholipase D/Transphosphatidylase [Enterococcus faecium DO] >gi|89107640|ref|AP_001420.1| cardiolipin synthase 2 [Esche…	sp|P0AAW4|YBHP_SHIFL	379	4e-104	Uncharacterized protein ybhP OS=Shigella flexneri GN=ybhP PE=4 SV=1	ybhO	840	0	COG1502	Phosphatidylserine/phosphatidylglycerophosphate/cardiolipin synthases and related enzymes	K06132	0	840	eum:ECUMN_0933	putative cardiolipin synthase [EC:2.7.8.-]	CAGCCAGGTGAGGATCTTCTTTGCTAAGCGCCAGCGCGGGTGTGATTTACTCATCAGGGTTTTACCCCCGTGTTTTCAGTTTCTACCCGATCCTGCGTTTCCATTGTCGGTTGTGCGGGCGGATCAACCTGCGCCAGACGTGGTGTGTGTGCCGGAAGCCAGCCAACCAGCGCCGGGAAGTGGCGTAAAAAGTGGAACGCCAGCACGCTTTTGGTCAGGTTCCACCAGGTGCGTTTCGGCAGCATGGTCTCATCGACCTGCTGACAATCTGCGGCAATAATGCCGTTCAGATTATCGCGCAGCGTCTGGTTAAAATGACGATCGTGGATGATGACATTTGCTTCGAGATTCAGTGACAAACTGAGCGGATCGAGATTACTGGACCCTACTGTCGCCCAG…
Unigene88_All	2569	377	489	213	251	579	175	gi|15800563|ref|NP_286575.1|	491	1e-136	glutamine ABC transporter periplasmic protein [Escherichia coli O157:H7 EDL933] >gi|15830143|ref|NP_308916.1| glutamine ABC transporter periplasmic protein [Escherichia coli O157:H7 str. Sakai] >gi|16128779|ref|NP_415332.1| glutamine transporter subunit [Escherichia coli str. K-12 substr. MG1655] >gi|26246786|ref|NP_752826.1| glutamine ABC transporter periplasmic protein [Escherichia coli CFT073]…	sp|P0AEQ3|GLNH_ECOLI	491	1e-137	Glutamine-binding periplasmic protein OS=Escherichia coli (strain K12) GN=glnH PE=1 SV=1	glnH	491	3e-138	COG0834	ABC-type amino acid transport/signal transduction systems, periplasmic component/domain	K10036	5e-137	491	sbo:SBO_0702	glutamine transport system substrate-binding protein	GCACAATTTTAGCGCACCAGATTGGTGCCCCAGAATGGTGCATCTTCAGGGTATTGCCCTATAAATCGTGCATCACGTTTTTGCCGCATCTCGAAAAATCAAGGAGTTGCAAAACTGGCACGATTTTTTCATATATGTGAATGTCACGCAGGGGATCGTCCCGTGGATAGAAAAAAGGAAATGCTATGAAGTCTGTATTAAAAGTTTCACTGGCTGCACTGACCCTGGCTTTTGCGGTTTCTTCTCATGCCGCGGATAAAAAATTAGTTGTCGCGACGGATACCGCCTTCGTTCCGTTTGAATTTAAACAGGGCGATAAATATGTGGGCTTTGACGTTGATCTGTGGGCTGCCATCGCTAAAGAGCTGAAGCTGGATTACGAACTGAAGCCGATGGATT…
Unigene2257_All	487	707	66	36	385	63	36	gi|15800747|ref|NP_286761.1|	145	1e-33	translation initiation factor IF-1 [Escherichia coli O157:H7 EDL933] >gi|15830223|ref|NP_308996.1| translation initiation factor IF-1 [Escherichia coli O157:H7 str. Sakai] >gi|16128851|ref|NP_415404.1| translation initiation factor IF-1 [Escherichia coli str. K-12 substr. MG1655] >gi|16759825|ref|NP_455442.1| translation initiation factor IF-1 [Salmonella enterica subsp. enterica serovar Typhi st…	sp|Q3Z3N6|IF1_SHISS	145	1e-34	Translation initiation factor IF-1 OS=Shigella sonnei (strain Ss046) GN=infA PE=3 SV=1	infA	145	4e-35	COG0361	Translation initiation factor 1 (IF-1)	K02518	5e-34	145	cro:ROD_09485	translation initiation factor IF-1	CTCGTTCTTTCTCTTCGCCCATCAGGCGGTAAAACAATCAGCGACTACGGAAGACAATGCGGCCTTTGCTCAGGTCGTACGGGGTCAGTTCAACAGTCACTTTGTCGCCCGTCAGGATGCGGATGTAGTTTTTGCGCATTTTACCGGAGATGTGTGCAGTAACCACGTGACCGTTTTCTAACTCTACGCGGAACATGGTATTAGGCAACGTTTCAAGAACGGTACCTTGCATTTCAATATTGTCTTCTTTGGCCATCTAATCCTCTGGGGTATCACTACCGTAATTTGAACCGGCAAGATAATGCCGAAGTTCTGTAAATAAGTAAAGATTTGCGCGCTAAATCGCAACAAACAGGTTCGGCACATTACTCCGAAAACACACGGCTAAGCCGCACCAAA…
Unigene724_All	3084	8908	3764	3933	9220	3420	3173	gi|15800772|ref|NP_286786.1|	1085	0	30S ribosomal protein S1 [Escherichia coli O157:H7 EDL933] >gi|15830248|ref|NP_309021.1| 30S ribosomal protein S1 [Escherichia coli O157:H7 str. Sakai] >gi|16128878|ref|NP_415431.1| 30S ribosomal subunit protein S1 [Escherichia coli str. K-12 substr. MG1655] >gi|24112320|ref|NP_706830.1| 30S ribosomal protein S1 [Shigella flexneri 2a str. 301] >gi|26246936|ref|NP_752976.1| 30S ribosomal protein S…	sp|P0AG70|RS1_SHIFL	1085	0	30S ribosomal protein S1 OS=Shigella flexneri GN=rpsA PE=3 SV=1	rpsA	1085	0	COG0539	Ribosomal protein S1	K02945	0	1085	sbc:SbBS512_E2417	small subunit ribosomal protein S1	ATTAGAGAAATGAAAAAAGCACCCGACAGGTGCTTTTCTCGCGTTCAAGTTTGAGTAAAAACTTAACCGTAAATATTGGCGCGATCGCGCAGTTCTTTACCAGGTTTAAAGTGAGGAACGTATTTTCCTTCCAGTTCTACTTTATCGCCAGTCTTCGGATTACGTCCGGTACGTGGTGCGCGGTAGTGCAAAGAGAAACTGCCGAAACCGCGGATTTCAATACGCTCGCCCTGCGCAAGAGTCGAGGCCATATGCTCCAGCATCTCTTTTACTGCATCTTCAACCGTCTTGGCGGGAATGTGCGATTGCTGGGTGGCAAGTCTTTCTATCAATTCTGACTTGGTCATGATTCCTCCGGTTCCTTAAAGGCAAATTAAGCGGCTGCTGTTGCTGCATTGA…
Unigene1722_All	768	65	2	2	54	2	0	gi|15800804|ref|NP_286820.1|	489	1e-137	dihydroorotate dehydrogenase 2 [Escherichia coli O157:H7 EDL933] >gi|15830283|ref|NP_309056.1| dihydroorotate dehydrogenase 2 [Escherichia coli O157:H7 str. Sakai] >gi|16128912|ref|NP_415465.1| dihydro-orotate oxidase, FMN-linked [Escherichia coli str. K-12 substr. MG1655] >gi|74311502|ref|YP_309921.1| dihydroorotate dehydrogenase 2 [Shigella sonnei Ss046] >gi|82544731|ref|YP_408678.1| dihydrooro…	sp|Q3Z3H6|PYRD_SHISS	489	6e-138	Dihydroorotate dehydrogenase OS=Shigella sonnei (strain Ss046) GN=pyrD PE=3 SV=1	pyrD	489	2e-138	COG0167	Dihydroorotate dehydrogenase	K00226	2e-137	489	sbc:SbBS512_E2372	dihydroorotate oxidase [EC:1.3.3.1]	GTCTTGATAAAGACGGGGAGTGCATTGACGCGTTAGGCGCGATGGGATTTGGATCGATCGAGATCGGTACCGTCACGCCACGTCCACAGCCAGGTAATGACAAGCCGCGTCTCTTTCGTCTGGTAGATGCCGAAGGTTTGATCAACCGTATGGGCTTTAATAATCTTGGCGTTGATAACCTCGTAGAGAACGTAAAAAAGGCCCATTATGACGGCGTCCTGGGTATTAACATCGGCAAAAATAAAGATACGCCAGTGGAGCAGGGCAAAGATGACTATCTGATTTGTATGGAAAAAATCTATGCCTATGCGGGATATATCGCCATCAATATTTCATCGCCGAATACCCCAGGATTACGCACGCTGCAATATGGTGAAGCGCTGGATGATCTCTTAACCG…
Unigene4244_All	230	0	1	0	0	0	0	gi|15800910|ref|NP_286926.1|	114	3e-24	cold shock protein CspG [Escherichia coli O157:H7 EDL933] >gi|25296143|pir||E85634 homolog of Salmonella cold shock protein [imported] - Escherichia coli (strain O157:H7, substrain EDL933) >gi|12514257|gb|AAG55537.1|AE005293_1 homolog of Salmonella cold shock protein [Escherichia coli O157:H7 EDL933]	sp|P0A981|CSPG_SHIFL	114	2e-25	Cold shock-like protein CspG OS=Shigella flexneri GN=cspG PE=3 SV=1	cspG	114	4e-26	COG1278	Cold shock proteins	K03704	7e-25	114	sbc:SbBS512_E2326	cold shock protein (beta-ribbon, CspA family)	TCAATAGAAAATTCAACTTTCTGATTTTCGTTCAGCGTGCGGAATTCATTGCTCTGGATGGCGGTGAAATGGACGAAAACGTCTTTGCTGCCATCATCAGGAGTGATAAAGCCAAAACCTTTATCTGCGTTAAACCATTTTACTGAACCAGTCATTTTATTAGACATATTTTACTTCCTTCATTTTGGGCCTTTCGGCAAACAGGGCTTTAATACAGAAACTACTTAGTG
Unigene2706_All	4209	7976	2926	1969	5968	3200	1571	gi|15801208|ref|NP_287225.1|	625	1e-176	3-oxoacyl-(acyl carrier protein) synthase III [Escherichia coli O157:H7 EDL933] >gi|15830723|ref|NP_309496.1| 3-oxoacyl-(acyl carrier protein) synthase III [Escherichia coli O157:H7 str. Sakai] >gi|16129054|ref|NP_415609.1| 3-oxoacyl-[acyl-carrier-protein] synthase III [Escherichia coli str. K-12 substr. MG1655] >gi|26247231|ref|NP_753271.1| 3-oxoacyl-(acyl carrier protein) synthase III [Escheric…	sp|Q3Z326|FABH_SHISS	625	1e-177	3-oxoacyl-[acyl-carrier-protein] synthase 3 OS=Shigella sonnei (strain Ss046) GN=fabH PE=3 SV=1	fabH	625	2e-178	COG0332	3-oxoacyl-[acyl-carrier-protein] synthase III	K00648	4e-177	625	sbc:SbBS512_E2233	3-oxoacyl-[acyl-carrier-protein] synthase III [EC:2.3.1.180]	CACGACGCTTAGACACGTTTGTCCTCCAGGGAGGGAAAAAATGATTCTAGTGGGACAAAAAGATAAAACTCAGGCGGTCGAACGACCGCCTGGAGATGTTCACTTACGCCTGGTGGCCGTTGATGTAATCAATGGCAGCCTGAACGGTGGTGATTTTCTCAGCTTCTTCGTCCGGAATCTCAGTATCAAACTCTTCTTCCAGAGCCATTACCAGCTCAACGGTGTCAAGAGAATCCGCGCCCAGGTCTTCAACGAAAGAAGCATTGTTGGTAACTTCTTCCTGCTTAACGCCCAGCTGTTCGCCGATAATTTTCTTAACGCGTTCTTCGATAGTGCTCATACTCTTAAATTTCCTATCAAAACTCGCTTTCGCGATGGTTTTCGTAGTGTATAAAATGT…
Unigene2066_All	3367	579	107	83	430	111	91	gi|15801328|ref|NP_287345.1|	898	0	adenylosuccinate lyase [Escherichia coli O157:H7 EDL933] >gi|15830857|ref|NP_309630.1| adenylosuccinate lyase [Escherichia coli O157:H7 str. Sakai] >gi|74311690|ref|YP_310109.1| adenylosuccinate lyase [Shigella sonnei Ss046] >gi|82544382|ref|YP_408329.1| adenylosuccinate lyase [Shigella boydii Sb227] >gi|157154805|ref|YP_001462400.1| adenylosuccinate lyase [Escherichia coli E24377A] >gi|168749734…	sp|P0AB89|PUR8_ECOLI	896	0	Adenylosuccinate lyase OS=Escherichia coli (strain K12) GN=purB PE=1 SV=1	ZpurB	898	0	COG0015	Adenylosuccinate lyase	K01756	0	898	sbc:SbBS512_E1309	adenylosuccinate lyase [EC:4.3.2.2]	GTTGGGTCAGCGCCGAAGAGATTTTAAAGGCGTCAAATCTTCGTTCGCCGCTGGTGGCGGAAAGTATCCGTTGTTATCAAAGCGGGCAACGCTATCCGCTGGAGATGATTGGCGATTTTAACTGGCCTTTTACAAAGGGTGTCATCTAAAAGGCTGCGTGATAGAATACGCCGCCTTGAAGTTCAATGTCGTGAGTGATCCAATGTCTGAAACCGCAAAAAAAGTAATCGTCGGCATGTCCGGCGGTGTCGATTCCTCCGTTTCTGCCTGGCTGTTGCAACAACAGGGATATCAGGTTGAAGGCCTGTTTATGAAGAACTGGGAAGAAGACGACGGTGAGGAATATTGCACAGCGGCAGCGGATCTGGCTGATGCCCAGGCTGTCTGCGACAAGCTCGG…
Unigene2805_All	2088	680	507	227	498	464	213	gi|15801397|ref|NP_287414.1|	521	1e-145	cell division inhibitor MinD [Escherichia coli O157:H7 EDL933] >gi|15830923|ref|NP_309696.1| cell division inhibitor MinD [Escherichia coli O157:H7 str. Sakai] >gi|16129138|ref|NP_415693.1| membrane ATPase of the MinC-MinD-MinE system [Escherichia coli str. K-12 substr. MG1655] >gi|24112561|ref|NP_707071.1| cell division inhibitor MinD [Shigella flexneri 2a str. 301] >gi|26247487|ref|NP_753527.1|…	sp|P0AEZ6|MIND_SHIFL	521	1e-146	Septum site-determining protein minD OS=Shigella flexneri GN=minD PE=3 SV=2	minD	521	2e-147	COG2894	Septum formation inhibitor-activating ATPase	K03609	3e-146	521	sdy:SDY_1206	septum site-determining protein MinD	GGAAAAAGGAAGCGTAAATAAGAACAATCAAAAGTACGACGGCAATGGGTTGATTGACAAGGGTATTTTTTAAGCTATGAATCAGCGCCATTTATCACAGAATAGACTTTTACTCTGAATAAATGGGAGGGTGACTTGCCTCAATATAATCCAGACTATAACATGCCTTATAGTCTTCGGAACATCATCGCGCGCTGGCGATGATTAATAGCTAATTGAGTAAGGCCAGGATGTCAAACACGCCAATCGAGCTTAAAGGCAGTAGCTTCACTTTATCTGTGGTTCATCTGCATGAGGCAGAACCTAAGGTTATCCATCAGGCGCTGGAAGACAAAATCGCTCAGGCCCCCGCATTTTTAAAACATGCCCCCGTTGTACTCAACGTCAGTGCACTGGAAG…
Unigene2780_All	1625	267	280	210	148	297	160	gi|15801464|ref|NP_287481.1|	339	1e-164	UTP--glucose-1-phosphate uridylyltransferase subunit GalU [Escherichia coli O157:H7 EDL933] >gi|15830992|ref|NP_309765.1| UTP--glucose-1-phosphate uridylyltransferase subunit GalU [Escherichia coli O157:H7 str. Sakai] >gi|16129197|ref|NP_415752.1| glucose-1-phosphate uridylyltransferase [Escherichia coli str. K-12 substr. MG1655] >gi|24112632|ref|NP_707142.1| UTP--glucose-1-phosphate uridylyltran…	sp|P0AEP6|GALU_SHIFL	339	7e-165	UTP--glucose-1-phosphate uridylyltransferase OS=Shigella flexneri GN=galU PE=1 SV=2	galU	339	2e-165	COG1210	UDP-glucose pyrophosphorylase	K00963	2e-164	339	sdy:SDY_1288	UTP--glucose-1-phosphate uridylyltransferase [EC:2.7.7.9]	AATTATCGTCAATTGGTTGCCGCGGACAAACCCGGCCTGGTGCTTGATATTGCCGCACTTTCGGAAAACGATCTGGCATTTTATTGCCTTGATGTCACCCGAGCTGGACATAATGGCGTACTTGCTGCCTTGTTATTACGCGCATTGTTTAACGGATTATTACAGGAACAGCTTGCCAGGAACAGCTTGCACACCAAAATCAACGGTTGCCAGAGTTGGGCGCGTTATTGAAGCAGGTAAACCATTTACTTCGTCAGGCCAATCTGCCGGGGCAGTTTCCGCTATTAGTTGGCTATTATCATCGCGAACTGAAAAATCTCATTCTGGTTTCTGCGGGTCTGAATGCGACGTTAAATACCGGCGAACACCAGGTGCAAATCAGTAATGGTGTTCCGTTAG…
Unigene2889_All	479	1051	2247	617	898	1989	902	gi|15801465|ref|NP_287482.1|	265	7e-70	global DNA-binding transcriptional dual regulator H-NS [Escherichia coli O157:H7 EDL933] >gi|15830993|ref|NP_309766.1| global DNA-binding transcriptional dual regulator H-NS [Escherichia coli O157:H7 str. Sakai] >gi|16129198|ref|NP_415753.1| global DNA-binding transcriptional dual regulator H-NS [Escherichia coli str. K-12 substr. MG1655] >gi|24112633|ref|NP_707143.1| global DNA-binding transcrip…	sp|P09120|HNS_SHIFL	265	7e-71	DNA-binding protein H-NS OS=Shigella flexneri GN=hns PE=1 SV=3	hns	265	2e-71	COG2916	DNA-binding protein H-NS	K03746	2e-70	265	sdy:SDY_1289	DNA-binding protein H-NS	GGCGGGATTTTAAGCAAGTGCAATCTACAAAAGATTATTGCTTGATCAGGAAATCGTCGAGGGATTTACCTTGCTCATCCATTGCTTTTTTGATTACAGCTGGAGTACGGCCTTGGCCAGTCCAGGTTTTAGTTTCGCCGTTTTCGTCAACGTAGCTATATTTTGCCGGACGCTGAGCACGTTTAGCTTTGGTGCCAGATTTAACGGCAGCAAGGCTATTCAGCAGTTCGTTCGGGTCAATACCGTCAGCGATCAGCATTTCGCGATATTGCTGCAGCTTACGAGTGCGCTCTTCAACTTCAGCAGCAGCCGCGCTTTCTTCTTCGCGACGTTCGTTAACAACAACTTCTAATTTTTCCAGCATTTCTTCCAGCGTTTCAAGTGTACATTCTCTTGCCT…
Unigene1396_All	2659	164	339	125	170	366	74	gi|15801473|ref|NP_287490.1|	674	0	oligopeptide ABC transporter ATP-binding protein [Escherichia coli O157:H7 EDL933] >gi|24112644|ref|NP_707154.1| ATP-binding protein of oligopeptide ABC transport system [Shigella flexneri 2a str. 301] >gi|26247576|ref|NP_753616.1| oligopeptide transport ATP-binding protein oppF [Escherichia coli CFT073] >gi|30062768|ref|NP_836939.1| ATP-binding protein of oligopeptide ABC transport system [Shige…	sp|P77737|OPPF_ECOLI	673	0	Oligopeptide transport ATP-binding protein oppF OS=Escherichia coli (strain K12) GN=oppF PE=3 SV=1	ZoppF	674	0	COG4608	ABC-type oligopeptide transport system, ATPase component	K02032	0	674	sfv:SFV_1259	peptide/nickel transport system ATP-binding protein	GTGGCTGTGGTCGTCGGGACACTTTATGGTTCGCTTTCCGGTTATCTGGGCGGTAAAGTGGATTCGGTAATGATGCGTCTGCTGGAAATCCTCAACTCCTTCCCATTCATGTTCTTCGTCATTTTGCTGGTGACCTTTTTCGGTCAAAACATCCTGCTGATTTTCGTGGCGATAGGCATGGTTTCCTGGCTGGATATGGCTCGTATTGTGCGTGGGCAAACCCTGAGTCTGAAGCGCAAAGAGTTTATTGAGGCGGCACAAGTTGGCGGTGTATCGACATCGGGCATTGTTATTCGCCACATTGTGCCGAATGTACTCGGTGTGGTGGTGGTCTACGCATCACTTCTGGTGCCCAGCATGATCCTCTTTGAATCTTTCCTTAGCTTCCTGGGGTTGGGT…
Unigene932_All	676	58	50	34	29	61	20	gi|15801480|ref|NP_287497.1|	362	2e-98	intracellular septation protein A [Escherichia coli O157:H7 EDL933] >gi|15831008|ref|NP_309781.1| intracellular septation protein A [Escherichia coli O157:H7 str. Sakai] >gi|74312396|ref|YP_310815.1| intracellular septation protein A [Shigella sonnei Ss046] >gi|157158909|ref|YP_001462514.1| intracellular septation protein A [Escherichia coli E24377A] >gi|157160759|ref|YP_001458077.1| intracellula…	sp|Q3Z0Y2|ISPZ_SHISS	362	2e-99	Probable intracellular septation protein OS=Shigella sonnei (strain Ss046) GN=ispZ PE=3 SV=1	yciB	362	4e-100	COG2917	Intracellular septation protein A	K06190	5e-99	362	sbc:SbBS512_E1423	intracellular septation protein	AGCAACCTGATTTCTGCCATATTGCTCATCTATCTGTTCCGCCTGTATATGTTGATTCGCCAATAACCTTAAGCATTTGATTACGGAATCGTAAAATGAAGCAGTTTCTTGATTTTTTACCGCTGGTTGTCTTTTTCGCGTTTTACAAGATTTATGACATCTATGCGGCTACTGCGGCGCTGATCGTCGCCACGGCGATTGTGCTTATCTATAGCTGGGTTCGCTTTCGTAAGGTTGAGAAGATGGCCCTGATCACTTTTGTTCTGGTGGTCGTCTTCGGTGGCTTGACGCTGTTCTTCCACAATGATGAGTTTATTAAATGGAAGGTTACAGTCATTTATGCTCTATTTGCGGGAGCCCTGTTAGTCAGCCAATGGGTGATGAAAAAGCCGCTAATTC…
Unigene1082_All	413	10	19	14	29	19	7	gi|15801625|ref|NP_287642.1|	204	3e-51	SorC family transcriptional regulator [Escherichia coli O157:H7 EDL933] >gi|157160984|ref|YP_001458302.1| transcriptional repressor LsrR [Escherichia coli HS] >gi|168748883|ref|ZP_02773905.1| transcriptional repressor LsrR [Escherichia coli O157:H7 str. EC4113] >gi|168756160|ref|ZP_02781167.1| transcriptional repressor LsrR [Escherichia coli O157:H7 str. EC4401] >gi|168761393|ref|ZP_02786400.1| t…	sp|B1IRU8|LSRR_ECOLC	204	2e-52	Transcriptional regulator lsrR OS=Escherichia coli (strain ATCC 8739 / DSM 1576 / Crooks) GN=lsrR PE=2 SV=1	ZydeW	204	5e-53	COG2390	Transcriptional regulator, contains sigma factor-related N-terminal domain	K11531	7e-52	204	ecl:EcolC_2146	lsr operon transcriptional repressor	GTTTGTTCATGCTCGTAGAGTCAAACTGTGGCTGCCATCACAGATATAAATGCGCAAGAACTGAACAATTGCATTAAAGATTTAAATATGTTCAAAGTGAAGAATGAATTATGACAATCAACGATTCGGTAATTTCAGAACAGGGAATGTGTGAAGAAGAACAGGTCGCGCGGATCGCGTGGTTTTACTATCACGACGGGCTGACCCAGAGTGAGATCAGCGATCGTCTCGGCCTGACCCGTTTGAAAGTGTCGCGATTACTGGAGAAAGGGCATCAATCCGGCATTATTCGCGTACAGATTAATTCTCGCTTTGAAGGCTGTCTGGAATATGAAACACAATTACGTCGTCAGTTTTCGCTGCAACATGTCCGGGTGATCCCAGGGCTTGCGGATGCTG…
Unigene1784_All	648	15	38	6	5	45	14	gi|15801649|ref|NP_287667.1|	290	5e-77	D-alanyl-D-alanine dipeptidase [Escherichia coli O157:H7 EDL933] >gi|15831346|ref|NP_310119.1| D-alanyl-D-alanine dipeptidase [Escherichia coli O157:H7 str. Sakai] >gi|82544062|ref|YP_408009.1| D-alanyl-D-alanine dipeptidase [Shigella boydii Sb227] >gi|157156046|ref|YP_001462765.1| D-alanyl-D-alanine dipeptidase [Escherichia coli E24377A] >gi|168748906|ref|ZP_02773928.1| D-alanyl-D-alanine dipept…	sp|P77790|DDPX_ECOLI	289	1e-77	D-alanyl-D-alanine dipeptidase OS=Escherichia coli (strain K12) GN=ddpX PE=1 SV=1	Z2222	290	1e-78	COG2173	D-alanyl-D-alanine dipeptidase	K08641	1e-77	290	sbo:SBO_1569	D-alanyl-D-alanine dipeptidase [EC:3.4.13.-]	GTCCGTTTTGTACTGAACCAGCCGCTGATAAGACGGGTAGGTCACTGTCCAGTCGTTATTATCTATTGTTACCGCCGGGTCGAGGGTTTGTGGATCGGCGGCCTTACCAATCACCAGCATATCTTTCGGTACGGCGGCGTGCGCAACCGGGAAAGTTGTGGCAAGGACGAGCGCGAGCAATGTGGGACGAAACGATATCGATCTCTTCATGACAGTTTCCTGATTAACTGACGTGCTGTGTGCCAGGGGATATAAAACAGGTGAATTGATCAGCGAGCAGAGGGTAACTCGCTGCCTGGGGTAATTCGAAGTGCCACCATTCGCTTGAGATACCGACAAAACCGCCACCAGTCATTATCGCATTCAGCAACAGGCGATTGCGCTGAGCGGCGGGCGGGA…
Unigene1478_All	1223	84	205	92	69	255	81	gi|15801823|ref|NP_287841.1|	664	0	zinc transporter [Escherichia coli O157:H7 EDL933] >gi|15831180|ref|NP_309953.1| zinc transporter [Escherichia coli O157:H7 str. Sakai] >gi|26247678|ref|NP_753718.1| zinc transporter [Escherichia coli CFT073] >gi|74312286|ref|YP_310705.1| zinc transporter [Shigella sonnei Ss046] >gi|82544202|ref|YP_408149.1| zinc transporter [Shigella boydii Sb227] >gi|82776710|ref|YP_403059.1| zinc transporter […	sp|Q3Z192|ZNTB_SHISS	664	0	Zinc transport protein zntB OS=Shigella sonnei (strain Ss046) GN=zntB PE=3 SV=1	ydaN	664	0	COG0598	Mg2+ and Co2+ transporters	K03284	0	664	sdy:SDY_1424	metal ion transporter, MIT family	AGACAATATGGAGCGCAACGCCCATCGCTTGACGTTGCATTCACCTGCAAGGGAGATATTGCCCTGAATGGGTAGAGAGTTTATTGACTTCGCTCAAACTTTGCGGCGTTTTTGTATACAGACAGCCGGAAAAATTGCTTTTGTTACAACCATTTACTACGGTGCAACCATAAAGCAACACCACCAATAAGAACAACTAACAGAATACAAAAAATTGAAAATCCGAATTGCCACCCGCCGCCAGGGATCCCACCAAGGTTGACGCCAAATAACCCTGTCAGAAAGGTACTGGGTAAAAAGACCATTGCCATCAATGACATTGTATAGGTACGACGAGCTAAATTTTCCTGCATCACCTGAGCGATTTCATCCGCCATCACGCCAGTCCGTGCTATACAG…
Unigene1486_All	1319	242	1024	656	281	952	637	gi|15801835|ref|NP_287853.1|	644	0	universal stress protein UspE [Escherichia coli O157:H7 EDL933] >gi|15831168|ref|NP_309941.1| universal stress protein UspE [Escherichia coli O157:H7 str. Sakai] >gi|16129294|ref|NP_415849.1| stress-induced protein [Escherichia coli str. K-12 substr. MG1655] >gi|26247668|ref|NP_753708.1| universal stress protein UspE [Escherichia coli CFT073] >gi|30062857|ref|NP_837028.1| universal stress protein…	sp|P0AAC3|USPE_SHIFL	644	0	Universal stress protein E OS=Shigella flexneri GN=uspE PE=3 SV=2	ydaA	644	0	COG0589	Universal stress protein UspA and related nucleotide-binding proteins	K14055	0	644	ssn:SSON_1800	universal stress protein E	GGTTAATCTTTTAATTACAAACTGCGTTGACAGTTGTTGTAAGGAGACCCTGTATGGCTATGTATCAGAACATGCTCGTTGTTATCGATCCTAACCAGGACGACCAACCAGCATTGCGGCGAGCTGTTTATTTACATCAACGGATTGGTGGCAAAATTAAAGCCTTTTTGCCGATCTATGACTTCTCATACGAAATGACCACCCTGCTCTCCCCGGACGAACGTACCGCTATGCGTCAGGGCGTCATCAGCCAGCGTACAGCCTGGATCCACGAGCAGGCAAAATATTATCTCAATGCTGGCGTTCCCATTGAAATTAAAGTGGTCTGGCATAACCGTCCCTTCGAAGCCATCATTCAGGAAGTGATCAGCGGCGGGCACGATTTGGTGCTAAAAATGG…
Unigene2879_All	762	87	76	64	108	68	70	gi|15801864|ref|NP_287884.1|	417	1e-115	phage shock protein PspA [Escherichia coli O157:H7 EDL933] >gi|15831135|ref|NP_309908.1| phage shock protein PspA [Escherichia coli O157:H7 str. Sakai] >gi|16129265|ref|NP_415820.1| regulatory protein for phage-shock-protein operon [Escherichia coli str. K-12 substr. MG1655] >gi|24112703|ref|NP_707213.1| phage shock protein PspA [Shigella flexneri 2a str. 301] >gi|30062824|ref|NP_836995.1| phage …	sp|P0AFM8|PSPA_SHIFL	417	4e-116	Phage shock protein A OS=Shigella flexneri GN=pspA PE=3 SV=2	pspA	417	1e-116	COG1842	Phage shock protein A (IM30), suppresses sigma54-dependent transcription	K03969	1e-115	417	sbc:SbBS512_E1540	phage shock protein A	GCGCTCATAAGTACTCCTTAGACGATGAGCGGCGGCGCGTTCGGACGCCGCCTGGATGTTATTATTGATTGTCTTGCTTCATTTTGGCTTTTAATTGTGCCAGTTGTTCGCTGATTGCATCATCGGCTTTCAGTTCGGCAAACTGATCGTCCAGCGATTTTTGTTTACCGAAGCTGTGGCTTTCTGCTTCCGCTTCCATCTGGTCAATTCGACGTTCGAAAGATTCGAAACGAGCCATTGCTTCATCCAGTTTGCCACTGTCCAGCTGACGACGCACATCGCGCGACGAGTTTGCGGCCTGATGGCGTAACATCAATGCCTGCTGGCGAGCGCGTGTTTCGCTCAATTTGTTTTCCAGCTCACCGATCTCTTTCTTCATGCGTGCCAGCGTGTCGTCCA…
Unigene305_All	770	24	132	52	29	269	26	gi|15801869|ref|NP_287889.1|	254	5e-66	DNA-binding transcriptional repressor PuuR [Escherichia coli O157:H7 EDL933] >gi|15831130|ref|NP_309903.1| DNA-binding transcriptional repressor PuuR [Escherichia coli O157:H7 str. Sakai] >gi|168749060|ref|ZP_02774082.1| transcriptional regulator PuuR [Escherichia coli O157:H7 str. EC4113] >gi|168755982|ref|ZP_02780989.1| transcriptional regulator PuuR [Escherichia coli O157:H7 str. EC4401] >gi|1…	sp|P0A9U7|PUUR_SHIFL	254	4e-67	HTH-type transcriptional regulator puuR OS=Shigella flexneri GN=puuR PE=3 SV=1	ycjC	254	1e-67	COG1396	Predicted transcriptional regulators	K14056	2e-66	254	sdy:SDY_1945	HTH-type transcriptional regulator, repressor for puuD	CCTCACCCTGATGCTTAATTCTTTCCCCAGTGGTTGTGCCCGGCTGGTACGTTTCAAAGATCATCGCCAGCGTGCGATTCGGGTTACCGTTATGAACCAGCTTCATTGACACACCCTGACTGCCCATCTCAATTAAGTCGTCCTGATTAATGACGACCTGCGGCTCATCAGGTTTTTCCGGCTCGGAAAAGAATTCCGAGAGTGACAGACCATACACCTTCAGCAGCTTTTGCAGCGTACTGATGGCAGGGCTGACTTTATCTTGTTCTATCGTACTGATAGCACTGTGAGTCAGCCCGGAGAGTTCGGCGGCACGACGTTGTGAAAGCCCCTGCTGCTGGCGGATTTCCGACAAGCGTTTTCCTGGCGCCAGTCCCTCATCACTCATATTTGCATTTC…
Unigene161_All	1171	203	83	68	152	81	56	gi|15801904|ref|NP_287924.1|	640	0	transcriptional regulator CysB [Escherichia coli O157:H7 EDL933] >gi|15831101|ref|NP_309874.1| transcriptional regulator CysB [Escherichia coli O157:H7 str. Sakai] >gi|16129236|ref|NP_415791.1| DNA-binding transcriptional dual regulator, O-acetyl-L-serine-binding [Escherichia coli str. K-12 substr. MG1655] >gi|26247606|ref|NP_753646.1| transcriptional regulator CysB [Escherichia coli CFT073] >gi|…	sp|P0A9F3|CYSB_ECOLI	640	0	HTH-type transcriptional regulator CysB OS=Escherichia coli (strain K12) GN=cysB PE=3 SV=1	cysB	640	0	COG0583	Transcriptional regulator	K13634	0	640	sbc:SbBS512_E1501	LysR family transcriptional regulator, cys regulon transcriptional activator	TAAAAATATTGTGCACGGTATAGAAATAAGTAACAAAAGAGAATATATTCCGGCACCTTCGCTACATAAAAGGTGCCGAAAATAACGCAAGAAATTATTTTTCCGGCAGTTTTATATCTTTAAACATGACCTCAATTTCTTCATTAGAGCGCAATGCGACAGCCGCATCAACGACATCACGCGTTAAATGCGGTGCAAAACGCTGAATGAAATCATACATATAACTGCGCAAGAAAGTACTACGGCGAAAACCAATTTTGGTTGTACTGTGGCTGAAGATATCGTGAGCATCAACACGCACAAGGTCGGGATCGGCGACCGGATCCACCGCCATGCTGGCAATGACCCCTACCCCCAGCCCTAACCGGACGTAAGTTTTAATGACGTCAGCATCCGTTG…
Unigene139_All	1192	135	71	25	131	70	27	gi|15801998|ref|NP_288019.1|	381	1e-104	spermidine N1-acetyltransferase [Escherichia coli O157:H7 EDL933] >gi|15831544|ref|NP_310317.1| spermidine N1-acetyltransferase [Escherichia coli O157:H7 str. Sakai] >gi|16129542|ref|NP_416101.1| spermidine N1-acetyltransferase [Escherichia coli str. K-12 substr. MG1655] >gi|89108425|ref|AP_002205.1| spermidine N1-acetyltransferase [Escherichia coli str. K-12 substr. W3110] >gi|157156145|ref|YP_0…	sp|P0A951|ATDA_ECOLI	381	5e-105	Spermidine N(1)-acetyltransferase OS=Escherichia coli (strain K12) GN=speG PE=1 SV=2	speG	381	1e-105	COG1670	Acetyltransferases, including N-acetylases of ribosomal proteins	K00657	2e-104	381	ebd:ECBD_2062	diamine N-acetyltransferase [EC:2.3.1.57]	AGCGGTTACTTTACTGAATAATCAACGGGTTGGTAATGTAAAACAGAGCTGTGAATATGACAGTCACGCTAATCCGGTGGACTGTCAGCTAATCATTGTTGATGAAGGAGTAAAACCCGCCGTCGAACGGGTTTACACCATCAAAAATACGATCGATTATTATTAATGCTATTGTGCGGTCGGCTTCAGGAGAGTCTGACCCGGTGTTTTGTGCTCTGCCAGATACTGATGCTGGAATATACACATGCGAATGGCATTACGATATTGACCATTAATAAAGAACTCGTGCATCAATTCACCTTCAACCGAAAAGCCAAGCTTGCGGTAAATGTGAATCGCTTTTTCATTCTCTTTATCAACGATCAGATACAGCTTATAGAGATTGAGAACGGTAAAGCC…
Unigene2080_All	1603	2	4	6	0	2	0	gi|15802025|ref|NP_288046.1|	922	0	fumarate hydratase [Escherichia coli O157:H7 EDL933] >gi|15831571|ref|NP_310344.1| fumarate hydratase [Escherichia coli O157:H7 str. Sakai] >gi|82544022|ref|YP_407969.1| fumarate hydratase [Shigella boydii Sb227] >gi|168750577|ref|ZP_02775599.1| fumarate hydratase [Escherichia coli O157:H7 str. EC4113] >gi|168757475|ref|ZP_02782482.1| fumarate hydratase [Escherichia coli O157:H7 str. EC4401] >gi|…	sp|Q8X769|FUMC_ECO57	922	0	Fumarate hydratase class II OS=Escherichia coli O157:H7 GN=fumC PE=3 SV=1	ZfumC	922	0	COG0114	Fumarase	K01679	0	922	sbc:SbBS512_E1796	fumarate hydratase, class II [EC:4.2.1.2]	CGCTGTGTGAAATAAACAGAGCCGCCCTTCGGGGCGGTTTTTTTACATGGCACGAAAGACCAAACATTTGTTATCAAATAGTAAATAATAAGTGAGCTAAAGGTTGCTTAACGAAAGCAAAACAGAAAGAAAAAATTAAACAGGTGAGGAGCAGGCCATGAATACAGTACGCAGCGAAAAAGATTCGATGGGGGCGATTGATGTCCCGGCAGATAAGCTGTGGGGCGCACAAACTCAACGCTCGCTGGAGCATTTCCGCATTTCGACGGAGAAAATGCCCACCTCACTGATTCATGCGCTGGCGCTAACCAAGCGCGCAGCGGCAAAAGTTAATGAAGATTTAGGCTTGTTGTCTGAAGAGAAAGCGAGCGCCATTCGGCAGGCGGCGGATGAAGTACT…
Unigene2081_All	2500	48	63	66	35	73	29	gi|15802025|ref|NP_288046.1|	922	0	fumarate hydratase [Escherichia coli O157:H7 EDL933] >gi|15831571|ref|NP_310344.1| fumarate hydratase [Escherichia coli O157:H7 str. Sakai] >gi|82544022|ref|YP_407969.1| fumarate hydratase [Shigella boydii Sb227] >gi|168750577|ref|ZP_02775599.1| fumarate hydratase [Escherichia coli O157:H7 str. EC4113] >gi|168757475|ref|ZP_02782482.1| fumarate hydratase [Escherichia coli O157:H7 str. EC4401] >gi|…	sp|Q8X769|FUMC_ECO57	922	0	Fumarate hydratase class II OS=Escherichia coli O157:H7 GN=fumC PE=3 SV=1	ZfumC	922	0	COG0114	Fumarase	K01679	0	922	sbc:SbBS512_E1796	fumarate hydratase, class II [EC:4.2.1.2]	CGAAAGACCAAACATTTGTTATCAAATAGTAAATAATAAGTGAGCTAAAGGTTGCTTAACGAAAGCAAAACAGAAAGAAAAAATTAAACAGGTGAGGAGCAGGCCATGAATACAGTACGCAGCGAAAAAGATTCGATGGGGGCGATTGATGTCCCGGCAGATAAGCTGTGGGGCGCACAAACTCAACGCTCGCTGGAGCATTTCCGCATTTCGACGGAGAAAATGCCCACCTCACTGATTCATGCGCTGGCGCTAACCAAGCGCGCAGCGGCAAAAGTTAATGAAGATTTAGGCTTGTTGTCTGAAGAGAAAGCGAGCGCCATTCGGCAGGCGGCGGATGAAGTACTGGCAGGACAGCATGACGACGAATTCCCGCTGGCTATCTGGCAGACCGGCTCC…
Unigene2797_All	1306	120	207	186	97	160	171	gi|15802049|ref|NP_288071.1|	401	1e-110	glutathionine S-transferase [Escherichia coli O157:H7 EDL933] >gi|15831598|ref|NP_310371.1| glutathionine S-transferase [Escherichia coli O157:H7 str. Sakai] >gi|16129593|ref|NP_416152.1| glutathionine S-transferase [Escherichia coli str. K-12 substr. MG1655] >gi|82777109|ref|YP_403458.1| glutathionine S-transferase [Shigella dysenteriae Sd197] >gi|89108477|ref|AP_002257.1| glutathionine S-transf…	sp|P0A9D2|GST_ECOLI	401	5e-111	Glutathione S-transferase OS=Escherichia coli (strain K12) GN=gst PE=1 SV=1	gst	401	1e-111	COG0625	Glutathione S-transferase	K00799	2e-110	401	sdy:SDY_1858	glutathione S-transferase [EC:2.5.1.18]	CAGCAACGCACTACCATACTTTAAACCACAGACAAAAGGAGTTACCGATGAAATTGTTCTACAAACCGGGTGCCTGCTCTCTCGCTTCCCATATCACCCTGCGTGAGAGCGGAAAGGATTTTACCCTCGTCAGTGTGGATTTAATGAAAAAACGTCTCGAAAACGGTGACGATTACTTTGCCGTTAACCCTAAGGGGCAGGTGCCTGCATTGCTGCTGGATGACGGTACTTTGCTGACGGAAGGCGTAGCGATTATGCAGTATCTTGCCGACAGCGTCCCCGACCGCCAGTTGCTGGCACCGGTAAACAGTATTATTTCCCGCTATAAAACCATCGAATGGCTGAATTACATCGCCACCGAGCTGCATAAAGGTTTCACACCTCTGTTTCGCCCTGATA…
Unigene2079_All	2450	472	136	116	450	143	140	gi|15802051|ref|NP_288073.1|	645	0	tyrosyl-tRNA synthetase [Escherichia coli O157:H7 EDL933] >gi|291282769|ref|YP_003499587.1| Tyrosyl-tRNA synthetase [Escherichia coli O55:H7 str. CB9615] >gi|293414953|ref|ZP_06657596.1| tyrosyl-tRNA synthetase [Escherichia coli B185] >gi|300821490|ref|ZP_07101637.1| tyrosyl-tRNA synthetase [Escherichia coli MS 119-7] >gi|300901554|ref|ZP_07119624.1| tyrosyl-tRNA synthetase [Escherichia coli MS 1…	sp|Q1RBF8|SYY_ECOUT	645	0	Tyrosyl-tRNA synthetase OS=Escherichia coli (strain UTI89 / UPEC) GN=tyrS PE=3 SV=1	ZtyrS	645	0	COG0162	Tyrosyl-tRNA synthetase	K01866	0	645	eok:G2583_2032	tyrosyl-tRNA synthetase [EC:6.1.1.1]	CGCCGATCCCAGATAGCCACTTAACACGGCATCACAGGTGTGTAATTTATCAATGGCGGCAATGCCTTGCACAATTTCGGTTAAATGGCTGGGCGGCATCACGCAGCCAGTCCATTTGCCGTATTGGGTGTGATTAGAAAATTGAACGGTGTTCAGCGGCCAGACGTTCGCGCCCAGGCGGCGCATAGGAAACTCTGCCGCACTGTTACCCGCATGACCATAAACAACGTGAGACTGGATAGCGAGAATATTTTTCATCATGTTCCCTGTATAAAAACCAGGGGGAGTGATTTCTCACTCCCCCTTTCCACTTAATGCATTATTTCCAGCAAATCAGACAGTAATTCTTTTTGCCGCGACGCAGTAAGGTAAAACGACCAAACAGACGATCTTCTTCTT…
Unigene1546_All	827	454	603	187	515	626	162	gi|15802070|ref|NP_288092.1|	405	1e-111	superoxide dismutase [Escherichia coli O157:H7 EDL933] >gi|15831619|ref|NP_310392.1| superoxide dismutase [Escherichia coli O157:H7 str. Sakai] >gi|16129614|ref|NP_416173.1| superoxide dismutase, Fe [Escherichia coli str. K-12 substr. MG1655] >gi|24113046|ref|NP_707556.1| superoxide dismutase [Shigella flexneri 2a str. 301] >gi|26247905|ref|NP_753945.1| superoxide dismutase [Escherichia coli CFT0…	sp|P0AGD6|SODF_SHIFL	405	2e-112	Superoxide dismutase [Fe] OS=Shigella flexneri GN=sodB PE=3 SV=2	sodB	405	6e-113	COG0605	Superoxide dismutase	K04564	8e-112	405	sdy:SDY_1882	superoxide dismutase, Fe-Mn family [EC:1.15.1.1]	AAAACTTTACCCTGTTGTTACGGCAACAGGGTAAGTTCATCTTTTGTCTCACCTTTTAATTTGCTACCCTATCCATACGCACAATAAGGCTATTGTACGTATGCAAATTAATAATAAAGGAGAGTAGCAATGTCATTCGAATTACCTGCACTACCATATGCTAAAGATGCTCTGGCACCGCACATTTCTGCGGAAACTATCGAGTATCACTACGGCAAGCATCATCAGACTTATGTCACTAACCTGAACAACCTGATTAAAGGTACCGCGTTTGAAGGTAAATCACTGGAAGAGATTATTCGCAGCTCTGAAGGTGGCGTATTCAACAACGCAGCTCAGGTCTGGAACCATACTTTCTACTGGAACTGCCTGGCACCGAACGCCGGTGGCGAACCGACT…
Unigene968_All	1157	124	17	13	101	10	9	gi|15802072|ref|NP_288094.1|	353	0	DNA-binding transcriptional repressor PurR [Escherichia coli O157:H7 EDL933] >gi|15831621|ref|NP_310394.1| DNA-binding transcriptional repressor PurR [Escherichia coli O157:H7 str. Sakai] >gi|16129616|ref|NP_416175.1| DNA-binding transcriptional repressor, hypoxanthine-binding [Escherichia coli str. K-12 substr. MG1655] >gi|30063174|ref|NP_837345.1| DNA-binding transcriptional repressor PurR [Shi…	sp|P0ACP9|PURR_SHIFL	353	0	HTH-type transcriptional repressor purR OS=Shigella flexneri GN=purR PE=3 SV=2	ECs2367	353	0	COG1609	Transcriptional regulators	K03604	0	353	sbc:SbBS512_E1857	LacI family transcriptional regulator, purine nucleotide synthesis repressor	CGCGGAACGGGCCGTCAGCCACGGAGCGGCGTTCAATCAAGCGCGGATGCACTTCAATGGACTGCGGTTCTTCACGTTTGTTGACGATACGATCCAACAGCATGTTGAACGCTGTTTCACCCAGCGAATCTTTTGGCTGGTGGATCGTGGTCAGCGCCGGCGTAAAATAGCGGGCGTTGCGCACGTTATCATAACCGATCAGCGAAACATCCTGCGGGACGCGCAGACCCATTTCATCAGCAGCACAAAGTGCGCCCATTGCCATGATATCGCCACCACAGAAGACGGCAGTAGGGCGATGCGGCTGCGACAGTATTTGCTGCATGGCGCGATAACCAGATTCGGGTTCAAAGTCACCCTGAACAATCCAGCTTTCCGGCACCTTGATCATCGCTTCTT…
Unigene3006_All	328	2752	2017	1489	2202	2778	2453	gi|15802089|ref|NP_288111.1|	149	6e-35	murein lipoprotein [Escherichia coli O157:H7 EDL933] >gi|15831638|ref|NP_310411.1| murein lipoprotein [Escherichia coli O157:H7 str. Sakai] >gi|16129633|ref|NP_416192.1| murein lipoprotein [Escherichia coli str. K-12 substr. MG1655] >gi|24113066|ref|NP_707576.1| murein lipoprotein [Shigella flexneri 2a str. 301] >gi|26247927|ref|NP_753967.1| major outer membrane lipoprotein precursor [Escherichia…	sp|P69780|LPP_SHIFL	149	4e-36	Major outer membrane lipoprotein OS=Shigella flexneri GN=lpp PE=3 SV=1	lpp	149	9e-37	COG4238	Murein lipoprotein	K06078	1e-35	149	sdy:SDY_1908	murein lipoprotein	AAAACTTTGTGTAATACTTGTAACGCTACATGGAGATTAACTCAATCTAGAGGGTATTAATAATGAAAGCTACTAAACTGGTACTGGGCGCGGTAATCCTGGGTTCTACTCTGCTGGCAGGTTGCTCCAGCAACGCTAAAATCGATCAGCTGTCTTCTGACGTTCAGACTCTGAACGCTAAAGTTGACCAGCTGAGCAACGACGTGAACGCAATGCGTTCCGACGTTCAGGCTGCTAAAGATGACGCAGCTCGTGCTAACCAGCGTCTGGACAACATGGCTACTAAATACCGCAAGTAATAGTACCTGTGAAGTGAAAAATGGCGCAC
Unigene881_All	963	47	36	11	24	39	27	gi|15802120|ref|NP_288142.1|	321	5e-86	lipoprotein [Escherichia coli O157:H7 EDL933] >gi|15831669|ref|NP_310442.1| lipoprotein [Escherichia coli O157:H7 str. Sakai] >gi|74311972|ref|YP_310391.1| lipoprotein [Shigella sonnei Ss046] >gi|157159105|ref|YP_001463005.1| NlpC/P60 family lipoprotein [Escherichia coli E24377A] >gi|168749476|ref|ZP_02774498.1| lipoprotein, NlpC/P60 family [Escherichia coli O157:H7 str. EC4113] >gi|168756708|ref…	sp|P23898|NLPC_ECOLI	318	5e-86	Probable lipoprotein nlpC OS=Escherichia coli (strain K12) GN=nlpC PE=3 SV=1	nlpC	318	1e-86	COG0791	Cell wall-associated hydrolases (invasion-associated proteins)	K13695	1e-86	321	ssn:SSON_1450	probable lipoprotein NlpC	AAAATACTACTGTATTCAGGAGTAAATGGACGGCGATGTATCATCGCCGTCCATTTTTCGACATACTAGATTCGTCTCGCCTGCCAGAAATTTTTCTGCCAATAGACATTATCAAGTGAGGAACGCATCACTCCCTTGCTGGTAGAGGCGTGGATAAATTGGTTGTTGGTATCGTAAATACCTACATGCAAACCATTTTGTCCGGACCCCGTTTTGAAAAAGACCAGGTCACCAGGCAGCAACTCGTCTTTATCAATTTGCGTGCCGATAGAGGCTTGTTCTTTGGTTTCTCGGGGCAGCTGCAAATCGAAACGATCGCGCATCGTTACAACCACAAATCCCGAACAGTCCACACCGCGCCGCGTCATGCCACCATAACGATACGGCGTGCCATGCCAG…
Unigene3245_All	248	3	0	3	4	1	5	gi|15802142|ref|NP_288164.1|	169	6e-41	cell division modulator [Escherichia coli O157:H7 EDL933] >gi|15831691|ref|NP_310464.1| cell division modulator [Escherichia coli O157:H7 str. Sakai] >gi|30063002|ref|NP_837173.1| cell division modulator [Shigella flexneri 2a str. 2457T] >gi|56479916|ref|NP_707381.2| cell division modulator [Shigella flexneri 2a str. 301] >gi|74311950|ref|YP_310369.1| cell division modulator [Shigella sonnei Ss04…	sp|Q3Z278|CEDA_SHISS	158	9e-39	Cell division activator CedA OS=Shigella sonnei (strain Ss046) GN=cedA PE=3 SV=2	--			--	--	--			--	--	TGCGTTTAGTGAAGCCAGTAATGAAGAAACCGCTCCGCCAGCAAAACCGCCAGATTATTAGCTATGTCCCACGCACGGAACCCGCGCCGCCAGAACATGCGATAAAGATGGATTCGTTTCGTGATGTCTGGATGCTGCGTGGCAAATATGTTGCGTTTGTACTGATGGGAGAGTCATTTCTGCGCTCACCGGCGTTTACTGTGCCTGAATCTGCCCAACGTTGGGCAAATCAGATCCGCCAGGAAGGG
Unigene261_All	381	245	852	503	172	753	636	gi|15802150|ref|NP_288172.1|	226	5e-58	DNA-binding transcriptional activator OsmE [Escherichia coli O157:H7 EDL933] >gi|15831699|ref|NP_310472.1| DNA-binding transcriptional activator OsmE [Escherichia coli O157:H7 str. Sakai] >gi|16129693|ref|NP_416253.1| DNA-binding transcriptional activator [Escherichia coli str. K-12 substr. MG1655] >gi|24112862|ref|NP_707372.1| DNA-binding transcriptional activator OsmE [Shigella flexneri 2a str.…	sp|P0ADB3|OSME_SHIFL	226	3e-59	Osmotically-inducible lipoprotein E OS=Shigella flexneri GN=osmE PE=4 SV=1	--			--	--	K04064	1e-58	226	sdy:SDY_1541	osmotically inducible lipoprotein OsmE	CGGCCGGTTTCCGTTGTTACTCAAGCTTTCAGACGAATTGATTACTTCGCAGCCTGTGGATCAGTGTCGTATTCAGCACAGGTCTGATAACCGGAGTTGATGACATGTCCGGTATCATCTAACGCGACAAAGTAGGTTTCTGCTTTACCATCACGTTGACCCAGGATGTAGGTCTGGCAAGTACCGCGAGCATGGATCATGCTCACTTCAGACGAAGGTTTACCCGCAATTTGTGCAACCTGCGCCCGGCTCATGCCTTTTTTGACGTCTTTCACCACAGGCTGTACAAACTGGTCTTTGGTACGATCATAAGCCGTACAACCCGCCAGCATGGTTAATACCGCCGCTGCACTCAGAATTCCTGCCATATTCTTGTTCATA
Unigene1579_All	1001	144	55	47	157	65	37	gi|15802263|ref|NP_288287.1|	411	1e-113	keto-hydroxyglutarate-aldolase/keto-deoxy- phosphogluconate aldolase [Escherichia coli O157:H7 EDL933] >gi|15831814|ref|NP_310587.1| keto-hydroxyglutarate-aldolase/keto-deoxy- phosphogluconate aldolase [Escherichia coli O157:H7 str. Sakai] >gi|16129803|ref|NP_416364.1| multifunctional 2-keto-3-deoxygluconate 6-phosphate aldolase and 2-keto-4-hydroxyglutarate aldolase and oxaloacetate decarboxylas…	sp|P0A958|ALKH_SHIFL	411	4e-114	KHG/KDPG aldolase OS=Shigella flexneri GN=eda PE=3 SV=1	eda	411	1e-114	COG0800	2-keto-3-deoxy-6-phosphogluconate aldolase	K01625	1e-113	411	sbc:SbBS512_E2125	2-dehydro-3-deoxyphosphogluconate aldolase / 4-hydroxy-2-oxoglutarate aldolase [EC:4.1.2.14 4.1.3.16]	GCGCCTTCTACAGCTTCACGCGCCAGCTTAGTAATGCGGTCGTAATCGCCCGCTTCCAGCGCATCTGCCGGAACCAGCCAGGAACCACCGATGCACAGCACGCTTTTCAGCGCCAGGTAGTCACGGTAGTTAGCCGGAGAAATACCACCCGTCGGGCAGAAACGGACCTGGGAGAACGGACCCGCGATCGCCTGCAGGGCTTTCACGCCGCCGTTAGCTTCAGCCGGGAAGAATTTGAACTCTTTCAAACCGTAGTCCATACCCAGCATCAGTTCGGAAACAGTGCTGATCCCCGGAATTAGAGGAATAGTCCCTTCGGTAGCAGCTTTCAGCAGCGGCTCGGTCAGACCCGGGCTAATTGCGAACTGTGCACCCGCTTCAGTGACTTCTGCCAGCTGC…
Unigene2948_All	668	55	21	17	75	20	8	gi|15802311|ref|NP_288337.1|	330	7e-89	ferritin-like protein [Escherichia coli O157:H7 EDL933] >gi|15831864|ref|NP_310637.1| ferritin-like protein [Escherichia coli O157:H7 str. Sakai] >gi|16129852|ref|NP_416415.1| ferritin B, probable ferrous iron reservoir [Escherichia coli str. K-12 substr. MG1655] >gi|24113282|ref|NP_707792.1| ferritin-like protein [Shigella flexneri 2a str. 301] >gi|26248167|ref|NP_754207.1| Ferritin-like protein…	sp|P0A9A5|FTNB_SHIFL	330	6e-90	Ferritin-like protein 2 OS=Shigella flexneri GN=ftnB PE=3 SV=1	ftnB	330	2e-90	COG1528	Ferritin-like protein	K02255	2e-89	330	sdy:SDY_1116	ferritin-like protein 2	GCGGTTTCTCAAAACCTTCATCGGCGCAATGCATTAGCGCCGATGATGATCAATGCAGCTGGTGTGACACGACATTCAGAACATGTTGGTCGGTCTGCACAGGGCACATACCCGCAAGTTTCGCACTGCGCACTTCATCAAGAATGGTTTGCAGCAACAGACCATCATGCTGCTGTTCTTTTTCCAGATCGCGCAGGAAATTGACGGTTGAATCATCATTCAGTTCTTTCGCTTCATCGGCTAACTGTGCCAACGTACTAGAACGTTGCTCGTATTCTTCCATCGTTTTTTGGAACAGTTCTTCCAGAGAGTTCAGTTTTTCACCGGGAACATCAATGGCTTTAACGATGGGGGTAGCGCCGACACTCTTCATAAAGTTAAACATGCGCATCATTTGGG…
Unigene902_All	897	105	183	96	29	118	104	gi|15802564|ref|NP_288591.1|	587	1e-166	lipid kinase [Escherichia coli O157:H7 EDL933] >gi|15832146|ref|NP_310919.1| lipid kinase [Escherichia coli O157:H7 str. Sakai] >gi|168750141|ref|ZP_02775163.1| diacylglycerol kinase catalytic domain protein [Escherichia coli O157:H7 str. EC4113] >gi|168756349|ref|ZP_02781356.1| diacylglycerol kinase catalytic domain protein [Escherichia coli O157:H7 str. EC4401] >gi|168761831|ref|ZP_02786838.1| …	sp|B1LN99|YEGS_ECOSM	587	4e-167	Probable lipid kinase yegS OS=Escherichia coli (strain SMS-3-5 / SECEC) GN=yegS PE=3 SV=1	Z3252	587	9e-168	COG1597	Sphingosine kinase and enzymes related to eukaryotic diacylglycerol kinase	K07029	1e-166	587	ect:ECIAI39_0928		TAAAGGCACATACGATCATGGCAGAATTTCCCGCCAGCTTACTGATTCTTAATGGCAAAAGTACTGACAATCTACCCTTGCGCGAAGCAATTATGCTGTTGCGTGAGGAAGGAATGACGATCCATGTGCGGGTCACCTGGGAGAAAGGCGATGCCGCACGATATGTAGAGGAGGCCCGGAAGTTGGGCGTCGCAACGGTGATTGCCGGTGGTGGCGATGGCACCATTAATGAAGTTTCTACGGCGTTGATTCAGTGTGAGGGGGATGACATACCCGCGCTGGGAATTTTGCCATTAGGAACCGCCAATGATTTTGCCACCAGTGTAGGGATTCCTGAGGCACTGGATAAGGCGCTGAAACTGGCAATTGCCGGTAACGCCATTGCGATAGATATGGCGC…
Unigene2833_All	856	267	135	103	182	188	126	gi|15802709|ref|NP_288736.1|	436	1e-121	GTP cyclohydrolase I [Escherichia coli O157:H7 EDL933] >gi|15832299|ref|NP_311072.1| GTP cyclohydrolase I [Escherichia coli O157:H7 str. Sakai] >gi|16130091|ref|NP_416658.1| GTP cyclohydrolase I [Escherichia coli str. K-12 substr. MG1655] >gi|24113542|ref|NP_708052.1| GTP cyclohydrolase I [Shigella flexneri 2a str. 301] >gi|26248536|ref|NP_754576.1| GTP cyclohydrolase I [Escherichia coli CFT073] …	sp|Q3Z053|GCH1_SHISS	436	8e-122	GTP cyclohydrolase 1 OS=Shigella sonnei (strain Ss046) GN=folE PE=3 SV=1	folE	436	2e-122	COG0302	GTP cyclohydrolase I	K01495	3e-121	436	sdy:SDY_2127	GTP cyclohydrolase I [EC:3.5.4.16]	TGCATAACGATGTTTTAACATCTGCTGATGAAAGGCAGCGGCAATTACAATAATTATCGCTGTGAATACTGGATTATGTGCGCCGCCTCACGCACAATAATCAGGCTGTAAATCAGCTTAATAACTTTGCCCCCACGCAGGGCGGAGGCGTCACACCTGCAGGAGAAATCATAAATGCCATCACTCAGTAAAGAAGCGGCCCTGGTTCATGAAGCGTTAGTTGCGCGAGGACTGGAAACACCGCTGCGCCCGCCCGTGCATGAAATGGATAACGAAACGCGCAAAAGCCTTATTGCTGGTCATATGACCGAAATCATGCAGCTGCTGAATCTCGACCTGGCTGATGACAGTTTGATGGAAACGCCGCATCGCATCGCTAAAATGTATGTCGATGAAATT…
Unigene1437_All	1759	521	96	77	281	73	64	gi|15802742|ref|NP_288769.1|	654	0	nucleoid-associated protein NdpA [Escherichia coli O157:H7 EDL933] >gi|15832332|ref|NP_311105.1| nucleoid-associated protein NdpA [Escherichia coli O157:H7 str. Sakai] >gi|26248570|ref|NP_754610.1| nucleoid-associated protein NdpA [Escherichia coli CFT073] >gi|30063629|ref|NP_837800.1| nucleoid-associated protein NdpA [Shigella flexneri 2a str. 2457T] >gi|82776211|ref|YP_402560.1| nucleoid-associ…	sp|Q0T2T5|NDPA_SHIF8	654	0	Nucleoid-associated protein YejK OS=Shigella flexneri serotype 5b (strain 8401) GN=yejK PE=3 SV=1	ZyejK	654	0	COG3081	Nucleoid-associated protein	K06899	0	654	sdy:SDY_0893		GCGGGAAGAGGATCAGCAAGTAGGTGGCGAACACCAGGAAGCTGAAATGGCCGATAATGCTTACGTAGGAATAAATGCGACCAGCAAGCGTTGTCGGCCAGTCGGCGATAAACAGGTAACGGCTGCCAATGACGAGCGAAAGCAGAATATTGAACAGTGCAAACCAGTGCCCCCAACTGACCATCTGGGAGACTTTTTCACGGTAGCGCTGACGATGAGTTACCATAACCTGTTATCTGTTTCCCTTAGTGCGCTTTGTCTTCGTTGATAGAGGACTGTAAGGCGCGGGCAAAAGAGTTGGCAATTGCCTGGCGTTGGGCCGGGGCAATGCTGGTATTGATAAGGTTAGTGACCATGTTGCCTAACACCATCAGGGAAAGGTCGGTCGGAGCCTTATGT…
Unigene1552_All	2017	69	19	14	100	20	14	gi|15802755|ref|NP_288782.1|	432	1e-119	cytochrome c-type protein NapC [Escherichia coli O157:H7 EDL933] >gi|15832345|ref|NP_311118.1| cytochrome c-type protein NapC [Escherichia coli O157:H7 str. Sakai] >gi|16130139|ref|NP_416706.1| Quinol dehydrogenase, electron source for NapAB [Escherichia coli str. K-12 substr. MG1655] >gi|26248585|ref|NP_754625.1| cytochrome c-type protein NapC [Escherichia coli CFT073] >gi|74312723|ref|YP_311142…	sp|P0ABL5|NAPC_ECOLI	432	6e-120	Cytochrome c-type protein napC OS=Escherichia coli (strain K12) GN=napC PE=1 SV=1	napC	432	1e-120	COG3005	Nitrate/TMAO reductases, membrane-bound tetraheme cytochrome c subunit	K02569	2e-119	432	sbc:SbBS512_E0739	cytochrome c-type protein NapC	GGTGGGATCAGCCTTAACTGGCACGCTCATTTGGGAATGGATCAACCCCGTTTCTCTGATGGGGCGTAGCCTGGTAATGGGCTTCGGCAGCGGCGCGCTGCTTATTCTCGCGCTGTTTTTATTTGATCTACTGGTCGTTGAACACGGCTGGCACATTTGTCCGGTTGGCGCGCTGTATGGCGTGCTGGGTAGCAAAGGTGTGATTACCGTTGCGGCCACCGATCGGCAGAAATGTAACCGCTGTATGGATTGTTTTCATGTTTGCCCGGAACCGCATGTGCTACGTGCCCCGGTGCTGGATGAACAAAGCCCGGTGCAGGTCACCAGCCGCGATTGCATGACGTGCGGTCGCTGCGTGGATGTCTGTTCTGAGGATGTATTTACAATAACTACACGATG…
Unigene2027_All	3845	1737	478	214	1409	415	168	gi|15802781|ref|NP_288808.1|	1532	0	ribonucleotide-diphosphate reductase subunit alpha [Escherichia coli O157:H7 EDL933] >gi|15832371|ref|NP_311144.1| ribonucleotide-diphosphate reductase subunit alpha [Escherichia coli O157:H7 str. Sakai] >gi|26248622|ref|NP_754662.1| ribonucleotide-diphosphate reductase subunit alpha [Escherichia coli CFT073] >gi|91211527|ref|YP_541513.1| ribonucleotide-diphosphate reductase subunit alpha [Escher…	sp|P00452|RIR1_ECOLI	1529	0	Ribonucleoside-diphosphate reductase 1 subunit alpha OS=Escherichia coli (strain K12) GN=nrdA PE=1 SV=2	ZnrdA	1532	0	COG0209	Ribonucleotide reductase, alpha subunit	K00525	0	1532	ecz:ECS88_2382	ribonucleoside-diphosphate reductase alpha chain [EC:1.17.4.1]	ACCCCCTATATATAGTGTTCTAAGCAGCTTCCCTTACTACAGGTAGTCTGCATGAAACTATTGCGGAAAGAATTCCAAAAACAGGTACGACATACATGAATCAGAATCTGCTGGTGACAAAGCGCGACGGTAGCACAGAGCGCATCAATCTCGACAAAATCCATCGCGTTCTGGATTGGGCGGCAGAAGGACTGCATAACGTTTCGATTTCCCAGGTCGAGCTGCGCTCCCACATTCAGTTTTATGACGGTATCAAGACCTCTGACATCCACGAAACCATTATCAAGGCGGCCGCAGACCTGATCTCCCGTGATGCGCCGGATTATCAGTATCTCGCCGCGCGCCTGGCGATCTTCCACCTGCGTAAAAAAGCCTACGGCCAGTTTGAGCCGCCTGCGC…
Unigene2699_All	4102	7391	12947	5765	5879	12710	5250	gi|15802949|ref|NP_288978.1|	1103	0	phosphoenolpyruvate-protein phosphotransferase [Escherichia coli O157:H7 EDL933] >gi|15832542|ref|NP_311315.1| phosphoenolpyruvate-protein phosphotransferase [Escherichia coli O157:H7 str. Sakai] >gi|24113761|ref|NP_708271.1| phosphoenolpyruvate-protein phosphotransferase [Shigella flexneri 2a str. 301] >gi|30063810|ref|NP_837981.1| phosphoenolpyruvate-protein phosphotransferase [Shigella flexner…	sp|P08839|PT1_ECOLI	1102	0	Phosphoenolpyruvate-protein phosphotransferase OS=Escherichia coli (strain K12) GN=ptsI PE=1 SV=1	ZptsI	1103	0	COG1080	Phosphoenolpyruvate-protein kinase (PTS system EI component in bacteria)	K08483	0	1103	sdy:SDY_2613	phosphotransferase system, enzyme I, PtsI [EC:2.7.3.9]	ATATAGATATGCTAAATCCTTACTTCCGCATATTCTCTGAGCGGGTATGCTACCTGTTGTATCCCAATTTCATACAGTTAAGGACAGGCCATGAGTAAGATTTTTGAAGATAACTCGCTGACTATCGGTCACACGCCGCTGGTTCGCCTGAATCGCATCGGTAACGGACGCATTCTGGCGAAGGTGGAATCTCGTAACCCCAGCTTCAGCGTTAAGTGCCGTATCGGTGCCAACATGATTTGGGATGCCGAAAAGCGCGGCGTGCTGAAACCAGGCGTTGAACTGGTTGAACCAACCAGCGGTAATACCGGGATTGCACTGGCCTATGTAGCTGCCGCTCGCGGTTACAAACTCACCCTGACCATGCCAGAAACCATGAGTATTGAACGCCGCAAGCTG…
Unigene237_All	895	235	76	65	197	82	52	gi|15803095|ref|NP_289126.1|	506	1e-163	signal peptidase I [Escherichia coli O157:H7 EDL933] >gi|15832688|ref|NP_311461.1| signal peptidase I [Escherichia coli O157:H7 str. Sakai] >gi|24113910|ref|NP_708420.1| signal peptidase I [Shigella flexneri 2a str. 301] >gi|26248933|ref|NP_754973.1| signal peptidase I [Escherichia coli CFT073] >gi|30063970|ref|NP_838141.1| signal peptidase I [Shigella flexneri 2a str. 2457T] >gi|82545020|ref|YP_…	sp|P00803|LEP_ECOLI	506	2e-164	Signal peptidase I OS=Escherichia coli (strain K12) GN=lepB PE=1 SV=2	ZlepB	506	3e-165	COG0681	Signal peptidase I	K03100	4e-164	506	sbc:SbBS512_E2933	signal peptidase I [EC:3.4.21.89]	AGGCAGCGGCGCAGGCGGCTGCCGGTGACTCACTGGATAAAGCAACGTTGAAAAAGGTTGCGCCGAAGCCTGGCTGGCTGGAAACCGGTGCTTCTGTTTTTCCGGTACTGGCTATCGTATTGATTGTGCGTTCGTTTATTTATGAACCGTTCCAGATCCCGTCAGGTTCGATGATGCCGACTCTGTTAATCGGTGATTTTATTCTGGTAGAAAAGTTTGCTTATGGCATTAAAGATCCTATCTACCAGAAAACGCTGATCGAAACCGGTCATCCGAAACGCGGAGATATCGTGGTCTTTAAATATCCGGAAGATCCAAAGCTTGATTACATCAAGCGCGCGGTGGGTTTACCGGGCGATAAAGTTACTTATGATCCGGTCTCGAAAGAGCTGACGATTC…
Unigene1371_All	5082	1681	1156	1070	1487	1288	924	gi|15803096|ref|NP_289127.1|	1178	0	GTP-binding protein LepA [Escherichia coli O157:H7 EDL933] >gi|15832689|ref|NP_311462.1| GTP-binding protein LepA [Escherichia coli O157:H7 str. Sakai] >gi|16130494|ref|NP_417064.1| back-translocating Elongation Factor EF4, GTPase [Escherichia coli str. K-12 substr. MG1655] >gi|24113911|ref|NP_708421.1| GTP-binding protein LepA [Shigella flexneri 2a str. 301] >gi|26248934|ref|NP_754974.1| GTP-bin…	sp|P60788|LEPA_SHIFL	1178	0	GTP-binding protein lepA OS=Shigella flexneri GN=lepA PE=3 SV=1	lepA	1178	0	COG0481	Membrane GTPase LepA	K03596	0	1178	sbc:SbBS512_E2934	GTP-binding protein LepA	TGGGCATTTCTACACAGATAATGCGATGTTCAGATTCTGTAGACTTATAATGATAGATAATGATCCGTCTACAGCATGACAAACAAAAACAGATGCGTTACGGAACTTTACAAAAACGAGACACTCTAACCCTTTGCTTGCTCAAATTGCAGCTAATGGAGTGGCGTTTCGATAGCGCGTGGAAATTTGGTTTGGGGAGACTTTACCTCGGATGAGCGAGCAGTTAACGGACCAGGTCCTGGTTGAACGGGTCCAGAAGGGAGATCAGAAAGCCTTTAACCTACTGGTAGTGCGCTATCAGCATAAAGTGGCGAGTCTGGTTTCCCGCTATGTGCCGTCGGGTGATGTTCCCGATGTGGTACAAGAAGCTTTTATTAAAGCCTATCGTGCGCTGGATTC…
Unigene28_All	3582	9651	731	666	8929	733	809	gi|15803132|ref|NP_289163.1|	876	0	signal recognition particle protein [Escherichia coli O157:H7 EDL933] >gi|15832727|ref|NP_311500.1| signal recognition particle protein [Escherichia coli O157:H7 str. Sakai] >gi|16130531|ref|NP_417101.1| Signal Recognition Particle (SRP) component with 4.5S RNA (ffs) [Escherichia coli str. K-12 substr. MG1655] >gi|26248973|ref|NP_755013.1| signal recognition particle protein [Escherichia coli CFT…	sp|P0AGD7|SRP54_ECOLI	876	0	Signal recognition particle protein OS=Escherichia coli (strain K12) GN=ffh PE=1 SV=1	ffh	876	0	COG0541	Signal recognition particle GTPase	K03106	0	876	sbc:SbBS512_E2999	signal recognition particle subunit SRP54	GGCCAGCCCTTCTTAACAGGATGTCGCTTAAGCGAAATCTTAGTTAAGACGCTCTTTGATACGAGCAGCCTTACCAGTACGCTCACGCAGGTAGTACAGTTTAGCTTTACGAACAGCACCACGACGTTTGACAGAAATGCTGTCAACTACCGGAGAGTGAGTCTGGAAGACACGCTCAACGCCTTCGCCGTTGGAAATTTTACGAACAGTGAATGCAGAGTGCAGACCGCGGTTACGAATAGCGATAACCACGCCCTCGAATGCCTGCAGACGTTTTTTGGAACCTTCAACAACCCATACTTTCACTTCCACGGTATCACCCGGACGGAAGGAAGGTACGTCCTGCTTCATCTGCTCTTGTTCAAGTTGCTTAATAATGTTGCTCATAATTTAATCTCT…
Unigene2943_All	464	586	70	35	178	63	28	gi|15803187|ref|NP_289219.1|	264	2e-69	DNA binding protein, nucleoid-associated [Escherichia coli O157:H7 EDL933] >gi|15832784|ref|NP_311557.1| DNA binding protein, nucleoid-associated [Escherichia coli O157:H7 str. Sakai] >gi|16130583|ref|NP_417155.1| DNA binding protein, nucleoid-associated [Escherichia coli str. K-12 substr. MG1655] >gi|24113973|ref|NP_708483.1| DNA binding protein, nucleoid-associated [Shigella flexneri 2a str. 30…	sp|P0ACG3|STPA_SHIFL	264	2e-70	DNA-binding protein stpA OS=Shigella flexneri GN=stpA PE=1 SV=1	stpA	264	5e-71	COG2916	DNA-binding protein H-NS	K11685	6e-70	264	sdy:SDY_2859	DNA-binding protein StpA	CGGCCTCAGTAATTAGATCAGGAAATCGTCGAGAGATTTACCTTCTGCCAGCGCCTGAGCAATTGGCTTCGGTGTACGGCCCTGACCGGTCCAGGTTTTAGTTTCACCGTTAACATCGGTGAATTTATATTTCGCCGGACGCGGCTGGCGTTTTTTACCAGCGCGTGGTGCAGCAGCAGAGCTATTACCTAATAACTCTTCCGGGTTAATTCCGTCAGCCTTCATCAGCTCCAGCCAGGTGCTAATTTTTTCCTGACGCTCAGCCAGTTCACGCTGCTGCTGTTCTTCTTCTTCACGTCTTTCTTTAGTGACAACCCTGAATTTTTCGAGCATTTCTTCAAGAACGTCAATGGAGAATTCGCGAGCCATCGCACGGAGGGTGCGAATGTTATTTAAACT…
Unigene1251_All	1044	0	0	0	2	0	1	gi|15803241|ref|NP_289273.1|	337	4e-93	small subunit of hydrogenase-3, iron-sulfur protein (part of formate hydrogenlyase (FHL) complex) [Escherichia coli O157:H7 EDL933] >gi|15832834|ref|NP_311607.1| formate hydrogenlyase subunit-7 component B [Escherichia coli O157:H7 str. Sakai] >gi|82778090|ref|YP_404439.1| small subunit of hydrogenase-3, iron-sulfur protein [Shigella dysenteriae Sd197] >gi|168749951|ref|ZP_02774973.1| formate hyd…	sp|P0AAK3|HYCB_SHIFL	336	5e-94	Formate hydrogenlyase subunit 2 OS=Shigella flexneri GN=hycB PE=3 SV=1	ZhycB	337	8e-95	COG1142	Fe-S-cluster-containing hydrogenase components 2	K00540	1e-92	333	eci:UTI89_C3087	[EC:1.-.-.-]	CTGCAATTCGCTGGTTCAGGGGATCACGTTATCGAAAGCGCGCCTGCATCACGCCATGAGCTGCGCGCCGGACAAAGAACTCTGTTTCGTCCTTTTTGAACATTTTCGCATTTACGTCACCCTGGCGGATGGCTTTAACAGCCACACCATCGAGTATTACGTCGAAACAAAAGATGGCGAAGACAAACAGCGGATTGCGCAGGCGCAACTGAGCATTGACGGCATGATTGATGGCAAGGTCAACATCCGCGATCGCGAACAGGTTCTGGAACACTATCTCGAAAAAATCGCTGGCGTTTACGACAGCTTATACACCGCTATTGAAAACAATGTGCCGGTGAATTTAAGCCAACTGGTAAAGGGACAAAGCCCGGCAGCATGAGCTGAGGCTTTGCCCGT…
Unigene1376_All	5143	2121	1812	1117	2022	1766	1001	gi|15803301|ref|NP_289334.1|	1082	0	CTP synthetase [Escherichia coli O157:H7 EDL933] >gi|15832894|ref|NP_311667.1| CTP synthetase [Escherichia coli O157:H7 str. Sakai] >gi|16130687|ref|NP_417260.1| CTP synthetase [Escherichia coli str. K-12 substr. MG1655] >gi|24114066|ref|NP_708576.1| CTP synthetase [Shigella flexneri 2a str. 301] >gi|26249183|ref|NP_755223.1| CTP synthetase [Escherichia coli CFT073] >gi|30064127|ref|NP_838298.1| …	sp|Q3YY76|PYRG_SHISS	1082	0	CTP synthase OS=Shigella sonnei (strain Ss046) GN=pyrG PE=3 SV=1	pyrG	1082	0	COG0504	CTP synthase (UTP-ammonia lyase)	K01937	0	1082	sdy:SDY_2997	CTP synthase [EC:6.3.4.2]	GCATTTTTAAATCAGATAAAGTCAGTCTTATGCCTGGCCTTTGATCTCTTTACGACCGTTGTACGGTGCTTTTTCGCCCAGAGCTTCTTCGATACGAATCAGCTGGTTGTATTTAGCAACACGGTCAGAACGGCTCATAGAACCAGTTTTGATCTGGCCTGCAGCAGTACCAACAGCCAGGTCAGCGATGGTAGCGTCTTCAGTTTCGCCAGAACGGTGAGAGATAACTGCAGTGTAGCCAGCATCTTTCGCCATCTTGATTGCAGCCAGAGTTTCGGTCAGAGAACCGATCTGGTTGAATTTGATCAGGATGGAGTTAGCGATACCTTTTTCGATACCTTCTTTCAGGATCTTGGTGTTGGTTACGAACAGGTCGTCACCAACCAGCTGGATTTTGTC…
Unigene969_All	683	55	78	17	50	49	57	gi|15803312|ref|NP_289345.1|	303	1e-80	flavodoxin [Escherichia coli O157:H7 EDL933] >gi|15832904|ref|NP_311677.1| flavodoxin [Escherichia coli O157:H7 str. Sakai] >gi|24114074|ref|NP_708584.1| flavodoxin [Shigella flexneri 2a str. 301] >gi|30064135|ref|NP_838306.1| flavodoxin [Shigella flexneri 2a str. 2457T] >gi|74313362|ref|YP_311781.1| flavodoxin [Shigella sonnei Ss046] >gi|82545089|ref|YP_409036.1| flavodoxin [Shigella boydii Sb22…	sp|P65369|YQCA_SHIFL	303	9e-82	Uncharacterized protein yqcA OS=Shigella flexneri GN=yqcA PE=3 SV=1	yqcA	303	2e-82	COG0716	Flavodoxins	K06205	7e-25	115	aha:AHA_4274	MioC protein	TGCCTGAAAATATTCGATTCAGCACCGCTAAAACGACATTTACCGCTCGCTGAACATATCAGGACAACAGCGTGCCCCACTGTTCGACCCACGGATTTGATTCCGTTTCCGGTTCCGGGTTCTCACTGGCGTCAATCAACAGCATTTCGCCAACCCGCTGAGCGCTCTGTTCCTGCAACAAGGCATCGAACTGTTTGCCGCCATTGCAGAAATTTACATAACTGCTGTCGCCGAGCGCAATCACGCCATAACGCAGATTCGGCTGGAAGCCCAGACTATCTTTGATTCCCTGAAAGAGCGGCACAATGCTATCAGGAAGGTCGCCCTGCCCGGTCGTGGACGTAACCACCAGAACATACTTATCCTGATAGGGCAGCCAGTCGCTTAATTCAGGATCTT…
Unigene1671_All	662	41	192	46	25	180	36	gi|15803326|ref|NP_289359.1|	148	3e-70	protein of fucose operon [Escherichia coli O157:H7 EDL933] >gi|15832918|ref|NP_311691.1| FucU [Escherichia coli O157:H7 str. Sakai] >gi|16130711|ref|NP_417284.1| L-fucose mutarotase [Escherichia coli str. K-12 substr. MG1655] >gi|26249209|ref|NP_755249.1| fucose operon fucU protein [Escherichia coli CFT073] >gi|74313375|ref|YP_311794.1| protein of fucose operon [Shigella sonnei Ss046] >gi|8254510…	sp|Q3YY53|FUCM_SHISS	148	3e-71	L-fucose mutarotase OS=Shigella sonnei (strain Ss046) GN=fucU PE=3 SV=1	fucU	148	7e-72	COG4154	Fucose dissimilation pathway protein FucU	K02431	9e-71	148	sdy:SDY_3022	L-fucose mutarotase [EC:5.1.3.-]	GCCGCTTTCATATTTTTCACCCCATCATTCGATAACCGCCCGCGTCATGCGGGCGTACCGGTATGAGATTACGGTGTTACCCCTTTTTTTAAAAGAATATTCCCGTACTTCGCTCGTTCGCCTGTGATAACGATCGCAAAGGCTTTTTGCGCCCGTTCATAAAACGCAAAACGATTGATGCGGATGATGTCAGGACACGGGGCTTGTAGTGAAAGCGCATTACGGTAACGTCGTTCTACTTCAGGATCGAGAGTGTCACCTTCTACCGCCGCCATCATCACCAGCGGCGGACCAGCGGCGGTGCATAACTGTCCAGTTCAAATAACGGGATAATCGCCTGGAGCAAGTCGCTCACCAACAGGCCATCAGCGCGGATCACCTGCGGTCCCATCGAATGGG…
Unigene2123_All	1960	348	96	46	278	103	34	gi|15803347|ref|NP_289380.1|	356	1e-160	prolipoprotein diacylglyceryl transferase [Escherichia coli O157:H7 EDL933] >gi|15832939|ref|NP_311712.1| prolipoprotein diacylglyceryl transferase [Escherichia coli O157:H7 str. Sakai] >gi|16130732|ref|NP_417305.1| phosphatidylglycerol-prolipoprotein diacylglyceryl transferase [Escherichia coli str. K-12 substr. MG1655] >gi|24114107|ref|NP_708617.1| prolipoprotein diacylglyceryl transferase [Shi…	sp|Q3YY32|LGT_SHISS	356	3e-161	Prolipoprotein diacylglyceryl transferase OS=Shigella sonnei (strain Ss046) GN=lgt PE=3 SV=1	lgt	356	8e-162	COG0682	Prolipoprotein diacylglyceryltransferase	K13292	1e-160	356	sdy:SDY_3045	phosphatidylglycerol:prolipoprotein diacylglycerol transferase [EC:2.-.-.-]	CTGGCAGGATGTTTCGTAATTAGATAGCCACCGGCGCTTTAATGCCCGGATGTGGATCGTAGCCTTCAATCTCAAAGTCTTCGAAACGGTAGTCGAAGATGGATTCGGGTTTACGTTTGATAATCAACTTCGGCAGCGGACGCGGTTCGCGGCTTAATTGCAGATGAGTTTGATCCATATGGTTGCTGTACAGGTGCGTGTCGCCACCGGTCCAGACAAAATCACCCACTTCCAGATCGCACTGCTGCGCCATCATATGCACCAGTAACGCGTAGCTGGCAATGTTGAACGGCAGGCCGAGGAAGACGTCACAGGAGCGCTGATAAAGCTGGCAAGAGAGTTTGCCGTCTGCCACATAGAACTGGAAAAATGCATGGCACGGTGCCAGCGCCATTTTAT…
Unigene1153_All	299	0	3	1	0	6	0	gi|15803407|ref|NP_289440.1|	186	6e-46	aspartate/ornithine carbamoyltransferase family protein [Escherichia coli O157:H7 EDL933]	sp|Q46803|YGEW_ECOLI	186	4e-47	Uncharacterized protein ygeW OS=Escherichia coli (strain K12) GN=ygeW PE=3 SV=2	Z4209	186	9e-48	COG0078	Ornithine carbamoyltransferase	--			--	--	TGCCTTCGTCGAGATCTTGTTGTGCAAGGCCGAGCAGGTTAAGCGCGGAAGCATAAGAGAAGCGGGTACGGGTGGAGTTGTCGCGGAATACGGAAATACCTAATCCACTATTAAAGACTTTGGTTGAGATGTTTTCAGCACGCAGTGCTTTTAATGCTGCGGCAACGTCCAGTACTTGTTTCAGTTCATCTGGCGTCTGTTCCCACGTTAACAAAAAATCTTTCTCGTGAAGGTGAGAGGTCAGCGAATTGATATCCTTAATCAGCTCATTAACAGTTTTCATCATAAAGTCCCGGTAG
Unigene2159_All	958	83	105	70	87	92	93	gi|15803475|ref|NP_289508.1|	385	1e-174	agmatinase [Escherichia coli O157:H7 EDL933] >gi|15833066|ref|NP_311839.1| agmatinase [Escherichia coli O157:H7 str. Sakai] >gi|16130838|ref|NP_417412.1| agmatinase [Escherichia coli str. K-12 substr. MG1655] >gi|24114191|ref|NP_708701.1| agmatinase [Shigella flexneri 2a str. 301] >gi|30064250|ref|NP_838421.1| agmatinase [Shigella flexneri 2a str. 2457T] >gi|82545439|ref|YP_409386.1| agmatinase […	sp|P60657|SPEB_SHIFL	385	6e-175	Agmatinase OS=Shigella flexneri GN=speB PE=3 SV=1	speB	385	2e-175	COG0010	Arginase/agmatinase/formimionoglutamate hydrolase, arginase family	K01480	2e-174	385	sbo:SBO_3052	agmatinase [EC:3.5.3.11]	ACTCGCCCTTTTTCGCCGCCTGAATATACAGCATCTCCAGCGCCAGCGTCGCCGCAGCCAGAGCAGTGATTTCCGACTGATCATATGCCGGAGCCACTTCCACTACGTCCATCCCAACGATGTTGAGATCTTTCAGGCCGCGTACCAGTTTAATAGCGCGATCGGAGGTCAGGCCGCCAATCACTGGCGTACCGGTGCCTGGTGCAAAAGCAGGATCCAGGCAGTCGATATCAAAGGTCAGGTAAACCGGCATATCACCCACAATCTGTTTCACCTGGGCGATAACGTCATCCACGCTACGATCGTTCACCTGGCAGGCGTCCAGTACGGTAAAGCCGTTGTCTTTATCAAACTCGGTACGAATACCAATCTGCACGGAATGGAATGATTCGGGTCGAT…
Unigene2105_All	2496	56	66	8	132	73	12	gi|15803542|ref|NP_289575.1|	771	0	hydrogenase 2 small subunit [Escherichia coli O157:H7 EDL933] >gi|15833136|ref|NP_311909.1| hydrogenase 2 small subunit [Escherichia coli O157:H7 str. Sakai] >gi|16130897|ref|NP_417471.1| hydrogenase 2, small subunit [Escherichia coli str. K-12 substr. MG1655] >gi|26249565|ref|NP_755605.1| hydrogenase 2 small subunit [Escherichia coli CFT073] >gi|74313542|ref|YP_311961.1| hydrogenase 2 small subu…	sp|P69741|MBHT_ECOLI	771	0	Hydrogenase-2 small chain OS=Escherichia coli (strain K12) GN=hybO PE=1 SV=1	hybO	771	0	COG1740	Ni,Fe-hydrogenase I small subunit	K06282	0	771	sbc:SbBS512_E3424	hydrogenase small subunit [EC:1.12.99.6]	TCTGGCGCTGAAGCCTGGCAGCGAATACCACTATCCGCGTCAGACGCTGAAATCTGGCGACACTTACCTGCATACGGTGCCGAAATATTATCCGCATCTGTACGGCGAGAAAGAGGGCGGCGGTACTCAGGTTCTGGTACTGACGGGTGTGCCTTATGAAAATCTCGACCTGCCGAAACTGGACGATCTTTCTACCGGTGCGCGTTCCGAAAATATTCAACACACCGGTTTACTGATGATTTTGCCGCCCAGCGGTTGTGGATCATGACTCATGATCGTCTCCTCCGTCGTGATGGTCGTTTTTGGTGTTGCGACGAACCAGCACGGTTAAGCCCGCCAGCACAGCCAGTGGTAGCATCATGCCTTTATACAGGGTGTGTTGAATATTTTCGGAACGCG…
Unigene856_All	995	83	524	515	45	447	509	gi|15803547|ref|NP_289580.1|	585	1e-165	oxidoreductase [Escherichia coli O157:H7 EDL933] >gi|15833141|ref|NP_311914.1| oxidoreductase [Escherichia coli O157:H7 str. Sakai] >gi|82545388|ref|YP_409335.1| oxidoreductase [Shigella boydii Sb227] >gi|157162481|ref|YP_001459799.1| oxidoreductase [Escherichia coli HS] >gi|168747491|ref|ZP_02772513.1| oxidoreductase, short chain dehydrogenase/reductase family [Escherichia coli O157:H7 str. EC41…	sp|P0AG84|YGHA_ECOLI	585	1e-166	Uncharacterized oxidoreductase yghA OS=Escherichia coli (strain K12) GN=yghA PE=1 SV=1	SA2119	347	2e-95	COG1028	Dehydrogenases with different specificities (related to short-chain alcohol dehydrogenases)	K00540	4e-166	585	sbc:SbBS512_E3432	[EC:1.-.-.-]	CTGGTTCCCTTATCAACGCATCGAGAGCGTCTACCCTTAAAGGACGTTGAACCTGAAGGGAGAAAAACGATGTCTCATTTAAAAGACCCGACCACGCAGTATTACACTGGTGAATATCCCAAACAGAAACAACCGACGCCAGGCATCCAGGCGAAGATGACACCGGTACCGGATTGCGGCGAGAAAACCTATGTTGGTAGCGGTCGCCTGAAAGATCGTAAAGCACTGGTGACAGGGGGCGATTCCGGAATAGGTCGCGCTGCCGCCATCGCTTACGCGCGTGAAGGGGCTGACGTGGCGATCAGTTATCTTCCCGTGGAAGAAGAAGACGCTCAGGATGTGAAAAAGATCATTGAAGAATGCGGACGCAAAGCCGTTCTGCTGCCAGGCGATTTAAGC…
Unigene1515_All	1300	292	51	148	68	24	203	gi|15803550|ref|NP_289583.1|	467	1e-129	biopolymer transport protein ExbB [Escherichia coli O157:H7 EDL933] >gi|15833144|ref|NP_311917.1| biopolymer transport protein ExbB [Escherichia coli O157:H7 str. Sakai] >gi|16130904|ref|NP_417479.1| membrane spanning protein in TonB-ExbB-ExbD complex [Escherichia coli str. K-12 substr. MG1655] >gi|74313549|ref|YP_311968.1| biopolymer transport protein ExbB [Shigella sonnei Ss046] >gi|82778226|re…	sp|P0ABU7|EXBB_ECOLI	467	9e-131	Biopolymer transport protein exbB OS=Escherichia coli (strain K12) GN=exbB PE=1 SV=1	exbB	467	2e-131	COG0811	Biopolymer transport proteins	K03561	3e-130	467	sdy:SDY_3067	biopolymer transport protein ExbB	TGATGCAGCGTATCCATTACCTTCATCAACGTCTCGTAATCGACGGTTTTGTCCGCTCGGAAGAAGATGGTGGTGTCTTTCTTGCCTTCGGTTAACGCATTCAACGCCGTAATCATTGTTTCATCGGTGACCGGATCGTTACCGATAAACATCGAGTTGTCTGCCTTCACCGACAGATAAACCGGTTTTTCCGGGCGCGGCTGCGGCGTGCTGGTAGAAGCAGGCAAGTTCACCTTCACATCTACCGTCGCTAACGGTGCCGCCACCATAAAGATAATCAGCAGAACCAACATCACGTCGATAAACGGCGTCACGTTGATATCATGCATTTCGCCGTTATCGTCGAGGTTTTCGTTAAGATGCATTGCCATCGGATATTATCCTGCGCGTAATTTTTGT…
Unigene922_All	908	152	122	264	161	103	202	gi|15803589|ref|NP_289622.1|	431	1e-119	3,4-dihydroxy-2-butanone 4-phosphate synthase [Escherichia coli O157:H7 EDL933] >gi|15833183|ref|NP_311956.1| 3,4-dihydroxy-2-butanone 4-phosphate synthase [Escherichia coli O157:H7 str. Sakai] >gi|16130937|ref|NP_417513.1| 3,4-dihydroxy-2-butanone-4-phosphate synthase [Escherichia coli str. K-12 substr. MG1655] >gi|24114342|ref|NP_708852.1| 3,4-dihydroxy-2-butanone 4-phosphate synthase [Shigella…	sp|Q3YXK0|RIBB_SHISS	431	3e-120	3,4-dihydroxy-2-butanone 4-phosphate synthase OS=Shigella sonnei (strain Ss046) GN=ribB PE=3 SV=1	ribB	431	8e-121	COG0108	3,4-dihydroxy-2-butanone 4-phosphate synthase	K02858	1e-119	431	sdy:SDY_3226	3,4-dihydroxy 2-butanone 4-phosphate synthase [EC:4.1.99.12]	GCGAAATTCCCCACCGGCGGTAAATCAACTCAGTTGAAAGCCCGCGAGCGCTTTGGGTGCGAACTCAAAGGACAGCAGATCCGGTGTAATTCCGGGGCCGACGGTTAGAGTCCGGATGGGAGAGAGTAACGATTCTGTCGGGCATGGACCCGCTCACGTTATTTTGGCTATATGCCGCCACTCCTAAGACTGCCCTGATTCTGGTAACCATAATTTTAGTGAGGTTTTTTTACCATGAATCAGACGCTACTTTCCTCTTTTGGTACGCCTTTCGAACGTGTTGAAAATGCACTGGCTGCGCTGCGTGAAGGACGCGGTGTAATGGTGCTTGATGATGAAGACCGTGAAAACGAAGGCGATATGATCTTCCCGGCAGAAACCATGACCGTTGAGCAGATG…
Unigene25_All	4831	2328	1386	775	1507	1195	789	gi|15803609|ref|NP_289642.1|	1196	0	RNA polymerase sigma factor RpoD [Escherichia coli O157:H7 EDL933] >gi|15833204|ref|NP_311977.1| RNA polymerase sigma factor RpoD [Escherichia coli O157:H7 str. Sakai] >gi|24114367|ref|NP_708877.1| RNA polymerase sigma factor RpoD [Shigella flexneri 2a str. 301] >gi|74313602|ref|YP_312021.1| RNA polymerase sigma factor RpoD [Shigella sonnei Ss046] >gi|82545322|ref|YP_409269.1| RNA polymerase sigm…	sp|P00579|RPOD_ECOLI	1192	0	RNA polymerase sigma factor rpoD OS=Escherichia coli (strain K12) GN=rpoD PE=1 SV=2	ZrpoD	1196	0	COG0568	DNA-directed RNA polymerase, sigma subunit (sigma70/sigma32)	K03086	0	1196	sbo:SBO_2925	RNA polymerase primary sigma factor	CAAAAAAGGCCGCGGTGCTTTACAAAGCAGCAGCAATTGCAGTAAAATTCCGCACCATTTTGAAATAAGCTGGCGTTGATGCCAGCGGCAAACCGAATTAATCAAAGGTGAGAGGCACATGCCGGTAATTAAAGTACGTGAAAACGAGCCGTTCGACGTAGCTCTGCGTCGCTTCAAGCGTTCCTGCGAAAAAGCAGGTGTTCTGGCGGAAGTTCGTCGTCGTGAGTTCTATGAAAAACCGACTACCGAACGTAAGCGCGCTAAAGCTTCTGCAGTGAAACGTCACGCGAAGAAACTGGCTCGCGAAAACGCACGCCGCACTCGTCTGTACTAATTCCCCGAGAGCGTTGCTCTCCGATCAGACCGAGTTGTAGTTGTAAGGCCGTGCTTCCGAAAGGA…
Unigene829_All	1335	445	289	148	348	259	140	gi|15803763|ref|NP_289797.1|	427	1e-117	stringent starvation protein A [Escherichia coli O157:H7 EDL933] >gi|15833356|ref|NP_312129.1| stringent starvation protein A [Escherichia coli O157:H7 str. Sakai] >gi|16131119|ref|NP_417696.1| stringent starvation protein A [Escherichia coli str. K-12 substr. MG1655] >gi|24114516|ref|NP_709026.1| stringent starvation protein A [Shigella flexneri 2a str. 301] >gi|26249808|ref|NP_755848.1| stringe…	sp|P0ACA6|SSPA_SHIFL	427	1e-118	Stringent starvation protein A OS=Shigella flexneri GN=sspA PE=3 SV=2	sspA	427	3e-119	COG0625	Glutathione S-transferase	K03599	4e-118	427	sbc:SbBS512_E3547	stringent starvation protein A	CTTTTAATGGCTTAATAAAAGACAAAACAGGCCACCAGGGCCTGTTTTTGTATTACTTCACAACGCGTAATGCCGGTCGACCACCGCGTGGTGGCTGCGGAGGTTCATCGTCAGGATGAGTGTCATCATCGTGATCTGGCTTGTCGCCATCAATAACCGACATAACGGTTTCGTTGTCTGCCGATGCCTCTTCATCATTCATGATGCTGGTATCTTCATCGTAGGCAGCTTCAGGCTCAAACATCGTGCCTGCGCCATTTTCACGGGCGTAGATAGCCAGCACGGCAGCCAGCGGCCAGCGGCACAGAAACCTGACGCGGAATGCCGCCAAAGCGCGCGTTAAAGCGTACCTCATCATTCGCCAGTTCCAGATTGCCGACAGCACGCGGCGCAATGTTG…
Unigene904_All	667	142	136	56	90	117	26	gi|15803771|ref|NP_289805.1|	301	4e-80	arginine repressor [Escherichia coli O157:H7 EDL933] >gi|15833364|ref|NP_312137.1| arginine repressor [Escherichia coli O157:H7 str. Sakai] >gi|16131127|ref|NP_417704.1| DNA-binding transcriptional dual regulator, L-arginine-binding [Escherichia coli str. K-12 substr. MG1655] >gi|24114524|ref|NP_709034.1| arginine repressor [Shigella flexneri 2a str. 301] >gi|30064569|ref|NP_838740.1| arginine re…	sp|Q3YX10|ARGR_SHISS	301	3e-81	Arginine repressor OS=Shigella sonnei (strain Ss046) GN=argR PE=3 SV=1	argR	301	8e-82	COG1438	Arginine repressor	K03402	1e-80	301	sdy:SDY_3413	transcriptional regulator of arginine metabolism	GCTTTTTTTACCGTATGTATTCATTTTGTGAATGATGTGTCGCGGTAAAACGCACTATTCGTTAAATGTATCGCAGGAGAAAGAAGGGGAATGAGAGGGATAAGCAACATTTTCCCCGACGCCAGAAGCGACGGGGCAGAGATTAAAGCTCCTGGTCGAACAGCTCTAAAATTGCTTCGTACAGGTCTTTGACGGTGAAACCGTTAGCAGGGGTGGTAAAGATGGTGTCATCGCCAGCGATGGTGCCCAGAATACCTTCTGCTTTGCCCAGTGAGTCCAGCAGGCGAGCAATTAACTGCGCCGCGCCAGGGCTGGTATGAATCACGACAACTGCATCGTTGTAGTCGATATCCAGCACCAGATTTTTCAATGGACTGGAGGTGGTTGGTACACCCAGTT…
Unigene1796_All	475	20	15	5	15	5	6	gi|15803783|ref|NP_289817.1|	318	1e-85	rod shape-determining protein MreC [Escherichia coli O157:H7 EDL933] >gi|15833376|ref|NP_312149.1| rod shape-determining protein MreC [Escherichia coli O157:H7 str. Sakai] >gi|168752137|ref|ZP_02777159.1| rod shape-determining protein MreC [Escherichia coli O157:H7 str. EC4113] >gi|168754232|ref|ZP_02779239.1| rod shape-determining protein MreC [Escherichia coli O157:H7 str. EC4401] >gi|168763787…	sp|P16926|MREC_ECOLI	316	5e-86	Rod shape-determining protein mreC OS=Escherichia coli (strain K12) GN=mreC PE=3 SV=1	ZmreC	318	3e-87	COG1792	Cell shape-determining protein	K03570	4e-86	318	sdy:SDY_3425	rod shape-determining protein MreC	TCCAGGTGCTGCGCAACGATATCCGCGTAATTGCAGCCGGTAACGGTTGTACGGATGATTTGCAGCTTGAGCATCTGCCAGCGAATACGGATATTCGTGTTGGTGATGTGCTGGTGACCTCCGGTCTGGGCGGTCGTTTCCCGGAAGGCTATCCGGTCGCGGTTGTCTCTTCCGTAAAACTCGATACCCAGCGCGCTTATACTGTGATTCAGGCGCGTCCGACTGCAGGACTGCAACGTTTGCGTTATCTGCTGCTGCTGTGGGGCGCGGATCGTAACGGCGCTAACCCGATGACGCCGGAAGAGGTGCATCGTGTTGCTAATGAACGTCTGATGCAGATGATGCCGCAGGTATTGCCTTCGCCAGACGCGATGGGGCCAAAGTTACCTGAACCGGCAA…
Unigene743_All	2116	158	177	84	139	151	83	gi|15803817|ref|NP_289851.1|	633	0	potassium transporter peripheral membrane component [Escherichia coli O157:H7 EDL933] >gi|15833409|ref|NP_312182.1| potassium transporter peripheral membrane component [Escherichia coli O157:H7 str. Sakai] >gi|16131169|ref|NP_417748.1| NAD-binding component of TrK potassium transporter [Escherichia coli str. K-12 substr. MG1655] >gi|24114567|ref|NP_709077.1| potassium transporter peripheral membr…	sp|P0AGJ1|TRKA_SHIFL	633	0	Trk system potassium uptake protein trkA OS=Shigella flexneri GN=trkA PE=3 SV=1	trkA	633	0	COG0569	K+ transport systems, NAD-binding component	K03499	0	633	sbc:SbBS512_E3674	trk system potassium uptake protein TrkA	GAAAGGTTTCCCGCATGCGGATTACCCTGATGCTGTACGGCTGGAAACACCTGCACCTGTTCATGCGCTACCTGGTTTTGAAGACGGATGGGTTACCGTTCAGGATGCATCAGCACAAGGTTGCATGACCTGGCTTGCGCCACAAAACGGTGAACACATTCTGGATCTTTGTGCCGCCCCCGGCGGTAAAACAACGCATATCCTTGAGGTGGCACCAGAAGCGCAGGTTGTTGCGGTTGATATTGACGAACAGCGCCTCTCTCGCGTTTACGACAATTTAAAACGCCTTGGTATGAAAGCGACCGTGAAACAAGGTGATGGCCGCTACCCTTCCCAATGGTGTGGCGAGCAACAGTTTGATCGCATTTTATTAGATGCGCCTTGTTCAGCAACCGGTGT…
Unigene1599_All	618	163	379	110	106	350	167	gi|15803818|ref|NP_289852.1|	242	1e-62	large-conductance mechanosensitive channel [Escherichia coli O157:H7 EDL933] >gi|15833410|ref|NP_312183.1| large-conductance mechanosensitive channel [Escherichia coli O157:H7 str. Sakai] >gi|16131170|ref|NP_417749.1| mechanosensitive channel protein, high conductance [Escherichia coli str. K-12 substr. MG1655] >gi|89110720|ref|AP_004500.1| mechanosensitive channel [Escherichia coli str. K-12 sub…	sp|B7LRQ7|MSCL_ESCF3	242	1e-63	Large-conductance mechanosensitive channel OS=Escherichia fergusonii (strain ATCC 35469 / DSM 13698 / CDC 0568-73) GN=mscL PE=3 SV=1	mscL	242	3e-64	COG1970	Large-conductance mechanosensitive channel	K03282	4e-63	242	efe:EFER_3274	large conductance mechanosensitive channel	CACGAATTTCTGTCAGTAATACTTCTTCTTTAGTTGGTGCTGGTGCAGCTGCTGGTTCTTCTTTTTTCCGATTCAGTTTGTTGATTAGCTTAATCGCCATAAAGATGGCAAAGGCCACGATCAGAAAATCAAAGACGTTTTGAATGAAGACACCGTAATGCATCACAACAGCAGGGATATCCCCCTGCGCATCGCGTAGCGTGACAGCAAACTGTTTAAAATCGATCCCGCCAATTAATAAGCCCAGAGGTGGCATGATGATATCGGCAACCAGTGAAGATACAATCTTCCCGAATGCCGCACCGATAATGACACCCACCGCCAAATCCACCACGTTCCCGCGCATCGCAAATTCGCGAAATTCTTTAATAATGCTCATGTTATTCTCCCTATGAAGCC…
Unigene2686_All	6345	31733	2668	2504	34246	2666	2554	gi|15803827|ref|NP_289861.1|	863	0	preprotein translocase subunit SecY [Escherichia coli O157:H7 EDL933] >gi|15833419|ref|NP_312192.1| preprotein translocase subunit SecY [Escherichia coli O157:H7 str. Sakai] >gi|16131179|ref|NP_417759.1| preprotein translocase membrane subunit [Escherichia coli str. K-12 substr. MG1655] >gi|24114578|ref|NP_709088.1| preprotein translocase subunit SecY [Shigella flexneri 2a str. 301] >gi|26249885|…	sp|P0AGA5|SECY_SHIFL	863	0	Preprotein translocase subunit secY OS=Shigella flexneri GN=secY PE=3 SV=1	secY	863	0	COG0201	Preprotein translocase subunit SecY	K03076	0	863	sbc:SbBS512_E3685	preprotein translocase subunit SecY	GGGGCGGGTTTTTTTACGTTGCTTCAGATTACTCTGCAGCAGCTTCTGCTTTCTCTGAACGATCAACCAGCTCGATGTAAGCCATCGGCGCGTTGTCGCCTGCACGGAAGCCACACTTCAGAATACGAGTGTAACCACCGGCACGGCTCGCGAAACGCGGGCCCAGTTCGTTAAACAGTTTTGCCACGATCTCGTTATCACGAGTACGGGCGAATGCCAGACGACGATTAGCAACGCTATCAGTCTTGGCAAGAGTAATCAGCGGCTCAACTACGCGGCGCAGCTCTTTCGCTTTAGGCAGAGTCGTCTTGATGATTTCATGACGAACCAGTGAACCTGCCATATTGCGGAACATAGCCTGGCGATGGCTGCTGTTGCGGTTCAGTTGACGACCACTCT…
Unigene2484_All	272	35	4	30	6	3	31	gi|15803851|ref|NP_289885.1|	135	1e-30	bacterioferritin-associated ferredoxin [Escherichia coli O157:H7 EDL933] >gi|24114602|ref|NP_709112.1| bacterioferritin-associated ferredoxin [Shigella flexneri 2a str. 301] >gi|30065376|ref|NP_839547.1| bacterioferritin-associated ferredoxin [Shigella flexneri 2a str. 2457T] >gi|38704159|ref|NP_944563.1| bacterioferritin-associated ferredoxin [Escherichia coli O157:H7 str. Sakai] >gi|82778619|re…	sp|P0A1Z6|BFD_SALTY	132	5e-31	Bacterioferritin-associated ferredoxin OS=Salmonella typhimurium GN=bfd PE=3 SV=1	ZyheA	135	2e-32	COG2906	Bacterioferritin-associated ferredoxin	K02192	3e-31	135	sdy:SDY_3499	bacterioferritin-associated ferredoxin	ACGGGAGCAATCATGTACGTTTGTTTGTGTAATGGTGTAAGTGACAAAAAAATTCGCCAGGCAGTCCGTCAGTTTCATCCGCAATCTTTCCAACAATTGCGTAAGTTTATTCCTGTGGGAAATCAATGCGGTAAGTGCATTCGCGCCGCGCGCGAAGTGATGCAGGACGAGTTGATGCAGATGCCAGAATTTAAAGAGATTGCCTGAAGACCACGCTTATTTTTTGACATCCCGCTAGCCCCATCTACGCTCTAATAGTGGAAGCGGAGGGA
Unigene2820_All	1210	352	405	165	334	297	182	gi|15803862|ref|NP_289896.1|	420	1e-115	FKBP-type peptidyl-prolyl cis-trans isomerase [Escherichia coli O157:H7 EDL933] >gi|15833454|ref|NP_312227.1| FKBP-type peptidyl-prolyl cis-trans isomerase [Escherichia coli O157:H7 str. Sakai] >gi|16131228|ref|NP_417808.1| FKBP-type peptidyl prolyl cis-trans isomerase (rotamase) [Escherichia coli str. K-12 substr. MG1655] >gi|24114613|ref|NP_709123.1| FKBP-type peptidyl-prolyl cis-trans isomeras…	sp|P0A9L2|SLYD_SHIFL	420	1e-116	FKBP-type peptidyl-prolyl cis-trans isomerase slyD OS=Shigella flexneri GN=slyD PE=3 SV=1	slyD	420	3e-117	COG1047	FKBP-type peptidyl-prolyl cis-trans isomerases 2	K03775	4e-116	420	sbc:SbBS512_E3723	FKBP-type peptidyl-prolyl cis-trans isomerase SlyD [EC:5.2.1.8]	CCGCCACATTATTGAGGCGTAAAAAAAGCGGGGATTCCCCGCTTTTTTGTCACCTTTTCGGTATTAGTGGCAACCACAACCGCCGTTGCCTTTACCGCCACAGCAACCTTCGCCACCGTGTTCATGACCGTGATCGTGGCCATGACCGCCGCAGCAACCGTCGTGGTCGTGATCGTGGTGATGATCGTGCGCGCCGTGAACGTGGCCATGAGCCAGTTCTTCTTCGGTCGCTTCGCGAATCGCCACAACTTCAACGTTGAATTTCAGGTTCTGACCGGCCAGCATGTGGTTACCATCAACCACTACGTGATCGTCTTCAACCGCAGTGATTTCAACCGGTACCGGACCCTGGTCAGTTTCAGCCAGGAAACGCATACCTACCTGCAGTTCATCAACGCC…
Unigene204_All	1071	237	288	193	271	270	255	gi|15803973|ref|NP_290009.1|	562	1e-158	RNA polymerase factor sigma-32 [Escherichia coli O157:H7 EDL933] >gi|15833564|ref|NP_312337.1| RNA polymerase factor sigma-32 [Escherichia coli O157:H7 str. Sakai] >gi|16131333|ref|NP_417918.1| RNA polymerase, sigma 32 (sigma H) factor [Escherichia coli str. K-12 substr. MG1655] >gi|26250076|ref|NP_756116.1| RNA polymerase factor sigma-32 [Escherichia coli CFT073] >gi|74314061|ref|YP_312480.1| RN…	sp|P0AGB3|RP32_ECOLI	562	2e-159	RNA polymerase sigma-32 factor OS=Escherichia coli (strain K12) GN=rpoH PE=1 SV=1	rpoH	562	4e-160	COG0568	DNA-directed RNA polymerase, sigma subunit (sigma70/sigma32)	K03089	6e-159	562	sdy:SDY_3612	RNA polymerase sigma-32 factor	GGGAAAGAGATCCCGTTGTCTCTTCCCGGTATTTCATCTCTATGTCACATTTTGTGCGTAATTTATTCACAAGCTTGCATTGAACTTGTGGATAAAATCACGGTCTGATAAAACAGTGAATGATAACCTCGTTGCTCTTAAGCTCTGGCACAGTTGTTGCTACCACTGAAGCGCCAGAAGATATCGATTGAGAGGATTTGAATGACTGACAAAATGCAAAGTTTAGCTTTAGCCCCAGTTGGCAACCTGGATTCCTACATCCGGGCAGCTAACGCGTGGCCGATGTTGTCGGCTGACGAGGAGCGGGCGCTGGCTGAAAAGCTGCATTACCATGGCGATCTGGAAGCAGCTAAAACGCTGATCCTGTCTCACCTGCGGTTTGTTGTTCATATTGCTCGT…
Unigene711_All	2837	262	320	205	245	343	237	gi|15804028|ref|NP_290064.1|	972	0	low-affinity phosphate transport [Escherichia coli O157:H7 EDL933] >gi|15833619|ref|NP_312392.1| low-affinity phosphate transport [Escherichia coli O157:H7 str. Sakai] >gi|16131365|ref|NP_417950.1| phosphate transporter, low-affinity [Escherichia coli str. K-12 substr. MG1655] >gi|26250113|ref|NP_756153.1| inorganic phosphate transporter [Escherichia coli CFT073] >gi|74314090|ref|YP_312509.1| low…	sp|P0AFJ7|PITA_ECOLI	972	0	Low-affinity inorganic phosphate transporter 1 OS=Escherichia coli (strain K12) GN=pitA PE=1 SV=1	pitA	972	0	COG0306	Phosphate/sulphate permeases	K03306	0	972	sdy:SDY_3569	inorganic phosphate transporter, PiT family	CGGATGTTGGTCACCACAAAAGCGGTTTCTCCAGGACCTGGTGTTAACTGATTGGCAGCGTATCGGGAGCGGTAGCCCCGGGGTGGAACTCCGCGGGCAGGTCGCCGGGGAGGAGGTATGATAAGCACCGTCGCATTATTTTGGGCTTTATGTGTCGTTTGCATTGTTAACATGGCGCGCTATTTCTCATCACTACGCGCGTTGTTAGTGGTACTGCGTAACTGCGATCCATTGCTCTATCAATATGTTGATGGAGGGGGCTTTTTTACCTCACATGGCCAACCCAACAAACAGGTGCGTCTCGTTTGGTATATCTATGCCCAACGTTATCGCGATCATCACGATGATGAGTTTATTCGCCGCTGTGAGCGGGTGCGTCGGCAGTTTATTCTGACTAGC…
Unigene2946_All	764	4196	16808	17229	368	15354	14556	gi|15804054|ref|NP_290090.1|	222	3e-56	acid-resistance protein [Escherichia coli O157:H7 EDL933] >gi|15833644|ref|NP_312417.1| acid-resistance protein [Escherichia coli O157:H7 str. Sakai] >gi|16131382|ref|NP_417967.1| stress response protein acid-resistance protein [Escherichia coli str. K-12 substr. MG1655] >gi|24114782|ref|NP_709292.1| acid-resistance protein [Shigella flexneri 2a str. 301] >gi|30065205|ref|NP_839376.1| acid-resist…	sp|P0AET1|HDEA_SHIFL	222	2e-57	Chaperone-like protein hdeA OS=Shigella flexneri GN=hdeA PE=2 SV=1	--			--	--	--			--	--	CTGCGGGTTTTTCTTACAGTATTCGATCACTTTAGGAATTTGAGTGAGATCGGTTTCATTTAAAGTAACGGTATCGCCACCTTTATATACTGTTTCTTCATGCAGCATCCACCATGCAACCGGGGTCATTGCTTTTGGATTCAGATCAATAAATTCCTGGCAGGTCATATCTTTAGCGGATTCATTGGCTGCCAGCGCAGATTGTGCGTTCACCAGTGACAAAGCCGCTACAGCGCCCATAAAAATAAACGCTTTACGGAGAGATGAAATATTCATTTTGTAACCCATTCAATATAGAGATTATATATGAACAGGAGGAATAGCTGCTTTTAAAGAAGATATTCCGGCCTGTTCAATATGCAAGGAAGTACGATGTAACGCATTCCCGGAATTACATAT…
Unigene857_All	2528	97	613	96	72	558	100	gi|15804084|ref|NP_290122.1|	649	0	dipeptide transporter ATP-binding subunit [Escherichia coli O157:H7 EDL933] >gi|15833675|ref|NP_312448.1| dipeptide transporter ATP-binding subunit [Escherichia coli O157:H7 str. Sakai] >gi|16131413|ref|NP_417998.1| dipeptide/heme transporter [Escherichia coli str. K-12 substr. MG1655] >gi|24114810|ref|NP_709320.1| dipeptide transporter ATP-binding subunit [Shigella flexneri 2a str. 301] >gi|3006…	sp|P0AAG2|DPPD_SHIFL	649	0	Dipeptide transport ATP-binding protein DppD OS=Shigella flexneri GN=dppD PE=3 SV=1	dppD	649	0	COG0444	ABC-type dipeptide/oligopeptide/nickel transport system, ATPase component	K12371	0	649	sfv:SFV_3546	dipeptide transport system ATP-binding protein	GCGCGCCTGTCGCTGCTGGTTGGCTGTCTGGTAGTTGTGTTATCGCTGATTATGGGCGTTATTCTCGGCCTGATCGCCGGTTACTTTGGCGGCCTGGTCGATAACATCATTATGCGCGTGGTCGATATCATGCTGGCGCTGCCAAGTCTGCTGCTGGCGCTGGTGCTGGTGGCAATTTTCGGCCCGTCGATTGGTAACGCCGCGCTGGCACTGACCTTCGTTGCCTTGCCGCACTATGTGCGCTTAACCCGCGCCGCCGTGCTGGTGGAAGTTAACCGCGATTACGTCACCGCGTCTCGCGTGGCGGGTGCCGGGGCGATGCGTCAGATGTTTATTAACATCTTCCCGAACTGCCTTGCGCCGCTGATTGTTCAGGCGTCGCTCGGTTTCTCTAACGCC…
Unigene2691_All	5368	844	465	282	594	351	209	gi|15804191|ref|NP_290230.1|	1214	0	bifunctional (p)ppGpp synthetase II/ guanosine-3',5'-bis pyrophosphate 3'-pyrophosphohydrolase [Escherichia coli O157:H7 EDL933] >gi|15833779|ref|NP_312552.1| bifunctional (p)ppGpp synthetase II/ guanosine-3',5'-bis pyrophosphate 3'-pyrophosphohydrolase [Escherichia coli O157:H7 str. Sakai] >gi|16131521|ref|NP_418107.1| bifunctional (p)ppGpp synthetase II/ guanosine-3',5'-bis pyrophosphate 3'-pyr…	sp|P0AG26|SPOT_SHIFL	1214	0	Guanosine-3',5'-bis(diphosphate) 3'-pyrophosphohydrolase OS=Shigella flexneri GN=spoT PE=3 SV=1	spoT	1214	0	COG0317	Guanosine polyphosphate pyrophosphohydrolases/synthetases	K01139	0	1214	sbc:SbBS512_E4101	guanosine-3',5'-bis(diphosphate) 3'-pyrophosphohydrolase [EC:3.1.7.2]	TCCCAGGTAGCTTCCGCCGCCTGCGCTTCCAGCAATTCCGACTCTTCAATCAACGTACAAACCCAGTATGCCTGACGACCTTCAGTTATGCAGGCGTGGCGCACGCGGTCAATGATGTCGGTACGGCGGGGATCAGGGATAGGGACCGTAGTCACTGGCGTGCGGCCTGGCGGCAGCTCATCTATCACCGAGGTATCGAGATCGGCATACGCAGTCATTGCCAGCGTGCGGGGGATCGGCGTGGCGGTCATGATCAACTGATGCGGATGGAAGCCCTGCTGCTGGCCTTTCTCCCACAATGCCAGACGCTGATGCACGCCAAAACGATGCTGTTCGTCGATAATCACCAGCGCCAGGCCGTTAAACTGCACCTGTTCCTGGAAGATGGCGTGTGTACCG…
Unigene2735_All	2319	284	218	105	233	196	100	gi|15804425|ref|NP_290465.1|	215	1e-132	ubiquinone/menaquinone biosynthesis methyltransferase [Escherichia coli O157:H7 EDL933] >gi|15834017|ref|NP_312790.1| ubiquinone/menaquinone biosynthesis methyltransferase [Escherichia coli O157:H7 str. Sakai] >gi|24115129|ref|NP_709639.1| ubiquinone/menaquinone biosynthesis methyltransferase [Shigella flexneri 2a str. 301] >gi|30064870|ref|NP_839041.1| ubiquinone/menaquinone biosynthesis methylt…	sp|Q3YVD2|UBIE_SHISS	215	1e-133	Ubiquinone/menaquinone biosynthesis methyltransferase ubiE OS=Shigella sonnei (strain Ss046) GN=ubiE PE=3 SV=1	ZubiE	215	3e-134	COG2226	Methylase involved in ubiquinone/menaquinone biosynthesis	K03183	5e-133	215	sdy:SDY_3910	ubiquinone/menaquinone biosynthesis methyltransferase [EC:2.1.1.-]	CCGGCAAGCCGCCCATTGCAGCTTCAATCTGCTGCTTCGCCAGCTTGCCATCAAACGGAGCAACTTTGTCCTGCAATAACGCCAGCTGATCGGCAATATGCGGTGGAAAAAGATCGCGGCGGGTTGATAACATTTGCCCGAACTTGATCCAAACCGGCCCCAGTTCTTGCAGGGCCAGTCGTAGTCGCTCACCTAAAAGTTTGTCTTTATGCCGATTTGGCATCCAGAATAATGAGTATCGCCATAGCCGTAGCGGCAGGGTGATACGCATTTTGGGGATCAGTTCATCAAGTCCGTAGCTTAAAAAAGTGCGAATGATGAAATATGATAAAATATAGGCGCCGTACTTCACCTGGCGTCATTTAGCCTCCAGTTTTTCCAGCCGTTTGGTCAGGGCAT…
Unigene2792_All	2475	548	203	153	534	259	204	gi|15804430|ref|NP_290470.1|	507	1e-141	twin-arginine protein translocation system subunit TatC [Escherichia coli O157:H7 EDL933] >gi|15834022|ref|NP_312795.1| twin-arginine protein translocation system subunit TatC [Escherichia coli O157:H7 str. Sakai] >gi|16131687|ref|NP_418282.1| TatABCE protein translocation system subunit [Escherichia coli str. K-12 substr. MG1655] >gi|74314351|ref|YP_312770.1| twin-arginine protein translocation …	sp|P69423|TATC_ECOLI	507	2e-142	Sec-independent protein translocase protein tatC OS=Escherichia coli (strain K12) GN=tatC PE=1 SV=2	tatC	507	4e-143	COG0805	Sec-independent protein secretion pathway component TatC	K03118	6e-142	507	sbc:SbBS512_E4310	sec-independent protein translocase protein TatC	TTCACGCAGGTTAGTGCCGGTGATGAGTAGCCCATTAACTCCCGCGTCAAAAGCGCGCGCTACAACATCATCACGGTCTTTCGCAAATTGCGAACTGGTCAAATTAACGCCGATATCAAACATCCTGTACTCCATATGACAACCGCCCTGACGGGCGGTTGAATTTATTCTTCAGTTTTTTCGCTTTCTGCTTCAGCGTCGTTTTCCTCTTCCCGATTTCGCCCTTTACCAACGTAAAAGCGTGAGAAGAAGACACCGATTTCAAACAGACAGTACATCGGGATCGCCAACAGCGTTTGCGAGAAGACATCCGGCGGTGTCAGCAGCATCCCGACAACGAATGCACCAACCAGCACATACGGGCGTTTTTTGCGTAAGTCTTCTGGCGAGGTAATCCCC…
Unigene2162_All	1502	490	760	459	639	709	483	gi|15804508|ref|NP_290548.1|	498	1e-139	triosephosphate isomerase [Escherichia coli O157:H7 EDL933] >gi|15834098|ref|NP_312871.1| triosephosphate isomerase [Escherichia coli O157:H7 str. Sakai] >gi|16131757|ref|NP_418354.1| triosephosphate isomerase [Escherichia coli str. K-12 substr. MG1655] >gi|24115214|ref|NP_709724.1| triosephosphate isomerase [Shigella flexneri 2a str. 301] >gi|26250685|ref|NP_756725.1| triosephosphate isomerase […	sp|Q3YV59|TPIS_SHISS	498	4e-140	Triosephosphate isomerase OS=Shigella sonnei (strain Ss046) GN=tpiA PE=3 SV=1	tpiA	498	8e-141	COG0149	Triosephosphate isomerase	K01803	1e-139	498	sdy:SDY_3826	triosephosphate isomerase (TIM) [EC:5.3.1.1]	CCGAGACAGAAGGTGCACTGCGTTATGTTGTCGCGGACAACGGCGAAAAGGGGCTGACCTTCGCTGTTGAACCGATTAAGCTGGCGCTATCTGAATCGCTTGAAGGTTTGAATAAATGACAAAAAGCAAAGCCTTTGTGCCGATGAATCTCTATACTGTTTCACAGACCTGCTGCCCTGCGGGGCGGCCATCTTCCTTTATTCGCTTATAAGCGTGGAGAATTAAAATGCGACATCCTTTAGTGATGGGTAACTGGAAACTGAACGGCAGCCGCCACATGGTTCACGAGCTGGTTTCTAACCTGCGTAAAGAGCTGGCAGGTGTTGCTGGCTGTGCGGTTGCAATCGCACCACCGGAAATGTACATCGATATGGCGAAGCGCGAAGCTGAAGGCAGCCA…
Unigene900_All	381	1367	82	65	1390	85	74	gi|15804527|ref|NP_290567.1|	152	9e-36	50S ribosomal protein L31 [Escherichia coli O157:H7 EDL933] >gi|15834117|ref|NP_312890.1| 50S ribosomal protein L31 [Escherichia coli O157:H7 str. Sakai] >gi|16131774|ref|NP_418371.1| 50S ribosomal subunit protein L31 [Escherichia coli str. K-12 substr. MG1655] >gi|74314436|ref|YP_312855.1| 50S ribosomal protein L31 [Shigella sonnei Ss046] >gi|82546285|ref|YP_410232.1| 50S ribosomal protein L31 […	sp|Q3YV42|RL31_SHISS	152	6e-37	50S ribosomal protein L31 OS=Shigella sonnei (strain Ss046) GN=rpmE PE=3 SV=1	rpmE	152	1e-37	COG0254	Ribosomal protein L31	K02909	2e-36	152	sdy:SDY_3801	large subunit ribosomal protein L31	ATCAGTTTGCATACGCTGGTTAATTTCTGTATGATTTCGCGCCTTCGTACGAAATGATCGTATTGAAGCTATACTTTTAACATCGCGTGGTGTCTGGCGTTAGGGCTGGAAGAGCGACGCGGCCTTAAACCGAGGTTTTCCCATGAAAAAAGATATTCACCCGAAATACGAAGAAATTACTGCTAGCTGCTCTTGCGGTAACGTAATGAAAATCCGCTCCACCGTTGGTCATGACCTGAACCTCGACGTGTGCAGCAAGTGCCACCCGTTCTTCACTGGCAAACAGCGTGATGTTGCTACCGGTGGCCGTGTTGACCGCTTCAACAAGCGTTTCAACATCCCGGGCAGCAAATAAGACCGGATTTCCGAAAAAAGCGCCGC
Unigene2812_All	2178	1253	231	12	1407	229	24	gi|15804627|ref|NP_290668.1|	796	0	maltose ABC transporter periplasmic protein [Escherichia coli O157:H7 EDL933] >gi|15834271|ref|NP_313044.1| maltose ABC transporter periplasmic protein [Escherichia coli O157:H7 str. Sakai] >gi|16131860|ref|NP_418458.1| maltose transporter subunit [Escherichia coli str. K-12 substr. MG1655] >gi|89110755|ref|AP_004535.1| maltose transporter subunit [Escherichia coli str. K-12 substr. W3110] >gi|15…	sp|P0AEX9|MALE_ECOLI	796	0	Maltose-binding periplasmic protein OS=Escherichia coli (strain K12) GN=malE PE=1 SV=1	malE	796	0	COG2182	Maltose-binding periplasmic proteins/domains	K10108	0	796	ebd:ECBD_4002	maltose/maltodextrin transport system substrate-binding protein	CGCGGGTAAAGTTTTTCCAGCCAGTAGTCACGGTGTAACCGGGGCTTAGCTTTTCATCGCCCCAGTTGCCGTCGGCGGTAATGGACTGGTAAAAGCCAATTTGGTTATTCGGACGATATTTCACGCCGCTCTGATTATTCGTCAACGTGCCGTCACCGTCGAGTGTGTAGAGCGGCTGCGTGCCAGAAAACTGGCGCAGGGAGCTCATCATCACTTTGTTGCCATCCGGCAGAATGGCGGTAATGTCACTCAGCGCCTGACGATTCTGGGTAATCACGCGCAGATTTGCGCGTTCGCCTTCGGGCTGGGCGGTCGTTTCTTTCAGTTGCAGTTTTTGCTCGCCGCCAAATTTAAAAGCGTCGGAGAGGTAATTTTTGCCGGTTTCGCCGTCGCTGAGGG…
Unigene177_All	953	142	152	59	200	91	65	gi|15804636|ref|NP_290677.1|	394	1e-108	LexA repressor [Escherichia coli O157:H7 EDL933] >gi|15834280|ref|NP_313053.1| LexA repressor [Escherichia coli O157:H7 str. Sakai] >gi|16131869|ref|NP_418467.1| DNA-binding transcriptional repressor of SOS regulon [Escherichia coli str. K-12 substr. MG1655] >gi|24115367|ref|NP_709877.1| LexA repressor [Shigella flexneri 2a str. 301] >gi|26250826|ref|NP_756866.1| LexA repressor [Escherichia coli …	sp|Q3YUU1|LEXA_SHISS	394	4e-109	LexA repressor OS=Shigella sonnei (strain Ss046) GN=lexA PE=3 SV=1	lexA	394	9e-110	COG1974	SOS-response transcriptional repressors (RecA-mediated autopeptidases)	K01356	1e-108	394	sdy:SDY_4531	repressor LexA [EC:3.4.21.88]	AAATCATGGGTAAGGCGAGATGCCAGAGTGCTTTATCAGATGAAGTGAGGAATGCCATGCAGACAAGCCTGATGAAGAGAGATGAAAAACAAACCGCGACGCCTGGCGGCATCGCGGTCTCAGAGATATGTTACAGCCAGTCGCCGTTGCGAATAACCCCAACCGCCAGCCCTTCAATGGTGAAGCTCTGCTGACGAAGGTCAACGACAATTGGTTTAAACTCGCTATTTTCTGGCAACAGTTCGACTTTATTGCCCTGTTTTTTCAGGCGCTTAACGGTAACTTCGTCATCAATACGTGCGACAACGACCTGACCGTTACGTACATCCTGAGTTTTATGCACTGCCAGCAAGTCGCCATCCATAATGCCGATATCTTTCATCGACATCCCGCTGACGC…
Unigene2604_All	364	8	3	5	4	9	2	gi|15804654|ref|NP_290695.1|	219	8e-56	DNA-binding transcriptional regulator SoxS [Escherichia coli O157:H7 EDL933] >gi|15834298|ref|NP_313071.1| DNA-binding transcriptional regulator SoxS [Escherichia coli O157:H7 str. Sakai] >gi|16131888|ref|NP_418486.1| DNA-binding transcriptional dual regulator [Escherichia coli str. K-12 substr. MG1655] >gi|26250865|ref|NP_756905.1| DNA-binding transcriptional regulator SoxS [Escherichia coli CFT…	sp|P0A9E2|SOXS_ECOLI	219	5e-57	Regulatory protein soxS OS=Escherichia coli (strain K12) GN=soxS PE=1 SV=2	YPO0456	125	2e-29	COG2207	AraC-type DNA-binding domain-containing proteins	K13631	2e-56	219	sbc:SbBS512_E4580	AraC family transcriptional regulator, transcriptional activator of the superoxide response regulon	GAGGCAGATTTATGTCCCATCAGAAAATTATTCAGGATCTTATCGCATGGATTGACGAGCATATTGACCAGCCGCTTAACATTGATGTAGTCGCAAAAAAATCAGGCTATTCAAAGTGGTACTTGCAACGAATGTTCCGCACGGTGACGCATCAGACGCTTGGCGATTACATTCGCCAACGCCGCCTGTTACTGGCCGCCGTTGAGTTGCGCACCACCGAGCGTCCGATTTTTGATATCGCAATGGACCTGGGTTATGTCTCGCAGCAGACCTTCTCCCGCGTTTTCCGTCGGCAGTTTGATCGCACTCCCAGCGATTATCGCCACCGCCTGTAATTTTATTGCCCGCGCGTTAACTCCCGCGC
Unigene134_All	1081	93	55	21	57	78	28	gi|15804705|ref|NP_290746.1|	439	1e-121	DNA-binding transcriptional regulator BasR [Escherichia coli O157:H7 EDL933] >gi|15834349|ref|NP_313122.1| DNA-binding transcriptional regulator BasR [Escherichia coli O157:H7 str. Sakai] >gi|110644471|ref|YP_672201.1| DNA-binding transcriptional regulator BasR [Escherichia coli 536] >gi|157158920|ref|YP_001465612.1| DNA-binding transcriptional regulator BasR [Escherichia coli E24377A] >gi|157163…	sp|P30843|BASR_ECOLI	436	1e-121	Transcriptional regulatory protein BasR OS=Escherichia coli (strain K12) GN=basR PE=2 SV=3	ZbasR	439	5e-123	COG0745	Response regulators consisting of a CheY-like receiver domain and a winged-helix DNA-binding domain	K07771	7e-122	439	ebd:ECBD_3918	two-component system, OmpR family, response regulator BasR	CACTTACGACAATACGCTGGTCTACGTCGACTATATTGTTGATAAAGCGATTAATCTGCTGAAAGAACATCAGGATAAATTTACCACCAGCCTGGTTTATCTTTCTGACCACGGTGAATCGTTAGGTGAAAATGGCATCTATCTGCACGGTCTGCCTTATGCCATCGCCCCGGATAGCCAAAAACAGGTGCCGATGCTGCTGTGGCTGTCGGAGGATTATCAAAAACGGTATCAGGTTGACCAGAACTGCCTGCAAAAACAGGCGCAAACGCAACACTATTCACAAGACAATTTATTCTCCACGCTATTGGGATTAACTGGCGTTGAGACGAAGTATTACCAGGCTGCGGATGATATTCTGCAAACTTGCAGGAGAGTGAGTGAATGAAAATTCTGATT…
Unigene2132_All	1347	58	43	19	66	44	19	gi|15804716|ref|NP_290757.1|	419	1e-131	DNA-binding transcriptional activator DcuR [Escherichia coli O157:H7 EDL933] >gi|15834360|ref|NP_313133.1| DNA-binding transcriptional activator DcuR [Escherichia coli O157:H7 str. Sakai] >gi|16131950|ref|NP_418548.1| DNA-binding response regulator in two-component regulatory system with DcuS [Escherichia coli str. K-12 substr. MG1655] >gi|89110845|ref|AP_004625.1| DNA-binding response regulator …	sp|P0AD01|DCUR_ECOLI	419	3e-132	Transcriptional regulatory protein dcuR OS=Escherichia coli (strain K12) GN=dcuR PE=1 SV=1	dcuR	419	7e-133	COG4565	Response regulator of citrate/malate metabolism	K07703	1e-131	419	ebd:ECBD_3907	two-component system, CitB family, response regulator DcuR	TAATTTTTAGCGATGATGGAGGGATAATTATATTTGATCTGGCACAAGTTTTACTGATGAAGGATGTAACTTGTGCCAGGGGTATTTTGCATTACGGTAATAATTATTACTTACAGATAACCAGCGATCCGTTATTGGCAATATTGTTTCAGCAGTGAGTAGTGTTCTGCCTGAATACGGTAACGGTAAACCGGACGCCCCGTGACGCCATAATGGATACTGGTGAACAAGATGTGGCAGTTGACCAGCCAGATGAGGTATTTTCGGCAGGAAACACGCGAGATGTTAACCTCGTTAGCCAGCTCGTCGGTTGAAAACTCATAGTCCTGATGCGCGTCAATCCACTGGCACAGCGTGCGTAACGTCTGCGGCGTTAAGCCTTTTGGCAAGCGACGAGGA…
Unigene1369_All	5651	4009	4381	2595	3565	4048	2525	gi|15804763|ref|NP_290804.1|	830	0	FtsH protease regulator HflK [Escherichia coli O157:H7 EDL933] >gi|15834404|ref|NP_313177.1| FtsH protease regulator HflK [Escherichia coli O157:H7 str. Sakai] >gi|16131996|ref|NP_418595.1| modulator for HflB protease specific for phage lambda cII repressor [Escherichia coli str. K-12 substr. MG1655] >gi|74314659|ref|YP_313078.1| FtsH protease regulator HflK [Shigella sonnei Ss046] >gi|89110894|r…	sp|P0ABC7|HFLK_ECOLI	830	0	Modulator of FtsH protease HflK OS=Escherichia coli (strain K12) GN=hflK PE=1 SV=1	hflK	830	0	COG0330	Membrane protease subunits, stomatin/prohibitin homologs	K04088	0	830	sbc:SbBS512_E4705	membrane protease subunit HflK [EC:3.4.-.-]	GTTTTGGTCGGGTACTGACTATCGTCCATTCCGACTGTGCGTTGCTGGAGCGCGATGGCAACATTTCACTTTTATCCTTGCCAGTGGCAGAACGTTGGCTACGTCAGGCACAATTGACGCCGGGTGAAGCGCCCGTTTGCGCCCAGCCGCTGCTGATTCCGTTGCGGCTAAAAGTTTCTGCCGAAGAAAAATCGGCATTAGAAAAAGCGCAGTCTGCCCTGGCGGAATTGGGTATTGATTTCCAGTCAGATGCACAGCATGTGACCATCAGGGCCGTGCCTTTACCCTTACGCCAACAAAATTTACAAATCTTGATTCCTGAACTGATAGGCTACCTGGCGAAGCAGTCCGTATTCGAACCTGGCAATATTGCGCAGTGGATTGCACGAAATCTGATGA…
Unigene2894_All	1224	58	43	48	53	70	32	gi|15804780|ref|NP_290821.1|	432	1e-119	transcriptional repressor UlaR [Escherichia coli O157:H7 EDL933] >gi|15834421|ref|NP_313194.1| transcriptional repressor UlaR [Escherichia coli O157:H7 str. Sakai] >gi|16132013|ref|NP_418612.1| transcriptional tepressor for the L-ascorbate utilization (ula) divergon [Escherichia coli str. K-12 substr. MG1655] >gi|26251086|ref|NP_757126.1| transcriptional repressor UlaR [Escherichia coli CFT073] >…	sp|Q31TC2|ULAR_SHIBS	432	3e-120	HTH-type transcriptional regulator ulaR OS=Shigella boydii serotype 4 (strain Sb227) GN=ulaR PE=3 SV=1	yjfP	375	8e-104	COG1073	Hydrolases of the alpha/beta superfamily	K03477	1e-119	432	sbc:SbBS512_E4720	DeoR family transcriptional regulator, ulaG and ulaABCDEF operon transcriptional repressor	CCGATCACGGTAGCCGTTTTAGTGGTGACTCAGCGCGGCGGTTAAATCAATTCTGGCAAATCTTGCTACAAAGTATGCAGGAATTCACTACTTTACGTGCGGCAATAGCCGAAGAAAACTGGCTGCTTGATGACCGTCTGGCAGTCGGTGGTGCGTCGATGGGCGCGATGACGGCACTGGGGATTACCGCTCGCCACCCCACGGTGAGATGTACCGCCAGCATGATGGGATCGGGCTATTTTACATCACTCGCCCGTTCACTGTTTCCACCGCTGATACCTGAAACGACAGCACAGCAGAATGAATTCAATAACATTGTCGCGCCGCTGGCAGAGTGGGAAGCGACAAACCACCTGGAACAACTTAGTGACAGACCTCTACTGCTGTGGCATGGCCTCG…
Unigene726_All	2164	412	688	431	454	468	269	gi|15804823|ref|NP_290864.1|	904	0	UDP-N-acetylmuramate:L-alanyl-gamma-D-glutamyl-meso- diaminopimelat e ligase [Escherichia coli O157:H7 EDL933] >gi|26251138|ref|NP_757178.1| UDP-N-acetylmuramate:L-alanyl-gamma-D-glutamyl-meso- diaminopimelat e ligase [Escherichia coli CFT073] >gi|91213786|ref|YP_543772.1| UDP-N-acetylmuramate:L-alanyl-gamma-D-glutamyl-meso- diaminopimelat e ligase [Escherichia coli UTI89] >gi|110644594|ref|YP_67…	sp|P37773|MPL_ECOLI	901	0	UDP-N-acetylmuramate:L-alanyl-gamma-D-glutamyl-meso-diaminopimelate ligase OS=Escherichia coli (strain K12) GN=mpl PE=1 SV=3	ZyjfG	904	0	COG0773	UDP-N-acetylmuramate-alanine ligase	K02558	0	904	ebd:ECBD_3801	UDP-N-acetylmuramate: L-alanyl-gamma-D-glutamyl-meso-diaminopimelate ligase [EC:6.3.2.-]	GTGACGTATGCGCATTCATATTTTAGGAATTTGTGGCACATTTATGGGCGGTCTGGCGATGCTGGCGCGCCAGTTAGGCCATGAAGTAACGGGTTCGGACGCCAATGTGTATCCGCCGATGAGCACCTTACTTGAGAAGCAAGGCATTGAGCTGATTCAGGGTTACGATGCCAGCCAGCTCGATCCGCAGCCGGATCTGGTGATTATTGGCAACGCCATGACCCGTGGAAATCCGTGTGTGGAAGCGGTACTGGAAAAAAACATCCCTTATATGTCAGGTCCACAGTGGCTGCACGATTTTGTGCTGCGCGACCGCTGGGTGCTGGCCGTTGCCGGTACACACGGCAAAACTACCACCGCGGGAATGGCGACCTGGATTCTGGAACAGTGCGGTTACAA…
Unigene193_All	1436	98	58	44	98	119	56	gi|15804935|ref|NP_290977.1|	486	1e-135	DNA replication protein DnaC [Escherichia coli O157:H7 EDL933] >gi|15834575|ref|NP_313348.1| DNA replication protein DnaC [Escherichia coli O157:H7 str. Sakai] >gi|16132182|ref|NP_418781.1| DNA biosynthesis protein [Escherichia coli str. K-12 substr. MG1655] >gi|24115590|ref|NP_710100.1| DNA replication protein DnaC [Shigella flexneri 2a str. 301] >gi|26251246|ref|NP_757286.1| DNA replication pro…	sp|P0AEF3|DNAC_SHIFL	486	2e-136	DNA replication protein dnaC OS=Shigella flexneri GN=dnaC PE=3 SV=1	dnaC	486	4e-137	COG1484	DNA replication protein	K02315	6e-136	486	sbc:SbBS512_E4901	DNA replication protein DnaC	CGCGGTTCAGGAAATGAAGTTCAGCCCCTGCTTTAACACCAGATCGCAGGCTTTGGTTTTCACCTTTTCTGCCAGCGGAGTCGTTCCGATGTTATCCAGATTGAGTTGCTGACCATCTTTGGTTTTCAGCAAACCCTGAATGCCATCCAGATAGTTGGTGTCTTCTTTTTGTTCTTCACTGTTCAGGCCCAGCTTTTCCAGCACCTGGTTCTTGATGTTTTCGGCATCGGTTACCGACGCCAGCTTTTGCTTCGCGCAGTATTGCAGAATGCCTGCGGCGTTGTTCATGTTATCTGCGCTTAAGGCCTGGTTCCCGCTGCTAAGCAAGTTAGTTAATGACGCGAGCGACCAACCGCCTTCCTGTGTCGTGCTGTTTTGGTTGCCAAGTTCGCTGGCGGC…
Unigene50_All	2795	819	901	604	683	946	468	gi|15804967|ref|NP_291009.1|	593	1e-167	right origin-binding protein [Escherichia coli O157:H7 EDL933] >gi|15834608|ref|NP_313381.1| right origin-binding protein [Escherichia coli O157:H7 str. Sakai] >gi|16132213|ref|NP_418813.1| right oriC-binding transcriptional activator, AraC family [Escherichia coli str. K-12 substr. MG1655] >gi|24115624|ref|NP_710134.1| right origin-binding protein [Shigella flexneri 2a str. 301] >gi|30065632|ref…	sp|P0ACI2|ROB_SHIFL	593	3e-168	Right origin-binding protein OS=Shigella flexneri GN=rob PE=3 SV=1	gpmB	430	8e-120	COG0406	Fructose-2,6-bisphosphatase	K05804	1e-167	593	sbc:SbBS512_E4943	right origin-binding protein	GGCAAGCCTCGCTCAAAGACCTCGACGGCAAAACCTTCCTGCTGCAACATGTAGACCAGCGTGTCGGCTATCCCTTGCTCATCTTCCACTAACCAGACCGTTTCCCGTTGCATAAATCGCCTCTGTTATTGCCGCCACGGCATGACAGGAACCGCGCTAATCGCGTTTTTCGGCGAACCTTCTACAACTTTGTCGGAGTAAGCCAGATAAGCGAGCGCGTTGCGTTTGGCGTCATAAAAGCGCACGACCTGTAACGACTTAAAGACCAGGGACGTGCGTTTTTTGAATACTACCTCGCCCTGAGCTTTGCCGTTTTTAATACGATCCGACAGTTCAATCGGCCCGACTTGCTGACAAGAAATAGCCGCATCGGAGGTATCTTCCGCCAGACCCAATCCC…
Unigene2091_All	2077	2096	3667	1830	1602	3254	1664	gi|15804972|ref|NP_291014.1|	478	1e-133	two-component response regulator [Escherichia coli O157:H7 EDL933] >gi|15834613|ref|NP_313386.1| two-component response regulator [Escherichia coli O157:H7 str. Sakai] >gi|16132218|ref|NP_418818.1| DNA-binding response regulator in two-component regulatory system with ArcB or CpxA [Escherichia coli str. K-12 substr. MG1655] >gi|26251294|ref|NP_757334.1| two-component response regulator [Escherich…	sp|P0A9Q4|ARCA_SHIFL	478	7e-134	Aerobic respiration control protein ArcA OS=Shigella flexneri GN=arcA PE=3 SV=1	arcA	478	2e-134	COG0745	Response regulators consisting of a CheY-like receiver domain and a winged-helix DNA-binding domain	K07773	3e-133	478	sdy:SDY_4662	two-component system, OmpR family, aerobic respiration control protein ArcA	GCGTTTTTTATTTGGTGATATTTTTTTCAATATCATGCAGCAAACGGTGCAACATTGCCGTGTCTCGTTGCTCTAAAAGGCCCAGGCGTTGTTGTAACCAGTCGACCAGTTTTATGTCATCTGCCACTGCCAGAGTCGTCAGCAATGCCATGACTCGTTCGCGTAAAGCTTGCAGTTGATGTTGGTCTGCCGTTGTGTCACTTTTCGCCGGTTGTTGTATTAATGTTGCTAATTGATAGCAATAGACCATCACCGCCTGCCCCAGATTGAGCGAAGGATAATCCGCCACCATCGGCACACCAGTAAGAACGTCAGCCAACGCTAACTCTTCGTTAGTCAGCCCGGAATCTTCGCGACCAAACACCAGCGCGGCATGGCTCATCCATGAAGATTTTTCCT…
Unigene3791_All	446	0	0	0	0	0	0	gi|158251738|ref|YP_001504352.1|	127	2e-28	cytochrome c oxidase subunit 2 [Pleurotus ostreatus] >gi|122893339|gb|ABM67611.1| cytochrome c oxidase subunit 2 [Pleurotus ostreatus]	sp|P00403|COX2_HUMAN	278	9e-75	Cytochrome c oxidase subunit 2 OS=Homo sapiens GN=MT-CO2 PE=1 SV=1	Q0250	114	8e-26	COG1622	Heme/copper-type cytochrome/quinol oxidases, subunit 2	K02261	7e-27	120	uma:UsmafMp05	cytochrome c oxidase subunit II [EC:1.9.3.1]	CAGCGCAAGTAGGTCTACAAGACGCTACTTCCCCTATCATAGAAGAGCTTATCACCTTTCATGATCACGCCCTCATAATCATTTTCCTTATCTGCTTCCTAGTCCTGTATGCCCTTTTCCTAACACTCACAACAAAACTAACTAATACTAACATCTCAGACGCTCAGGAAATAGAAACCGTCTGAACTATCCTGCCCGCCATCATCCTAGTCCTCATCGCCCTCCCATCCCTACGCATCCTTTACATAACAGACGAGGTCAACGATCCCTCCCTTACCATCAAATCAATTGGCCACCAATGGTACTGAACCTACGAGTACACCGACTACGGCGGACTAATCTTCAACTCCTACATACTTCCCCCATTATTCCTAGAACCAGGCGACCTGCGACTCCTTG…
Unigene3580_All	699	0	0	0	59	0	18	gi|158251738|ref|YP_001504352.1|	212	2e-53	cytochrome c oxidase subunit 2 [Pleurotus ostreatus] >gi|122893339|gb|ABM67611.1| cytochrome c oxidase subunit 2 [Pleurotus ostreatus]	sp|P00403|COX2_HUMAN	424	3e-118	Cytochrome c oxidase subunit 2 OS=Homo sapiens GN=MT-CO2 PE=1 SV=1	Q0250	189	5e-48	COG1622	Heme/copper-type cytochrome/quinol oxidases, subunit 2	K02261	4e-52	206	cci:CC1G_22016	cytochrome c oxidase subunit II [EC:1.9.3.1]	GCTCTAGAGGGGGTAGAGGGGGTGCTATAGGGTAAATACGGGCCCTATTTCAAAGATTTTTAGGGGAATTAATTCTAGGACGATGGGCATGAAACTGTGGTTTGCTCCACAGATTTCAGAGCATTGACCGTAGTATACCCCCGGTCGTGTAGCGGTGAAAGTGGTTTGGTTTAGACGTCCGGGAATTGCATCTGTTTTTAAGCCTAATGTGGGGACAGCTCATGAGTGCAAGACGTCTTGTGATGTAATTATTATACGAATGGGGGCTTCAATCGGGAGTACTACTCGATTGTCAACGTCAAGGAGTCGCAGGTCGCCTGGTTCTAGGAATAATGGGGGAAGTATGTAGGAGTTGAAGATTAGTCCGCCGTAGTCGGTGTACTCGTAGGTTCAGTACCA…
Unigene835_All	1105	250	58	36	223	75	48	gi|15829920|ref|NP_308693.1|	654	0	lipoyl synthase [Escherichia coli O157:H7 str. Sakai] >gi|16128611|ref|NP_415161.1| lipoate synthase [Escherichia coli str. K-12 substr. MG1655] >gi|24112072|ref|NP_706582.1| lipoyl synthase [Shigella flexneri 2a str. 301] >gi|26246608|ref|NP_752648.1| lipoyl synthase [Escherichia coli CFT073] >gi|30062183|ref|NP_836354.1| lipoyl synthase [Shigella flexneri 2a str. 2457T] >gi|74311164|ref|YP_3095…	sp|Q3Z4G4|LIPA_SHISS	654	0	Lipoyl synthase OS=Shigella sonnei (strain Ss046) GN=lipA PE=3 SV=1	lipA	654	0	COG0320	Lipoate synthase	K03644	0	654	sdy:SDY_0550	lipoic acid synthetase [EC:2.8.1.8]	CGGGTTTTTTATCAGACAGATGTAAGTAATTATTACAGGATTACTTAACTTCCATCCCTTTCGCCTGCAAATCGGCGTGGTAAGAAGAGCGGACAAACGGACCGCATGCAGCATGGGTAAAGCCCATCGCCAGCGCTTCGGCTTTCATTTCGTCGAACTCATCCGGGCTAACGTAACGTTGAACCGGCAGGTGATGGCGGCTTGGCTGCAAATATTGCCCCAGCGTTAACATCGTCACACCATGACGGCGCAGGTCGCGCATTACCTCAATAATTTCTTCATTGGTTTCACCCAGTCCCACCATCAGACCAGACTTGGTCGGGATTTCCGGATGCGCTTCTTTAAAGCGTTCCAGCAGCTTCAGCGACCAGTTGTAATCTGCACCAGGCCGTACCTGAC…
Unigene131_All	1730	833	446	271	869	520	396	gi|15830232|ref|NP_309005.1|	850	0	seryl-tRNA synthetase [Escherichia coli O157:H7 str. Sakai] >gi|16128860|ref|NP_415413.1| seryl-tRNA synthetase, also charges selenocysteinyl-tRNA with serine [Escherichia coli str. K-12 substr. MG1655] >gi|24112268|ref|NP_706778.1| seryl-tRNA synthetase [Shigella flexneri 2a str. 301] >gi|26246919|ref|NP_752959.1| seryl-tRNA synthetase [Escherichia coli CFT073] >gi|30062380|ref|NP_836551.1| sery…	sp|Q3Z3M7|SYS_SHISS	850	0	Seryl-tRNA synthetase OS=Shigella sonnei (strain Ss046) GN=serS PE=3 SV=1	serS	850	0	COG0172	Seryl-tRNA synthetase	K01875	0	850	sbo:SBO_0826	seryl-tRNA synthetase [EC:6.1.1.11]	GGAAGGTGAACGCGCCATTGCTCAGGCGATTGTTTACCTGGCCTGCGCGCCAAAAAGCAACGCTGTCTACACTGCGTTTAAAGCCGCGCTGGCGGATGCTCGCGAACGTCCGGATTATGACGTGCCGGTTCATTTGCGTAATGCGCCGACGAAATTAATGAAGGAAATGGGCTACGGGCAGGAATATCGTTACGCTCATGATGAAGCAAACGCTTATGCTGCCGGTGAGGTTTACTTCCCGCCGGAAATAGCACAAACACGCTATTATTTCCCGACAAACAGGGGCCTTGAAGGCAAGATTGGCGAAAAGCTCGCCTGGCTGGCTGAACAGGATCAAAATAGCCCCATAAAACGCTACCGTTAATGTTATCGTTGCGGTAATGTTGTTACTGTATCCCT…
Unigene2502_All	244	2	1	3	5	11	5	gi|15830424|ref|NP_309197.1|	67	5e-10	C4-type zinc finger TraR [Escherichia coli O157:H7 str. Sakai] >gi|195938689|ref|ZP_03084071.1| C4-type zinc finger TraR [Escherichia coli O157:H7 str. EC4024] >gi|291283959|ref|YP_003500777.1| C4-type zinc finger protein [Escherichia coli O55:H7 str. CB9615] >gi|13360630|dbj|BAB34593.1| C4-type zinc finger protein (TraR family) [Escherichia coli O157:H7 str. Sakai] >gi|290763832|gb|ADD57793.1| C…	--			--	ECs3006	67	8e-12	COG1734	DnaK suppressor protein	--			--	--	TTCTGGTATTAATATTTCGCTTTACGACCGATTTTTATCTGATGATATCATGCGGTTTTCATATACTGACTTACTGTCTTTTCTCCGTTAGCGATTTTCTCCTGCTCAGCGATGATTTTATCTTTGGCTTCTAGTTAATTTCGCTCACTTCGAACCTCTCTGTTTACTGATAAGCTCCAGATCTTGCTGGCAACTGGCACAAGTCCGACAACCCTGAACGGCCAGTCGTCTTCGTTCATCTATC
Unigene1405_All	3196	517	336	236	525	383	222	gi|15830681|ref|NP_309454.1|	1122	0	glucosyltransferase MdoH [Escherichia coli O157:H7 str. Sakai] >gi|291282069|ref|YP_003498887.1| Periplasmic glucans biosynthesis protein MdoH [Escherichia coli O55:H7 str. CB9615] >gi|25368068|pir||C90807 membrane glycosyltransferase ECs1427 [imported] - Escherichia coli (strain O157:H7, substrain RIMD 0509952) >gi|13360891|dbj|BAB34850.1| membrane glycosyltransferase [Escherichia coli O157:H7 s…	sp|P62519|OPGH_SHIFL	1102	0	Glucans biosynthesis glucosyltransferase H OS=Shigella flexneri GN=mdoH PE=3 SV=1	ECs1427	1122	0	COG2943	Membrane glycosyltransferase	K03669	0	1122	eok:G2583_1308	membrane glycosyltransferase [EC:2.4.1.-]	TAGATCGGATCGATATAAGCACACAAAGGGGGAAGTGCTTACTAATTATGAAACATAAACTACAAATGATGAAAATGCGTTGGTTGAGTGCTGCAGTAATGTTAACCCTGTATACATCTTCAAGCTGGGCTTTCAGTATTGATGATGTCGCAAAGCAAGCTCAATCCTTAGCCGGGAAAGGCTATGAGGCGCCCAAAAGCAACTTGCCCTCCGTTTTCCGCGATATGAAATACGCGGACTATCAGCAGATCCAGTTTAATCATGACAAAGCGTACTGGAACAATCTGAAGACCCCATTCAAACTCGAGTTCTACCATCAGGGTATGTACTTCGATACCCCGGTCAAAATAAATGAAGTGACTGCCACCGCAGTCAAACGAATCAAATACAGCCCGGATT…
Unigene41_All	2943	370	179	139	489	182	128	gi|15830733|ref|NP_309506.1|	850	0	glucose-specific PTS system IIBC components [Escherichia coli O157:H7 str. Sakai] >gi|16129064|ref|NP_415619.1| fused glucose-specific PTS enzymes: IIB component/IIC component [Escherichia coli str. K-12 substr. MG1655] >gi|26247243|ref|NP_753283.1| glucose-specific PTS system IIBC components [Escherichia coli CFT073] >gi|74311662|ref|YP_310081.1| glucose-specific PTS system IIBC components [Shig…	sp|P69786|PTGCB_ECOLI	850	0	PTS system glucose-specific EIICB component OS=Escherichia coli (strain K12) GN=ptsG PE=1 SV=1	ECs1479_1	697	0	COG1263	Phosphotransferase system IIC components, glucose/maltose/N-acetylglucosamine-specific	K02778	0	850	sdy:SDY_2049	PTS system, glucose-specific IIB component [EC:2.7.1.69]	GCTCGTGAAACATTGTGTCAGGCGTTGGCATATAGCGTGCCATCGGGCGACTGGTATTCGCTGCTAGCGGCCCTTAATCATGAACAAGCTCCGGCGCGTTTACACTGGCTGGCAACGTTGCTGATGGATGCGCTAAAACGCCATCATGGTGCTGCGCAGGTGACCAATGTTGATGTGCCGGGCCTGGTCGCCGAACTGGCAAACCATCTTTCTCCCTCGCGCCTGCAGGCTATACTGGGGGATGTTTGCCACATTCGTGAACAGTTAATGTCTGTTACAGGCATCAACCGCGAGCTTCTCATCACCGATCTTTTACTGCGTATTGAGCATTACCTGCAACCGGGCGTTGTGCTACCGGTTCCTCATCTTTAAGAGAGACATCATGTTTTTAGTCGACTC…
Unigene2119_All	1871	518	161	144	259	189	106	gi|15830962|ref|NP_309735.1|	536	0	GTP-dependent nucleic acid-binding protein EngD [Escherichia coli O157:H7 str. Sakai] >gi|24112602|ref|NP_707112.1| GTP-dependent nucleic acid-binding protein EngD [Shigella flexneri 2a str. 301] >gi|30062727|ref|NP_836898.1| GTP-dependent nucleic acid-binding protein EngD [Shigella flexneri 2a str. 2457T] >gi|82544343|ref|YP_408290.1| GTP-dependent nucleic acid-binding protein EngD [Shigella boy…	sp|P0ABU4|ENGD_SHIFL	536	0	GTP-dependent nucleic acid-binding protein engD OS=Shigella flexneri GN=engD PE=3 SV=2	ychF	536	0	COG0012	Predicted GTPase, probable translation factor	K06942	0	536	sdy:SDY_1252		CGTGGATTTTATATACTTTTGCGCTCTTCATGAGATTTAGCGAAACCTCATGAGACAATAAATTAATTAGACGTTGAAAAGGAAGTTCATCACATCGCCATCTTTCACGATGTAATCTTTACCTTCTGCACGCATTTTGCCTGCTTCTTTCGCGCCTTGTTCACCTTTGTAAGTGATGAAATCTTCAAACGAGATGGTTTGTGCACGGATAAAGCCTTTTTCAAAATCAGTATGGATTTTGCCCGCTGCCTGCGGCGCGGTTGCTCCAACCGGAATGGTCCATGCACGCACTTCTTTCACCCCAGCGGTGAAGTAAGTTTGCAGGTTCAGCCGGCACGGATCACACGGTTCAGGCCCGGCTCTTCCAGCCCAAGCTCCTGCATAAACTCGTCACGTTCT…
Unigene961_All	771	99	14	6	62	11	18	gi|15830994|ref|NP_309767.1|	413	1e-114	thymidine kinase [Escherichia coli O157:H7 str. Sakai] >gi|24112634|ref|NP_707144.1| thymidine kinase [Shigella flexneri 2a str. 301] >gi|30062758|ref|NP_836929.1| thymidine kinase [Shigella flexneri 2a str. 2457T] >gi|74312425|ref|YP_310844.1| thymidine kinase [Shigella sonnei Ss046] >gi|82544311|ref|YP_408258.1| thymidine kinase [Shigella boydii Sb227] >gi|110805241|ref|YP_688761.1| thymidine k…	sp|Q3Z0V3|KITH_SHISS	413	6e-115	Thymidine kinase OS=Shigella sonnei (strain Ss046) GN=tdk PE=3 SV=1	ECs1740	413	1e-115	COG1435	Thymidine kinase	K00857	2e-114	413	sbo:SBO_1831	thymidine kinase [EC:2.7.1.21]	GGTGCTTAAGAGCCCTGTGAGGCGTATAGCGGCGTTAAAAAACTGCCGAGAAGGGTATATAGCCCGGAAGAAGTGCGTAAAACGAACTGACAGGATAAAAGTGCCCTGCTCACCCTGTCAGTAAAGAAATTCTTATTAATCGTGGCGATGCCTTTCCTGAATAGCCGTTAATGAGCCGACTTGTAACGCCTCTTTATAGTGTTTACGGCATACAGAAACGTATCGTTCATTACCACCAATTACCACCTGCTCACCTTCGTTATAAGGTCTGCCTGCTTGATCAAGACGCAGCACCATGCTTGCTTTACGGCCACAAAAACAGATGGTTTTTAATTCAACCAGTTTGTCGGACCATGCCAGTAAGTATTGGCTGCCAATAAATAATTCACCTCGAAAATC…
Unigene1432_All	3067	1181	2584	3117	1051	2956	3163	gi|15830995|ref|NP_309768.1|	1749	0	bifunctional acetaldehyde-CoA/alcohol dehydrogenase [Escherichia coli O157:H7 str. Sakai] >gi|16129202|ref|NP_415757.1| fused acetaldehyde-CoA dehydrogenase/iron-dependent alcohol dehydrogenase/pyruvate-formate lyase deactivase [Escherichia coli str. K-12 substr. MG1655] >gi|74312423|ref|YP_310842.1| bifunctional acetaldehyde-CoA/alcohol dehydrogenase [Shigella sonnei Ss046] >gi|82776584|ref|YP_4…	sp|P0A9Q7|ADHE_ECOLI	1749	0	Aldehyde-alcohol dehydrogenase OS=Escherichia coli (strain K12) GN=adhE PE=1 SV=2	ECs1741_2	880	0	COG1454	Alcohol dehydrogenase, class IV	K04072	0	1749	sdy:SDY_1295	acetaldehyde dehydrogenase / alcohol dehydrogenase [EC:1.2.1.10 1.1.1.1]	ATCGTCGCAAATATGATGAAGGCTAATGCTGTCGGTTTATGGAAAAGTTGCTTTGGGTAAACAAAAAATACGGCCCCAGAAGGGGCCGTTTATATTGCCAGACAGCGCTACTGATTAAGCGGATTTTTTCGCTTTTTTCTCAGCTTTAGCCGGAGCGGCTTCTTTTTTCGCTGCAGTTTCACCTTCTACATAATCACGACCGTAGTAGGTATCCAGCAGGATCTGTTTCAGCTCGGAGATCAGCGGGTAACGCGGGTTAGCGCCGGTGCACTGGTCATCGAACGCATCTTCAGACAGTTTATCCACGTTCGCCAGGAAGTCTGCTTCCTGAACGCCAGCTTCACGGATAGATTTCGGAATACCCAGTTCAGCTTTCAGCGTTTCCAGCCATGCCAGCAG…
Unigene2777_All	3061	484	554	399	493	553	410	gi|15831781|ref|NP_310554.1|	625	1e-177	PTS system, mannose-specific IIAB component [Escherichia coli O157:H7 str. Sakai] >gi|16129771|ref|NP_416331.1| fused mannose-specific PTS enzymes: IIA component/IIB component [Escherichia coli str. K-12 substr. MG1655] >gi|24112795|ref|NP_707305.1| PTS enzyme IIAB [Shigella flexneri 2a str. 301] >gi|26248077|ref|NP_754117.1| PTS system, mannose-specific IIAB component [Escherichia coli CFT073] >…	sp|P69800|PTNAB_SHIFL	625	4e-178	PTS system mannose-specific EIIAB component OS=Shigella flexneri GN=manX PE=3 SV=2	manZ	556	6e-158	COG3716	Phosphotransferase system, mannose/fructose/N-acetylgalactosamine-specific component IID	K02793	2e-177	625	sbc:SbBS512_E2083	PTS system, mannose-specific IIA component [EC:2.7.1.69]	CAAGGATATTTTACCTTTCGAAATTTCTGCTAATCGAAAGTTAAATTACGGATCTTCATCACATAAAATAATTTTTTCGATATCTAAAATAAATCGCGAAACGCAGGGGTTTTTGGTTGTAGCCCTTATCTGAATCGATTCGATTGTGGACGACGATTCAAAAATACATCTGGCACGTTGAGGTGTTAACGATAATAAAGGAGGTAGCAAGTGACCATTGCTATTGTTATAGGCACACATGGTTGGGCTGCAGAGCAGTTGCTTAAAACGGCAGAAATGCTGTTAGGCGAGCAGGAAAACGTCGGCTGGATCGATTTCGTTCCAGGTGAAAATGCCGAAACGCTGATTGAAAAGTACAACGCTCAGTTGGCAAAACTCGACACCACTAAAGGCGTGCTG…
Unigene1422_All	7187	113	161	77	109	168	84	gi|15832380|ref|NP_311153.1|	1080	0	sn-glycerol-3-phosphate dehydrogenase subunit A [Escherichia coli O157:H7 str. Sakai] >gi|16130176|ref|NP_416744.1| sn-glycerol-3-phosphate dehydrogenase (anaerobic), large subunit, FAD/NAD(P)-binding [Escherichia coli str. K-12 substr. MG1655] >gi|30063675|ref|NP_837846.1| sn-glycerol-3-phosphate dehydrogenase subunit A [Shigella flexneri 2a str. 2457T] >gi|56480073|ref|NP_708131.2| sn-glycerol-…	sp|P0A9C2|GLPA_SHIFL	1080	0	Anaerobic glycerol-3-phosphate dehydrogenase subunit A OS=Shigella flexneri GN=glpA PE=3 SV=1	glpA	1080	0	COG0578	Glycerol-3-phosphate dehydrogenase	K00111	0	1080	sbc:SbBS512_E2623	glycerol-3-phosphate dehydrogenase [EC:1.1.5.3]	ACGGAACAACTCGTGGTGAATGGAAAAATTTGATGTGAGACAGGATGGCGCATGAACGCCATCCTGCAGTAGCATTACTCTTTATTAAGGAATTTTACTGCCTTATCAGGGAAATCAGTAAACAGCCCATTTACACCCGCTTTGTTATACAGAGCATCATATAACTGATTCACATCAGTAGTGTATTCAGGCAGTTTATCTGACCGCACGGTATAAGGATGCACTACCAGTTTATTCTGCTGAGCATCTTGCACCATGCCAGTGAGTTTGATATTACCCGGCTGCGATGTTTCCTCAATCAACATATGGTAATCCGGCCCGATACCGTCGGCATATTCCGCCACCTGTTTCATAGCACCCGGCTTAAACATCCAGTCGTAGTTGTAATTAACCCAGCTT…
Unigene78_All	3160	1256	147	196	1192	111	235	gi|15832623|ref|NP_311396.1|	1060	0	GMP synthase [Escherichia coli O157:H7 str. Sakai] >gi|26248868|ref|NP_754908.1| GMP synthase [Escherichia coli CFT073] >gi|91211830|ref|YP_541816.1| bifunctional GMP synthase/glutamine amidotransferase protein [Escherichia coli UTI89] >gi|110642669|ref|YP_670399.1| GMP synthase [Escherichia coli 536] >gi|117624734|ref|YP_853647.1| bifunctional GMP synthase/glutamine amidotransferase protein [Esc…	sp|Q1R8M9|GUAA_ECOUT	1060	0	GMP synthase [glutamine-hydrolyzing] OS=Escherichia coli (strain UTI89 / UPEC) GN=guaA PE=3 SV=1	ECs3369_2	640	0	COG0519	GMP synthase, PP-ATPase domain/subunit	K01951	0	1060	ecl:EcolC_1170	GMP synthase (glutamine-hydrolysing) [EC:6.3.5.2]	GTTCATTCATAGTGCAGGGTCAAATCATTCCCACTCAATGGTAGCTGGCGGCTTGCCGCTGATGTCATACACCACGCGAGAAATACCGTTCACTTCATTGATAATGCGGTTGGAAACACGACCGAGGAAATCGTACGGCAGATGCGCCCAGTGTGCGGTCATAAAGTCGATGGTTTCGACAGCACGCAGAGAGACAACCCAGTCATACTTACGACCATCGCCCATTACGCCAACGGAACGTACCGGCAGGAACACAGTGAACGCCTGGCTGACTTTGTCGTACAGGTCCGCTTTACGCAGTTCTTCAATGAAGATGGCGTCAGCACGGCGCAGCAGGTCACAGTACTCTTTCTTCACTTCACCCAGCACACGAACGCCAAGGCCTGGTCCCGGGAACGG…
Unigene217_All	942	116	95	32	85	98	53	gi|15832673|ref|NP_311446.1|	222	4e-56	nitrogen regulatory protein P-II 1 [Escherichia coli O157:H7 str. Sakai] >gi|16130478|ref|NP_417048.1| regulatory protein P-II for glutamine synthetase [Escherichia coli str. K-12 substr. MG1655] >gi|16761474|ref|NP_457091.1| nitrogen regulatory protein P-II 1 [Salmonella enterica subsp. enterica serovar Typhi str. CT18] >gi|16765881|ref|NP_461496.1| nitrogen regulatory protein P-II 1 [Salmonella…	sp|P0A9Z6|GLNB_SHIFL	222	3e-57	Nitrogen regulatory protein P-II 1 OS=Shigella flexneri GN=glnB PE=3 SV=1	glnB	222	8e-58	COG0347	Nitrogen regulatory protein PII	K04751	1e-56	222	sdy:SDY_2743	nitrogen regulatory protein P-II 1	CACTGATGCGATGAAACGCCTGATGACCGCTAGTTGGCCGGGTAATGTGCGCCAGTTGGTCAACGTGATTGAACAGTGCGTGGCGCTGACCTCATCTCCGGTTATTAGCGATGCATTAGTAGAGCAGGCGCTGGAGGGTGAAAACACGGCGCTGCCAACCTTTGTTGAGGCACGTAATCAGTTTGAACTCAACTATTTGCGTAAGCTGCTGCAAATTACCAAAGGCAACGTCACCCACGCGGCGAGAATGGCGGGGCGCAACCGGACAGAATTTTATAAACTGCTTTCCCGCTTTCCCGACACGAGCTGGATGCAAACGATTTCAAGGAATGAATTGGCGTTATGTGTTACGTTTAGCAGATCAAAAGACAGGCGACCTTTTCAAGGAATAGCATGAAA…
Unigene2772_All	1879	222	135	73	132	166	69	gi|15832696|ref|NP_311469.1|	500	0	ATP-dependent RNA helicase SrmB [Escherichia coli O157:H7 str. Sakai] >gi|24113917|ref|NP_708427.1| ATP-dependent RNA helicase SrmB [Shigella flexneri 2a str. 301] >gi|26248941|ref|NP_754981.1| ATP-dependent RNA helicase SrmB [Escherichia coli CFT073] >gi|30063977|ref|NP_838148.1| ATP-dependent RNA helicase SrmB [Shigella flexneri 2a str. 2457T] >gi|74313139|ref|YP_311558.1| ATP-dependent RNA hel…	sp|P21507|SRMB_ECOLI	500	0	ATP-dependent RNA helicase srmB OS=Escherichia coli (strain K12) GN=srmB PE=1 SV=1	ECs3442	500	0	COG0513	Superfamily II DNA and RNA helicases	K05590	0	500	ssn:SSON_2702	ATP-dependent RNA helicase SrmB [EC:2.7.7.-]	GCGCCCAGCAAAATGCCATCCGTTCCCACTTTCATCGCACAGCGATCGTGAGCAACAAAAAACTGTTTAAAAGTAAATCCATTACGACGAAGCACGGATGTAGACTGTGACATGAAAATAAAACCTTGCAGGAAAAACGGCGATAGCACCGGGTGAGAACAATACCCGAGAAGCGATATCCATACAAACAGATGAAGATTGCAGCCGTAACGTCTATAATCAGCGCCCCACACAGAGGTAGAACATGACTGTAACGACTTTTTCCGAACTTGAACTCGACGAAAGCCTGCTGGAAGCCCTCCAGGATAAAGGTTTCACTCGCCCGACCGCCATTCAGGCTGCCGCCATTCCGCCTGCGCTCGATGGCCGTGATGTACTCGGTTCTGCGCCGACAGGCAC…
Unigene933_All	698	130	73	30	87	53	16	gi|15832736|ref|NP_311509.1|	325	1e-87	SsrA-binding protein [Escherichia coli O157:H7 str. Sakai] >gi|16130539|ref|NP_417110.1| trans-translation protein [Escherichia coli str. K-12 substr. MG1655] >gi|24113957|ref|NP_708467.1| SsrA-binding protein [Shigella flexneri 2a str. 301] >gi|26248984|ref|NP_755024.1| SsrA-binding protein [Escherichia coli CFT073] >gi|30064018|ref|NP_838189.1| SsrA-binding protein [Shigella flexneri 2a str. 24…	sp|Q3YYQ2|SSRP_SHISS	325	1e-88	SsrA-binding protein OS=Shigella sonnei (strain Ss046) GN=smpB PE=3 SV=1	smpB	325	3e-89	COG0691	tmRNA-binding protein	K03664	4e-88	325	sdy:SDY_2793	SsrA-binding protein	TTTTTATTCGATTAAGCAATGGGATGGCAACATTTGTGTCGGATGTGATAGCCAATAAGATGTTCATTCGCGCCGCCGGAGAGGGAGGCGCGGTGAGGAACTGGTCAATAATTGGAGTGCAGGTTTAACGGTGGGCGTTTTTCATGATACGTGCTTTATCCACCTGCCATTCGCGTTCTTTGATATCTGAACGTTTATCGTGCTGTTTTTTACCTTTGGCGACGCCGATTTTCACTTTGCACCAGGCATTTTTCCAGTACAGGGAGAGCGCCACTACGGTATAGCCTTCTCGATTGACGCGACCGTACAATGAGTCCAGTTCGCGCTGGTTGAGAAGTAACTTGCGGGTACGGGTAGGATCGCACACCACATGCGTGGAGGCCACGGCCATTGGCGTGA…
Unigene1380_All	4853	3470	422	299	3708	433	220	gi|15833303|ref|NP_312076.1|	1665	0	translation initiation factor IF-2 [Escherichia coli O157:H7 str. Sakai] >gi|16131060|ref|NP_417637.1| fused protein chain initiation factor 2, IF2: membrane protein/conserved protein [Escherichia coli str. K-12 substr. MG1655] >gi|89109933|ref|AP_003713.1| fused protein chain initiation factor 2, IF2 [Escherichia coli str. K-12 substr. W3110] >gi|157158599|ref|YP_001464644.1| translation initiat…	sp|B6I1P3|IF2_ECOSE	1665	0	Translation initiation factor IF-2 OS=Escherichia coli (strain SE11) GN=infB PE=3 SV=1	infB	1665	0	COG0532	Translation initiation factor 2 (IF-2; GTPase)	K02519	0	1665	ebd:ECBD_0572	translation initiation factor IF-2	TGCTGAACCTTGAAGGGGTAGATCGTGATTTGGCATTCAAACTGGCCGCCCGTGGCGTTTGTACGCTGGAAGATCTCGCCGAACAGGGCATTGATGATCTGGCTGATATCGAAGGGTTGACCGACGAAAAAGCCGGAGCACTGATTATGGCTGCCCGTAATATTTGCTGGTTCGGTGACGAAGCGTAATAAACTGTAGCAGGAAGGAACAGCATGACAGATGTAACGATTAAAACGCTGGCCGCAGAGCGACAGACCTCCGTGGAACGCCTGGTACAGCAATTTGCTGATGCAGGTATCCGGAAGTCTGCTGACGACTCTGTGTCTGCACAAGAGAAACAGACTTTGATTGACCACCTGAATCAGAAAAATTCAGGCCCGGACAAATTGACGCTGCAGC…
Unigene1488_All	1019	48	72	43	38	47	51	gi|15833411|ref|NP_312184.1|	282	4e-74	zinc-responsive transcriptional regulator [Escherichia coli O157:H7 str. Sakai] >gi|16131171|ref|NP_417751.1| DNA-binding transcriptional activator in response to Zn(II) [Escherichia coli str. K-12 substr. MG1655] >gi|74313811|ref|YP_312230.1| zinc-responsive transcriptional regulator [Shigella sonnei Ss046] >gi|82545655|ref|YP_409602.1| zinc-responsive transcriptional regulator [Shigella boydii …	sp|P0ACS5|ZNTR_ECOLI	282	3e-75	HTH-type transcriptional regulator zntR OS=Escherichia coli (strain K12) GN=zntR PE=1 SV=1	yhdM	282	7e-76	COG0789	Predicted transcriptional regulators	K13638	1e-74	282	sdy:SDY_3468	MerR family transcriptional regulator, Zn(II)-responsive regulator of zntA	GTATTTATGTGGTTACTTGACCAGTGGGCAGAGCGTCATATAGCAGAAGCGCAAGCGAAAGGTGAGTTTGATAACCTGGCAGGTAGCGGCGAACCATTGATACTGGATGATGATTCTCACGTGCCACCGGAATTACGTGCGGGGTATCGCTTGCTGAAGAATGCCGGTTGCTTACCGCCAGAACTTGAGCAACGGAGAGAAGCAATTCAGCTTCTGGATATCCTGAGAGGTATCCGTCACGATGATCCGCAATATCAAGAGGTTAGCCGTCGATTGTCATTACTGGAATTGAAGCTGCGACAAGCTGGATTGAGTACCGATTTTTTACGCGGCGATTATGCTGACAAGTTGTTGGACAAAATCAACGATAACTAGTGGAGTATGTATGTATCGCATTGG…
Unigene1539_All	846	196	104	57	143	77	32	gi|15833754|ref|NP_312527.1|	557	1e-157	lipid A-core:surface polymer ligase [Escherichia coli O157:H7 str. Sakai] >gi|168753449|ref|ZP_02778456.1| lipid A-core, surface polymer ligase [Escherichia coli O157:H7 str. EC4401] >gi|168759722|ref|ZP_02784729.1| lipid A-core, surface polymer ligase [Escherichia coli O157:H7 str. EC4501] >gi|168766045|ref|ZP_02791052.1| lipid A-core, surface polymer ligase [Escherichia coli O157:H7 str. EC4486…	sp|P26471|RFAL_SALTY	321	4e-87	O-antigen ligase OS=Salmonella typhimurium GN=rfaL PE=3 SV=1	ZwaaL	557	9e-159	COG3307	Lipid A core - O-antigen ligase and related enzymes	K02847	1e-157	557	eck:EC55989_4089	O-antigen ligase [EC:6.-.-.-]	CAATAACGACAATCGTCTATCTCTGCAAACGGCCAAAACACTATCTCTCACTATTTAAAACATTTCTTTTTGGTAGTGTTGCCATATTAACTATTGCTGCATTGCTGTCACTTCTTCAATCCCCTGATGCAGGTGCTAGCATGAAGGAAATTTTCAAAGCTATTATTGAGAATACTTTACTATGCACAATAGCAATACCGATCATATTGAGAGACGAGAAAAGAGAAGATGTCGAAAAAATCGTTTTCTTCTCATTTATTAGTGCGTTGGGCTTACGCTGTTTTTCTGAATTGATTACCTATTATAAGGACTATCAACAAGGGATAATGCCATTCGCAGATTATAGACACCGTAGCATTTCTGACTCGATGGTCTTTTTATTCCCTGCATTGTTAAATC…
Unigene944_All	646	110	33	18	69	25	21	gi|15833758|ref|NP_312531.1|	451	1e-125	UDP-D-galactose:(glucosyl)lipopolysaccharide- alpha-1,3-D-galactosyltransferase [Escherichia coli O157:H7 str. Sakai] >gi|168753453|ref|ZP_02778460.1| lipopolysaccharide 1,3-galactosyltransferase [Escherichia coli O157:H7 str. EC4401] >gi|168759726|ref|ZP_02784733.1| lipopolysaccharide 1,3-galactosyltransferase [Escherichia coli O157:H7 str. EC4501] >gi|168766049|ref|ZP_02791056.1| lipopolysaccha…	sp|P19816|RFAI_SALTY	301	2e-81	Lipopolysaccharide 1,3-galactosyltransferase OS=Salmonella typhimurium GN=rfaI PE=3 SV=4	ZwaaI	451	5e-127	COG1442	Lipopolysaccharide biosynthesis proteins, LPS:glycosyltransferases	K03275	6e-126	451	eck:EC55989_4093	UDP-glucose:(glucosyl)LPS alpha-1,3-glucosyltransferase [EC:2.4.1.-]	AACATATTTTCGATTTATAATTGCAGATTATTTCTATCATAAACATGAAAAAATACTATATCTTGATGCAGATATTGCTTGCAAGGGTAGTATTAAAGAACTCTTAGATTATCAATTTTCTACTAATGAAATTGCCGCAGTTGTAGCTGAAAGAGATGTTGAATGGTGGCAAAATCGAGCCTCGGTATTAACTACACCACAGTTAGCTTCTGGATATTTCAATGCTGGTTTTTTACTGATAAATATTGATGAGTGGAATCTAAATAACATTTCGTCAAAAGCTATTGAAATGTTGCGTGACCCAGATTGGGTAAGTAAAATCACCCACCTTGATCAAGATGTACTGAATGTATTATTGAATGGTAAAGTGAAGTTTATTTCGGAGAAATATAATACCCG…
Unigene1386_All	3592	904	1163	594	1000	1060	552	gi|15834091|ref|NP_312864.1|	903	0	two-component sensor protein [Escherichia coli O157:H7 str. Sakai] >gi|16131751|ref|NP_418347.1| sensory histidine kinase in two-component regulatory system with CpxR [Escherichia coli str. K-12 substr. MG1655] >gi|26250677|ref|NP_756717.1| two-component sensor protein [Escherichia coli CFT073] >gi|74314412|ref|YP_312831.1| two-component sensor protein [Shigella sonnei Ss046] >gi|82546261|ref|YP_…	sp|P0AE82|CPXA_ECOLI	903	0	Sensor protein CpxA OS=Escherichia coli (strain K12) GN=cpxA PE=1 SV=1	cpxA	903	0	COG0642	Signal transduction histidine kinase	K07640	0	903	sbo:SBO_3929	two-component system, OmpR family, sensor histidine kinase CpxA [EC:2.7.13.3]	ATAAAATAAATATGGTCTAATGGGGAAATTTCTCGTGGAGAGGGAACAGATGCGATATCCGGTTGATGTATACACAGGCAAGATTCAGGCTTATCCCGAAGGCAAACCCAGCGCAATTGCCAAAATCCAGGTTGATGGTGAGTTGATGCTGACGGAGCTGGGGCTGGAAGGTGACGAGCAGGCGGAGAAAAAGGTTCACGGCGGGCCAGACAGAGCGCTGTGTCATTATCCTCGTGAGCACTATCTCTACTGGGTGCGGGAATTTCCGGAACAGGCGGAGTTGTTTGTTGCGCCTGCGTTTGGCGAAAATCTCTCAACCGACGGTCTCACGGAAAGTAATGTTCATATGGGCGATATTTTCCGCTGGGGAGAGGCATTAATTCAGGTCAGCCAGCCGCG…
Unigene163_All	2088	2464	4573	1934	2416	2367	1792	gi|15834378|ref|NP_313151.1|	1041	0	chaperonin GroEL [Escherichia coli O157:H7 str. Sakai] >gi|16131968|ref|NP_418567.1| Cpn60 chaperonin GroEL, large subunit of GroESL [Escherichia coli str. K-12 substr. MG1655] >gi|24115498|ref|NP_710008.1| chaperonin GroEL [Shigella flexneri 2a str. 301] >gi|26251035|ref|NP_757075.1| chaperonin GroEL [Escherichia coli CFT073] >gi|30065518|ref|NP_839689.1| chaperonin GroEL [Shigella flexneri 2a s…	sp|Q3YUJ7|CH60_SHISS	1041	0	60 kDa chaperonin OS=Shigella sonnei (strain Ss046) GN=groL PE=3 SV=1	groL	1041	0	COG0459	Chaperonin GroEL (HSP60 family)	K04077	0	1041	sdy:SDY_4449	chaperonin GroEL	GGGAAACCACGTAAGCTCCGGCGTCACCCATAACAGATACGGACTTTCTCAAAGGAGAGTTATCAATGAATATTCGTCCATTGCATGATCGCGTGATCGTCAAGCGTAAAGAAGTTGAAACTAAATCTGCTGGCGGCATCGTTCTGACCGGCTCTGCAGCGGCTAAATCCACCCGCGGCGAAGTGCTGGCTGTCGGCAATGGCCGTATCCTTGAAAATGGCGAAGTGAAGCCGCTGGATGTGAAAGTTGGCGACATCGTTATTTTCAACGATGGCTACGGTGTGAAATCTGAGAAGATCGACAATGAAGAAGTGTTGATCATGTCCGAAAGCGACATTCTGGCAATTGTTGAAGCGTAATCCTCGCACGACACTGAACATACGAATTTAAGGAATAAAG…
Unigene2129_All	1431	562	75	90	691	104	83	gi|15834407|ref|NP_313180.1|	865	0	adenylosuccinate synthetase [Escherichia coli O157:H7 str. Sakai] >gi|16131999|ref|NP_418598.1| adenylosuccinate synthetase [Escherichia coli str. K-12 substr. MG1655] >gi|26251069|ref|NP_757109.1| adenylosuccinate synthetase [Escherichia coli CFT073] >gi|82546582|ref|YP_410529.1| adenylosuccinate synthetase [Shigella boydii Sb227] >gi|82779441|ref|YP_405790.1| adenylosuccinate synthetase [Shigel…	sp|Q328F6|PURA_SHIDS	865	0	Adenylosuccinate synthetase OS=Shigella dysenteriae serotype 1 (strain Sd197) GN=purA PE=3 SV=1	purA	865	0	COG0104	Adenylosuccinate synthase	K01939	0	865	sdy:SDY_4412	adenylosuccinate synthase [EC:6.3.4.4]	TCGGGGAAGGAAAAAAGCGAGGATTTAACACTGTGTCGGATAGCGTAATGGCTTAACCGACACAGCAATGTATCACACTGTTAGCCCGGCAGGCAAAATATCTGCCAGGCGTACCAGAATTACGCGTCGAACGGATCGCGCAGAATCATGGTTTCAGTACGATCCGGACCGGTAGAGATGATATCGATCGGCACACCAGTCAGCTCTTCAATACGCTTGATGTAGTTCAGCGCCGCCTGCGGCAGACCGCTACGATCTTTCACGCCGAAGGTGGATTCAGACCAGCCCGGCATGGTTTCGTAAATCGGCTCTACACCTTTCCAGTCGTCAGCTGCCAGCGGAGTGGTAGTCACTTCGCGACCATCCGGCATACGGTAAGCCACGCAGAGTTTAACCTCT…
Unigene853_All	749	494	454	325	380	348	269	gi|158422490|ref|YP_001523782.1|	116	2e-24	uncharacterized phage-associated protein [Azorhizobium caulinodans ORS 571] >gi|158329379|dbj|BAF86864.1| uncharacterized phage-associated protein [Azorhizobium caulinodans ORS 571]	--			--	XF1793	74.7	2e-13	COG3600	Uncharacterized phage-associated protein	--			--	--	GGGGTTATCTTAATTCGGACTCATAGTCCGATGCAATTGCTATCGCCGTGTAGCAGCTTTTGATAGTAATCCTGAATAACGGAATCAGGAATGATATCCATACGACTATCCATTGCTTGCTTCCAAGGAGTACCTTCACGATGTGTGAAAGCAGATAAATCCTCAGCGGTATATTTACCGTAAACGTTATAAACGTTCTGCAGCAACTGCTCAGTCATAGGGTCAAACTCCTGAGAAATTGCCGATGGAACTTGTATTGGTTGTGTTATGGGACTACGGCCATAAACTTTAAGATAGTTATACAGAACTGGAACCACTGGACCATAACGCCATGCACAAACTGGTGTCGTTAACAAAGGCGTCCCTTTGTAACCCAGATTTATACCATGTGCTATATAG…
Unigene2262_All	886	89	37	7	66	28	12	gi|15921154|ref|NP_376823.1|	72	6e-11	protease [Sulfolobus tokodaii str. 7]	sp|Q92JA1|DEGP_RICCN	52.8	3e-06	Probable serine protease do-like OS=Rickettsia conorii GN=degP PE=3 SV=2	XF0285	56.6	5e-08	COG0265	Trypsin-like serine proteases, typically periplasmic, contain C-terminal PDZ domain	K01362	2e-11	72	sto:ST0920	[EC:3.4.21.-]	TGAAGTTAATACGCAATTGTGAAAAGCTAGCAACTGAAGGTATTTTAATGGAATTATCTTCAGGACATACTCTTTTGGACCGTTGCTATTTCGCACCGAATTTCAATGAATCAGATGCGAAATATGGAAAGTATGATTTTATAGCTGATGGATTTGAGTCAATCATAGACCGCCTTAGTCCTTCCGTTTTACCTGTTGTTGTTGAAAAAAGTGATGGTTCACATGATCTTGGTACTAGTTTTATTGTTGGGAATAACCACACGATATTTACAGCCAGACATGTTATTGAAGACATGAAGAGTATCAGGATACTTAGAGCTGGTGGTGAGGCTTTACCAATACATAAAATCTTTGTATCTAACGATGAACGTATTGATATCGCTTTAGTTTTCACAACCA…
Unigene4087_All	357	0	0	0	0	0	0	gi|159901158|ref|YP_001547405.1|	88.2	2e-16	radical SAM domain-containing protein [Herpetosiphon aurantiacus ATCC 23779] >gi|159894197|gb|ABX07277.1| Radical SAM domain protein [Herpetosiphon aurantiacus ATCC 23779]	sp|P71011|ALBA_BACSU	55.1	1e-07	Antilisterial bacteriocin subtilosin biosynthesis protein AlbA OS=Bacillus subtilis GN=albA PE=2 SV=1	AF2009_2	58.5	3e-09	COG0535	Predicted Fe-S oxidoreductases	--			--	--	AGCATTTCAAAGAGAACATTTAATAACCGCCAGTATTGAGTTAACTCAGCATTGTAATTTTAAATGTCTCCATTGTTATTGTCCAACGAAAAAAGTTCATATGGATTATAATGATGTTATTGCATGTATCGATAAATTATACAGCATGGGAGTTTTGTACCTTACATTTACTGGTGGTGAGGCTTTTTTATATAAAAGATTTGATGAGATATATACATATGCAAAAAATAAAGGATTTATCATCTCGATTATGTCAAATTTATCTTACATAACGGATGTGACTAAAAAAATTCTTATCAAATACCCACCCAAAGTTATCATGATTACGTTATATGGTACTGGTGCTGACGAATACGC
Unigene1020_All	486	82	70	11	39	62	8	gi|160016583|sp|A2TJI4.1|CEXE_ECOLX	145	1e-33	RecName: Full=Protein CexE; AltName: Full=CfaD-dependent expression extracytoplasmic protein; Flags: Precursor >gi|124244210|gb|ABM92275.1| CexE [Escherichia coli] >gi|309706268|emb|CBJ04537.1| CexE precursor [Escherichia coli ETEC H10407]	sp|A2TJI4|CEXE_ECOLX	145	1e-34	Protein CexE OS=Escherichia coli GN=cexE PE=1 SV=1	--			--	--	--			--	--	CTTGATGCGTGTTTTATATCATCTCATACAAAAAAGGTTTTTATGAAAAAATATATATTAGGTATTATTCTAACAATGGGATCATTCTCCGCACTTGCTGGCGGTGCATGGCAACCTTCCGTTGGGCCTGGGGAGTGCATCTCGTTCCAATCGGGATTAGGCGAAATTGGTGGATACAGATGGGTTTCTTCTAACGGGTGCAATGAGGTAATTAATCGAGGGTACGCACTCGGTGTGGCTTTAGAACGACGTGTGAATTATGCAAATGGAGATTCTGTATCATCGGCTGGAGTTATTAGCCCAAGTCGTGATTATGTGATGAAAGGCTCAAAGTTCTCTAATGGATCCCCAAAAGTATCTACAGGTGGTAGTAGCCCTTATTGGTATAAATAAAATATA…
Unigene697_All	4522	1623	424	292	1215	410	284	gi|16128020|ref|NP_414567.1|	1809	0	isoleucyl-tRNA synthetase [Escherichia coli str. K-12 substr. MG1655] >gi|74310644|ref|YP_309063.1| isoleucyl-tRNA synthetase [Shigella sonnei Ss046] >gi|89106910|ref|AP_000690.1| isoleucyl-tRNA synthetase [Escherichia coli str. K-12 substr. W3110] >gi|170079689|ref|YP_001729009.1| isoleucyl-tRNA synthetase [Escherichia coli str. K-12 substr. DH10B] >gi|191168893|ref|ZP_03030664.1| isoleucyl-tRNA…	sp|Q3Z5Y4|SYI_SHISS	1809	0	Isoleucyl-tRNA synthetase OS=Shigella sonnei (strain Ss046) GN=ileS PE=3 SV=1	ileS	1809	0	COG0060	Isoleucyl-tRNA synthetase	K01870	0	1809	ssn:SSON_0031	isoleucyl-tRNA synthetase [EC:6.1.1.5]	GCTGCCCAGATCGATAATCAGCACGACTACCACCAGCCACAGCCAGCGTAGCCCTGTTGAACAGATCGATTGACTCATCAGGCAAACTTACGTTTTTCACCGTCACCGGCGACGTTGCTGACACAGCGGCCGCAGATTTCTGCGTGTTCCGCCACCTTGCCGACATCCTGGGTGTAGTGCCAGCAGCGTGGGCACTTCTCACCTTCGGCTTTACTCAACGCGACTTTCAGCCCTTTGAGTACTTCGCTCTGCTGAGCATCAGCAGGTGCGTCGTTATAGTCTGCAACGGTAGCGCCGGAGGTCAACAGGACAAATCGTAATTCATCGCCCAGCGCGGTCAGTTTCGCCGACAGTTCCGGTTCTGCATACAAGGTTACTGCCGCTTCCAGCGAGCCACCC…
Unigene2689_All	4561	1696	783	568	1108	812	505	gi|16128091|ref|NP_414640.1|	869	0	preprotein translocase subunit, ATPase [Escherichia coli str. K-12 substr. MG1655] >gi|74310717|ref|YP_309136.1| preprotein translocase subunit SecA [Shigella sonnei Ss046] >gi|82542702|ref|YP_406649.1| preprotein translocase subunit SecA [Shigella boydii Sb227] >gi|89106981|ref|AP_000761.1| preprotein translocase subunit, ATPase that targets protein precursors to the SecYE core translocon [Esche…	sp|Q3Z5R1|SECA_SHISS	869	0	Protein translocase subunit secA OS=Shigella sonnei (strain Ss046) GN=secA PE=2 SV=1	secA	869	0	COG0653	Preprotein translocase subunit SecA (ATPase, RNA helicase)	K03070	0	869	sbc:SbBS512_E0092	preprotein translocase subunit SecA	CACTGCTTGTATTTTTTACCAGAACCGCACGGGCAAGGATCGTTACGTCCTACTTTGCGCTCACCGGTTTGCGCCGCCAGTGCAGCTGCGGCTGCAGAGTCGTCATCCTGATGGCTAAGCTGCTGCATTTGCGCTAAACGCTCGGCTTCCATACGACGCTGTTGTTCCAGCTCCTCAACCTCTTCAGGCATACGTACCTGGACTTTGCTCAGCGTGCTGATAACTTCATATTTTAACGACTCCAGCATCGCTGCAAACATGGAGAACGATTCACGTTTGTATTCCTGCTTCGGATCTTTCTGTGCATAGCCACGCAGGTGGATACCCTGACGCAGATAGTCCATCGCCGCCAGGTGCTCTTTCCACAGAGAGTCGAGAGTTTGCAGCATGACGCCTTTT…
Unigene2140_All	1130	199	38	32	170	37	27	gi|16128097|ref|NP_414646.1|	692	0	GMP reductase [Escherichia coli str. K-12 substr. MG1655] >gi|26246039|ref|NP_752078.1| guanosine 5'-monophosphate oxidoreductase [Escherichia coli CFT073] >gi|74310723|ref|YP_309142.1| guanosine 5'-monophosphate oxidoreductase [Shigella sonnei Ss046] >gi|89106986|ref|AP_000766.1| GMP reductase [Escherichia coli str. K-12 substr. W3110] >gi|91209167|ref|YP_539153.1| guanosine 5'-monophosphate oxi…	sp|Q3Z5Q5|GUAC_SHISS	692	0	GMP reductase OS=Shigella sonnei (strain Ss046) GN=guaC PE=3 SV=1	guaC	692	0	COG0516	IMP dehydrogenase/GMP reductase	K00364	0	692	ssn:SSON_0112	GMP reductase [EC:1.7.1.7]	CGTTGGGAGATTACAGGTTGTTGAAGATGCGGTTTTCTTGTTCCTGCACCCGAATAAACGTGGTGCGCTTGGTCAGTTCTTTCAGGCGTGAAGCCCCAACGTATGTACAAGCTGAACGCAAGCCGCCCAAAATATCACGCGCGGTATTTTCAACCGGGCCTCGCAGCGGCAGCTTAACGGTTTTACCTTCTGCTGCGCGATATTCCGCAACGCCGCCAACGTGACGTTTCATCGCAGACTCGGAGCTCATGCCGTAGAACAGCATAAATTTCTCGCCGTTCTCCTCAACGATGCGACCGCCGCTCTCTTCGTGGCCCGCCAGCATGCCGCCAAGCATGACGAAATCGGCACCGCCGCCAAAGGCTTTCGCGACATCGCCCGGCGTGGTGCAGCCACCGT…
Unigene74_All	1796	196	151	125	140	103	118	gi|16128126|ref|NP_414675.1|	550	1e-154	pantothenate synthetase [Escherichia coli str. K-12 substr. MG1655] >gi|89107014|ref|AP_000794.1| pantothenate synthetase [Escherichia coli str. K-12 substr. W3110] >gi|157158388|ref|YP_001461302.1| pantoate--beta-alanine ligase [Escherichia coli E24377A] >gi|157159601|ref|YP_001456919.1| pantoate--beta-alanine ligase [Escherichia coli HS] >gi|170079770|ref|YP_001729090.1| pantothenate synthetase…	sp|B6HZA8|PANC_ECOSE	550	2e-155	Pantothenate synthetase OS=Escherichia coli (strain SE11) GN=panC PE=3 SV=1	panC	550	4e-156	COG0414	Panthothenate synthetase	K01918	6e-155	550	eck:EC55989_0127	pantoate--beta-alanine ligase [EC:6.3.2.1]	CGAAATCATGCAACATCGGCGGATTGCGATTCTCGAACTACTGCAAAAACATATTCGCCAGCGCGACTTAATGTTATTGCTGGAGCAACTGGTCACGCTGATTGACGAAGGGTACACTAGCGGAAGTCAGTTAGTTGCCATGCAAAACTATATGCTGCAACGCGGTCATACTGAACAAGCGGATTTGTTTTATGGTGTGCTGAGAGACAGGGAAACGGGAGGGGAGTCTATGATGACGCTGGCGCAGTGGTTTGAAGAGAAAGGGATTGAGAAGGGGATTCAGCAGGGAAGACAGGAGGAAAGGCAAGAATTCGCCCTGCGTCTTCTAAGTAAAGGAATGTCTCGGGAAGACGTTGCTGCAGAGATGACAAATTTATCTCTTGCTGAGATTGATAAGGT…
Unigene930_All	569	116	212	94	90	222	89	gi|16128156|ref|NP_414705.1|	254	2e-66	conserved protein, UPF0325 family [Escherichia coli str. K-12 substr. MG1655] >gi|237704324|ref|ZP_04534805.1| yaeH [Escherichia sp. 3_2_53FAA] >gi|254037583|ref|ZP_04871660.1| yaeH [Escherichia sp. 1_1_43] >gi|293476822|ref|ZP_06665230.1| yaeH protein [Escherichia coli B088] >gi|309787163|ref|ZP_07681775.1| UPF0325 protein yaeH [Shigella dysenteriae 1617] >gi|51338700|sp|P62768.1|YAEH_ECOLI RecN…	sp|Q3Z5J4|YAEH_SHISS	254	2e-67	UPF0325 protein yaeH OS=Shigella sonnei (strain Ss046) GN=yaeH PE=3 SV=1	--			--	--	--			--	--	TCGCCACAATAAAGCAGGTAATTTTTTGATTTTTACGCCATGATAGAAGTCTGGAAGAAAAAGGCTTTCTGCGATCACAGTCGAGCCGGGCGGGCCAGGCCAAATGCTAAAATAAGCACAATTTACTGACTCATTTTGAGGTAACGCTATGTACGACAATCTGAAAAGTCTGGGTATTACCAATCCTGAAGAAATTGATCGTTACAGCCTCCGGCAGGAAGCCAACAACGATATTCTGAAAATCTATTTCCAGAAAGACAAAGGCGAGTTTTTCGCCAAGAGCGTTAAGTTTAAATATCCGCGTCAGCGTAAAACGGTCGTCGCTGATGGTGTGGGTCAGGGTTATAAAGAAGTCCAGGAAATCAGCCCGAATCTACGGTATATCATTGATGAGCTTGA…
Unigene2873_All	1278	352	184	134	326	205	99	gi|16128159|ref|NP_414708.1|	289	1e-143	2,3,4,5-tetrahydropyridine-2-carboxylate N-succinyltransferase [Escherichia coli str. K-12 substr. MG1655] >gi|24111601|ref|NP_706111.1| 2,3,4,5-tetrahydropyridine-2,6-carboxylate N-succinyltransferase [Shigella flexneri 2a str. 301] >gi|30061723|ref|NP_835894.1| 2,3,4,5-tetrahydropyridine-2,6-carboxylate N-succinyltransferase [Shigella flexneri 2a str. 2457T] >gi|74310786|ref|YP_309205.1| 2,3,4,…	sp|Q3Z5J2|DAPD_SHISS	289	2e-144	2,3,4,5-tetrahydropyridine-2,6-dicarboxylate N-succinyltransferase OS=Shigella sonnei (strain Ss046) GN=dapD PE=3 SV=1	dapD	289	5e-145	COG2171	Tetrahydrodipicolinate N-succinyltransferase	K00674	7e-144	289	ssn:SSON_0178	2,3,4,5-tetrahydropyridine-2-carboxylate N-succinyltransferase [EC:2.3.1.117]	GGATTAACACATTTATCTTCGTTTTGCGAATTACATGACAGTCCGAAACAAGATGAAAAAGTATTTAAAAAAGGGGGGAAGAAGAATGAGTAGGACGAATTATTCTGAGCCAGAAAGCATACGGGCAGCATCATGCTGCCCGTATATGTACTCTTAATCGATGGTACGCAGCAGTTCGTTAATGCCGACTTTGCCGCGAGTTTTCGCGTCAACTTTCTTAACGATAACCGCACAGTAGAGGCTGTATTTGCCATCTTTCGACGGCAGATTACCTGAAACAACCACAGCACAGACCCCGCCGGAACGCGACCGTAGTGGATTTCGCCGGTTTCACGGTCGTAAATACGGGTGCTCTGACCAATGTATACGCCCATAGAGATGACGGAACCTTCTTCGACA…
Unigene2708_All	2766	218	553	260	118	573	201	gi|16128179|ref|NP_414728.1|	1457	0	lysine decarboxylase 2, constitutive [Escherichia coli str. K-12 substr. MG1655] >gi|89107066|ref|AP_000846.1| lysine decarboxylase 2, constitutive [Escherichia coli str. K-12 substr. W3110] >gi|157159651|ref|YP_001456969.1| lysine decarboxylase, constitutive [Escherichia coli HS] >gi|170079822|ref|YP_001729142.1| lysine decarboxylase 2, constitutive [Escherichia coli str. K-12 substr. DH10B] >gi…	sp|P52095|DCLZ_ECOLI	1457	0	Lysine decarboxylase, constitutive OS=Escherichia coli (strain K12) GN=ldcC PE=1 SV=2	ldcC	1457	0	COG1982	Arginine/lysine/ornithine decarboxylases	K01582	0	1457	eck:EC55989_0180	lysine decarboxylase [EC:4.1.1.18]	ACGGTTTGAGCAGGCTATGATTAAGGAAGGATTTTCCAGGAGGAACACATGAACATCATTGCCATTATGGGACCGCATGGCGTCTTTTATAAAGATGAGCCCATCAAAGAACTGGAGTCGGCGCTGGTGGCGCAAGGCTTTCAGATTATCTGGCCACAAAACAGCGTTGATTTGCTGAAATTTATCGAACATAACCCTCGAATTTGCGGCGTGATTTTTGACTGGGATGAGTACAGTCTCGATTTATGCAGCGATATCAATCAACTTAATGAATATCTCCCGCTTTATGCCTTCATCAACACCCACTCGACGATGGATGTCAGCGTGCAGGATATGCGGATGGCGCTCTGGTTTTTTGAATATGCGCTGGGGCAGGCGGAAGATATCGCCATTCGTATG…
Unigene337_All	1359	23	167	67	7	188	61	gi|16128269|ref|NP_414818.1|	600	1e-169	PaoABC aldehyde oxidoreductase, Moco-containing subunit [Escherichia coli str. K-12 substr. MG1655] >gi|157156885|ref|YP_001461448.1| xanthine dehydrogenase family protein, molybdopterin-binding subunit [Escherichia coli E24377A] >gi|170079908|ref|YP_001729228.1| oxidoreductase [Escherichia coli str. K-12 substr. DH10B] >gi|191165751|ref|ZP_03027590.1| xanthine dehydrogenase family protein, molyb…	sp|Q7XH05|ALDO1_ORYSJ	94	2e-18	Probable aldehyde oxidase 1 OS=Oryza sativa subsp. japonica GN=Os10g0138100 PE=2 SV=1	yagR	600	2e-171	COG1529	Aerobic-type carbon monoxide dehydrogenase, large subunit CoxL/CutL homologs	K11177	3e-170	600	ecr:ECIAI1_0285	xanthine dehydrogenase YagR molybdenum-binding subunit [EC:1.17.1.4]	CTTTCATGTGAGATAGCGGTGATTTTCCCGCTCTGGTCGGCACCGATACGCAAGTGCTGAAGGGTGGCGGGGCGGTGCGTGGTGTTATTGGGAATAGAGGGGCGGGGGAGCATCACTTTAACCGGACGTTTCACCGCTCGGGCGGCGAGGGCCGCCAGCAGCGCATCGCTTCTCAGGAACAGCTTGCCGCCAAACCCTCCGCCGATATACGGGGAGATAATACGCACATTCTCCACGGGAACTTTCAGCGTTTTTGCCAGATCGGTGCGGCACCAGTCAATCATCTGATTTGAGGTCCAGAGGGTAAGCTTATTTCCATCCCAGACGGCCATCGAGGCATGCGGCTCCATCGCCATATGGCTCTGGTCCGGGGGCGTAGCATCAATCTTCACCGCAGCG…
Unigene3145_All	514	5	13	0	2	11	4	gi|16128272|ref|NP_414821.1|	352	7e-96	inner membrane protein, DUF1440 family [Escherichia coli str. K-12 substr. MG1655] >gi|89107161|ref|AP_000941.1| conserved inner membrane protein [Escherichia coli str. K-12 substr. W3110] >gi|170079911|ref|YP_001729231.1| inner membrane protein [Escherichia coli str. K-12 substr. DH10B] >gi|195937767|ref|ZP_03083149.1| inner membrane protein [Escherichia coli O157:H7 str. EC4024] >gi|215485394|r…	sp|P0AAA1|YAGU_ECOLI	352	7e-97	Inner membrane protein yagU OS=Escherichia coli (strain K12) GN=yagU PE=1 SV=1	yagU	352	2e-97	COG3477	Predicted periplasmic/secreted protein	K08996	2e-96	352	ebd:ECBD_3370	putative membrane protein	ATTTCAGAAACATTCTCATACCACGGGAGATCAAACAGAGGTGGCGTCAGTCCCATGAGAGGGAATGAAATCATATGAACAAAAAGTTGGGCTAAAGCACCTGCCAGTAAGCCCTGCCAGAGTTTAATTTTTGGAAATACTTCAGCGACCACACAATAACCGACAGCAAACACTATCGAAAAGATAATGTGCGTAACACCAACCCAGTTAAAGACATGCCCGGCAAAGGTATAAACAGCCGCATTGGGATCTGTCAGCCCCAACCAGTCTCGAAGAAAAATATACGGTGGATTGAGAAAATTACGCGAGCAATCAATTTGGCCTGCAGCCCTGATTAATGATTCCGGGCCACACGCTGCATTAAACATATCCACCGGGCTACGTGGCGGCAATGGAACT…
Unigene2566_All	321	4	18	6	4	19	16	gi|16128364|ref|NP_414913.1|	193	4e-48	inner membrane protein, DUF2755 family [Escherichia coli str. K-12 substr. MG1655] >gi|170079966|ref|YP_001729286.1| inner membrane protein [Escherichia coli str. K-12 substr. DH10B] >gi|195938563|ref|ZP_03083945.1| inner membrane protein [Escherichia coli O157:H7 str. EC4024] >gi|227884619|ref|ZP_04002424.1| inner membrane protein YaiY [Escherichia coli 83972] >gi|237707633|ref|ZP_04538114.1| in…	sp|P0AAP7|YAIY_ECOLI	193	2e-49	Inner membrane protein yaiY OS=Escherichia coli (strain K12) GN=yaiY PE=1 SV=1	--			--	--	--			--	--	CCAGCCATAGCGCCACCACTGCAAAAATGAGGCAGCCTACTAAAAACGGGATCAGCCCGAAAATGGTGCCGACACCTAAACCAATTTCCACCCGTGGGCGACCTGTTTCCTGGACCTGCATTAAACGCTCATAGACGCCGGGCGCATGCACTAACAGGTTCAGCAATTGCGCCCCAGCCCAAAAGCAAAACAGCACAAACAACGCATAGGCAATGTTGCCAGGCGTTGAAGAGGCATTGCGATATTTTCCGCTAAACAGCGATTTTGACAGGGTGAAATCAGCCATAAAAACCTCCGGAAGTCATCTGCTTCTCTTCTGGT
Unigene2815_All	1269	183	808	413	116	726	416	gi|16128375|ref|NP_414924.1|	315	4e-84	conserved protein, AroM family; regulated by aroR [Escherichia coli str. K-12 substr. MG1655] >gi|187732256|ref|YP_001879096.1| AroM protein [Shigella boydii CDC 3083-94] >gi|191166758|ref|ZP_03028585.1| AroM protein [Escherichia coli B7A] >gi|194432558|ref|ZP_03064844.1| AroM protein [Shigella dysenteriae 1012] >gi|293418457|ref|ZP_06660892.1| AroM protein [Escherichia coli B088] >gi|300820374|r…	sp|P0AE29|AROM_SHIFL	315	3e-85	Protein AroM OS=Shigella flexneri GN=aroM PE=3 SV=1	aroL	184	4e-46	COG0703	Shikimate kinase	K00891	5e-45	184	sdy:SDY_0355	shikimate kinase [EC:2.7.1.71]	ATTCTGACGGAATTTAATCGTCACTTTATGCAAAATAACGGGATCGTGGTTTATTTGTGTGCGCCAGTATCAGTCCTGGTTAACCGACTGCAAGCTGCACCGGAAGAAGATTTACGGCCAACCTTAACGGGAAAACCGCTGAGCGAAGAAGTTCAGGAAGTGCTGGAAGAACGCGATGCGCTATATCGCGAAGTTGCGCATATTATCATCGACGCAACAAACGAACCCAGCCAGGTGATTTCTGAAATTCGTAGCGCCCTGGCACAGACGATCAATTGTTGATTTTAGAGCGCCTATACTTAACGTTCATCCCGTGAAATAAGGAAGAACGATGCCAACGAAACCGCCTTATCCTCGTGAAGCATATATAGTGACGATTGAAAAAGGAAAGCCAGGACA…
Unigene909_All	757	37	73	36	33	74	28	gi|16128376|ref|NP_414925.1|	191	7e-47	conserved protein, UPF0345 family [Escherichia coli str. K-12 substr. MG1655] >gi|237707618|ref|ZP_04538099.1| yaiE [Escherichia sp. 3_2_53FAA] >gi|68827567|sp|P0C037.1|YAIE_ECOLI RecName: Full=UPF0345 protein yaiE >gi|68827573|sp|P0C038.1|YAIE_ECOL6 RecName: Full=UPF0345 protein yaiE >gi|68827582|sp|P0C039.1|YAIE_ECO57 RecName: Full=UPF0345 protein yaiE >gi|68827587|sp|P0C040.1|YAIE_SHIFL RecNam…	sp|Q3Z519|YAIE_SHISS	191	6e-48	UPF0345 protein yaiE OS=Shigella sonnei (strain Ss046) GN=yaiE PE=3 SV=1	yaiE	191	1e-48	COG3123	Uncharacterized protein conserved in bacteria	K09913	4e-48	193	cro:ROD_04361	hypothetical protein	GAAATCGCCGGTATTTTCATTGGGTAACCCCATTCATGATTCAGAACAAAAAATCATTGATGCCGGGAAAGAATTACTGGCAAAAGGGGCTGATGTCATCATGCTGGATTGTTTAGGATTTCACCAACGTCATCGCGATTTACTGCAAAAACAGCTCGATGTTCCTGTCTTGCTGTCTAACGTATTGATTGCACGGCTGGCTGCGGAATTACTGGTGTAATTTTGCGTGACAGTCAGCGCCTCTGGCCCCTATAATAGTGAAGTAGATGTTCAACTACCAAACAGGGCCAGTTTATGCTTCAAAGTAATGAGTACTTTTCCGGCAAAGTGAAATCAATCGGCTTTTCCAGCAGCAGCACTGGTCGCGCCAGCGTGGGTGTTATGGTTGAAGGCGAATAC…
Unigene1765_All	500	10	77	18	4	79	14	gi|16128428|ref|NP_414977.1|	261	1e-68	long-chain acyl-CoA thioesterase III [Escherichia coli str. K-12 substr. MG1655] >gi|157156010|ref|YP_001461630.1| thioesterase family protein [Escherichia coli E24377A] >gi|157159970|ref|YP_001457288.1| thioesterase family protein [Escherichia coli HS] >gi|170021184|ref|YP_001726138.1| thioesterase superfamily protein [Escherichia coli ATCC 8739] >gi|170679664|ref|YP_001742587.1| thioesterase fa…	sp|P77712|TESC_ECOLI	261	1e-69	Long-chain acyl-CoA thioesterase tesC OS=Escherichia coli (strain K12) GN=tesC PE=1 SV=1	ybaW	261	3e-70	COG0824	Predicted thioesterase	K12500	4e-69	261	sbc:SbBS512_E0366	thioesterase III [EC:3.1.2.-]	GTAATTATTCCGGGTGTCGCCGGATGCGGCTTGAGCATCCGGCACCACAAAACGTTTACTTAACCATCTGCTCCAGCTTTTCGCGCAATTCCCCTTCCAGAGCTAATGCTTTCTGCGTTTTAAGATCAATACAAACAAACGTAATAAGCGCATCCGCTACCACCTGCCCTTCCGGCTCCAGTGTAATGACCTGGCTTAAGATGCCGCTTTTACCGTTTAATTGCTGCAACTGACTGGTAATAGTTAACAGGTCGCTTAATACCGCTGGGCGACGATAGTTAATATTGATATTGACCACGACGAAGGCGATGTTATGGGCCGTCATCCACTGAAAACTGTCGCTATTTTCCAACCCATCCCAGCGGGCTTCTTCGAGAAATTCAAGGTAGCGGGCGTTGT…
Unigene830_All	1427	174	42	25	158	50	44	gi|16128644|ref|NP_415194.1|	945	0	tRNA-i(6)A37 methylthiotransferase [Escherichia coli str. K-12 substr. MG1655] >gi|89107530|ref|AP_001310.1| isopentenyl-adenosine A37 tRNA methylthiolase [Escherichia coli str. K-12 substr. W3110] >gi|110640883|ref|YP_668611.1| MiaB protein [Escherichia coli 536] >gi|157157673|ref|YP_001461833.1| tRNA-I(6)A37 thiotransferase enzyme MiaB [Escherichia coli E24377A] >gi|157160149|ref|YP_001457467.1…	sp|Q32IR1|MIAB_SHIDS	945	0	(Dimethylallyl)adenosine tRNA methylthiotransferase miaB OS=Shigella dysenteriae serotype 1 (strain Sd197) GN=miaB PE=3 SV=1	yleA	945	0	COG0621	2-methylthioadenine synthetase	K06168	0	945	sdy:SDY_0597	bifunctional enzyme involved in thiolation and methylation of tRNA	AAAAACTCCATATTAAAACCTGGGGCTGTCAGATGAACGAGTACGATTCATCGAAGATGGCCGATCTGCTGGATGCCACCCACGGCTATCAACTGACCGACGTGGCGGAAGAAGCGGATGTGCTGCTGCTGAACACCTGCTCAATCCGCGAGAAGGCTCAGGAAAAAGTCTTCCATCAGTTGGGTCGCTGGAAACTGTTAAAAGAGAAGAATCCAGACCTGATTATCGGCGTCGGTGGCTGCGTGGCATCGCAAGAAGGCGAGCACATTCGCCAGCGCGCCCACTATGTCGATATTATTTTTGGGCCGCAAACGCTGCACCGTCTGCCGGAGATGATCAACTCCGTGCGCGGCGACCGCAGCCCGGTTGTAGATATCAGCTTCCCGGAAATCGAGAAGT…
Unigene1455_All	1615	378	116	75	299	81	77	gi|16128656|ref|NP_415206.1|	986	0	glutamyl-tRNA synthetase [Escherichia coli str. K-12 substr. MG1655] >gi|74311208|ref|YP_309627.1| glutaminyl-tRNA synthetase [Shigella sonnei Ss046] >gi|89107538|ref|AP_001318.1| glutamyl-tRNA synthetase [Escherichia coli str. K-12 substr. W3110] >gi|157159259|ref|YP_001461842.1| glutaminyl-tRNA synthetase [Escherichia coli E24377A] >gi|157160159|ref|YP_001457477.1| glutaminyl-tRNA synthetase [E…	sp|Q3Z4C0|SYQ_SHISS	986	0	Glutaminyl-tRNA synthetase OS=Shigella sonnei (strain Ss046) GN=glnS PE=3 SV=1	glnS	986	0	COG0008	Glutamyl- and glutaminyl-tRNA synthetases	K01886	0	986	ssn:SSON_0634	glutaminyl-tRNA synthetase [EC:6.1.1.18]	GCCCTGTTTGATCACCAGCGATTCCGGGTTAATCACCGACAGGAAATCATCCGCAGCACCAGGGTTCGGCACGCTGAACAGACGGTCGTACAGACGGATTTCAACCGGCAGCGCATGTGCCGCGCTCACCCAGTGAATAACACCTTTGACTTTACGACCATCTGCCGGATCTTTGCTTAAGGTGTCGGCGTCATAAGTACAGAAGATGGTGGTGATATTGCCTTCGGCATCTTTCTCCACGCGTTCAGCCTTAATGACGTAAGCATTACGCAGACGCACTTCTTTACCCAGCACCAGACGTTTGTACTGCTTGTTAGCTTCTTCGCGGAAATCGGCGCGATCGATCCAAATCTCACCGCTAAACGGCACCTGACGACTCCCCATTTCCGGTTTGTTCGG…
Unigene2808_All	1528	127	350	180	112	321	120	gi|16128685|ref|NP_415238.1|	352	1e-137	conserved metal-binding protein, NIF3 family [Escherichia coli str. K-12 substr. MG1655] >gi|89107568|ref|AP_001348.1| conserved metal-binding protein [Escherichia coli str. K-12 substr. W3110] >gi|168750640|ref|ZP_02775662.1| NIF3 family protein [Escherichia coli O157:H7 str. EC4113] >gi|168757161|ref|ZP_02782168.1| NIF3 family protein [Escherichia coli O157:H7 str. EC4401] >gi|168763989|ref|ZP_…	sp|P0AFP6|YBGI_ECOLI	352	5e-138	UPF0135 protein ybgI OS=Escherichia coli (strain K12) GN=ybgI PE=1 SV=1	ybgI	352	1e-138	COG0327	Uncharacterized conserved protein	K01457	2e-25	89	cvi:CV_3170	allophanate hydrolase [EC:3.5.1.54]	CGTGGCGTGTGTAGTTGTTCCGGCAAACTCCCGAGATACGGGAAGCCCGGTTGAAAACCTAAAAACCAGACCACGTATTCCACGGAGGAGTGCAATTCAACAACCTGTTTTTCGCTCAACCCGCAATGCGCCGCGACCACCGCCAAATCCGGTCCGCCTGCACCACCGTAAACCACCGGAATTTCAATAAAGCGAGACTCAGGTTCCAGGGCCTCGCTCTCCTCCCACCAGCGTTGCAAACGCTCGCTCTATGGCATCCAGCGCCAGCGACTCAGGATTACGCAAAATCACCGTAATATTGTTCATGCCGGGAATGGCTTCAACCACATTCGGCATATCCACCAGACGCTGCGCCAGTCGCCAGATCCGTTTCTGGCTAGCCAGCGTCACCGGCGGGGG…
Unigene2120_All	1053	2291	2304	541	1438	2287	469	gi|16128695|ref|NP_415248.1|	691	0	citrate synthase [Escherichia coli str. K-12 substr. MG1655] >gi|26246686|ref|NP_752726.1| type II citrate synthase [Escherichia coli CFT073] >gi|74311244|ref|YP_309663.1| type II citrate synthase [Shigella sonnei Ss046] >gi|82543147|ref|YP_407094.1| type II citrate synthase [Shigella boydii Sb227] >gi|89107578|ref|AP_001358.1| citrate synthase [Escherichia coli str. K-12 substr. W3110] >gi|91209…	sp|P0ABH7|CISY_ECOLI	691	0	Citrate synthase OS=Escherichia coli (strain K12) GN=gltA PE=1 SV=1	gltA	691	0	COG0372	Citrate synthase	K01647	0	691	sbc:SbBS512_E0638	citrate synthase [EC:2.3.3.1]	CGGCGGGTTAAAATATTTACAACTTAGCAATCAACCATTAACGCTTGATATCGCTTTTAAAGTCGCGTTTTTCATATCCTGTATACAGCTGACGCGGACGGGCAATCTTCATACCGTCACTGTGCATTTCGCTCCAGTGGGCGATCCAGCCAACGGTACGTGCCATTGCGAAAATGACGGTGAACATGGAAGACGGAATACCCATCGCTTTCAGGATGATACCAGAGTAGAAATCGACGTTCGGGTACAGTTTCTTCTCGATAAAGTACGGGTCGTTCAGCGCGATGTTTTCCAGCTCCATAGCCACTTCCAGCAGGTCATCTTTGGTGCCCAGCTCTTTCAGAACTTCATGGCAGGTTTCACGCATTACGGTGGCGCGCGGGTCGTAATTTTTGTACA…
Unigene1495_All	1836	271	657	298	251	589	304	gi|16128735|ref|NP_415288.1|	684	0	6-phosphogluconolactonase [Escherichia coli str. K-12 substr. MG1655] >gi|82777248|ref|YP_403597.1| 6-phosphogluconolactonase [Shigella dysenteriae Sd197] >gi|89107618|ref|AP_001398.1| 6-phosphogluconolactonase [Escherichia coli str. K-12 substr. W3110] >gi|157155676|ref|YP_001461921.1| 6-phosphogluconolactonase [Escherichia coli E24377A] >gi|157160242|ref|YP_001457560.1| 6-phosphogluconolactonas…	sp|Q32EZ9|6PGL_SHIDS	684	0	6-phosphogluconolactonase OS=Shigella dysenteriae serotype 1 (strain Sd197) GN=pgl PE=3 SV=1	ybhE	684	0	COG2706	3-carboxymuconate cyclase	K07404	0	684	sdy:SDY_2011	6-phosphogluconolactonase [EC:3.1.1.31]	CCGGCGCAGGAGAGACTGCGCCGGTTAAATCAGCGGTTAGTGTGCGTTAACCACCACCCACATTGGTCCCTGCCCGACCGCATAACGGCCTTTTTCATGCAGTAGTCCCTGCTCGCCAACAATTTCGTATACCGAGATGTGGTGAGATTTTTGCCCGGCGGCAATCAGATACTTGCCGCTGTGATCAACATTGAAGCCGCGCGGCTGGGTTTCCGTTGGCTGGAAGCCTTCTTTACTCAACACGCTGCCATCTTCCGAAACGCTGAAAACGGTAATCAGGCTGGCGGTACGGTCGCAGGCGTATAAATGGCGACCATCCGGGGTGATATGAATATCAGCCGCCCAACGGGTGTCGGAGAAGTTTTCCGGCATCATATCCAGCGTCTGGACACATTCGAT…
Unigene2145_All	2241	257	48	39	154	41	29	gi|16128740|ref|NP_415293.1|	856	0	acyl-CoA thioesterase, lipoprotein [Escherichia coli str. K-12 substr. MG1655] >gi|170080431|ref|YP_001729751.1| pectinesterase [Escherichia coli str. K-12 substr. DH10B] >gi|187732526|ref|YP_001881042.1| pectinesterase [Shigella boydii CDC 3083-94] >gi|188495401|ref|ZP_03002671.1| pectinesterase [Escherichia coli 53638] >gi|191168430|ref|ZP_03030219.1| pectinesterase [Escherichia coli B7A] >gi|1…	sp|Q47474|PMEB_DICD3	374	2e-102	Pectinesterase B OS=Dickeya dadantii (strain 3937) GN=pemB PE=1 SV=2	ybhC	856	0	COG4677	Pectin methylesterase	K01051	0	856	sbc:SbBS512_E2580	pectinesterase [EC:3.1.1.11]	GCGCCGGTAACGGAAATTACGCTCTATATGGAAAGTCTGACTGCTGAAGAGCGCGAGATTATCAAGGCGGGTAGTTTGATTAACTTCAATAAAAACCGTCAGATGTAAAAAGCGCCATGTGAATGTAGGTCGCATTCGGCACTTATTGTCGGATGCGTCGGATGCGATGCTTGCGCATCTTATCCGACCTACGAATCGTATCGAATCTGTAGGCCAGATAAGGCATTTTCGCAGCATCCGGCACTTATTGTCGGATGCGATGCTTGCGCATCTTATCCGACCTACAAATCGCATCGAACCGTAGGCCGGATAAGGCGTTTACGCCGCNNNNNNNNNNNNNNNNNNNNNNNNNNNNNNNNNNNNNNNNNNNNNCTGCAACCACTTTACTACCCACGCCGC…
Unigene4292_All	276	0	0	0	0	0	0	gi|16128741|ref|NP_415294.1|	69.7	8e-11	kinase inhibitor homolog, UPF0098 family [Escherichia coli str. K-12 substr. MG1655] >gi|170080432|ref|YP_001729752.1| kinase inhibitor [Escherichia coli str. K-12 substr. DH10B] >gi|188494855|ref|ZP_03002125.1| phosphatidylethanolamine-binding protein [Escherichia coli 53638] >gi|191168434|ref|ZP_03030223.1| phosphatidylethanolamine-binding protein [Escherichia coli B7A] >gi|193069537|ref|ZP_030…	sp|P12994|YBHB_ECOLI	69.7	5e-12	UPF0098 protein ybhB OS=Escherichia coli (strain K12) GN=ybhB PE=1 SV=2	ybhB	69.7	1e-12	COG1881	Phospholipid-binding protein	K06910	2e-11	69.7	ssn:SSON_0752		TTTCTGCAAACAAGAAAGGAGGGTTCATGAAACTCATCAGTAACGATCTGCGCGATGGCGATAAATTGCCGCATCGTCATGTCTTTAACGGCATGGGGTACGATGGCGCAGCACCGCCGAAAGGCGAAACTCATCGCTACATTTTTAGAACGTATTGATGTCGATGAAGGTGCCAGCGGCGCGATGGTCGGGTTTAACGTTCATTTCCACTCTCTGGCAAGCGCCTCGATTACTGCGATGTTTAGTTAATCACTCTGCCAGATGGCGCAATGCCAT
Unigene2326_All	683	31	92	33	12	64	12	gi|16128741|ref|NP_415294.1|	120	9e-26	kinase inhibitor homolog, UPF0098 family [Escherichia coli str. K-12 substr. MG1655] >gi|170080432|ref|YP_001729752.1| kinase inhibitor [Escherichia coli str. K-12 substr. DH10B] >gi|188494855|ref|ZP_03002125.1| phosphatidylethanolamine-binding protein [Escherichia coli 53638] >gi|191168434|ref|ZP_03030223.1| phosphatidylethanolamine-binding protein [Escherichia coli B7A] >gi|193069537|ref|ZP_030…	sp|P12994|YBHB_ECOLI	120	8e-27	UPF0098 protein ybhB OS=Escherichia coli (strain K12) GN=ybhB PE=1 SV=2	ybhB	120	2e-27	COG1881	Phospholipid-binding protein	K06910	3e-26	120	ssn:SSON_0752		GGTGTCTGGATCCGGCCTTTTGGCAAACTGATTTACCTGATGCCGCCCTATATTATTCTCCCGCAACAGTTGCAGCGTCTGACCGCAGCGGTTAACCGCGCGGTACAGGATGAAACATTTTTTTGCCAATAACGAGAAGTCCGCGTGAGGGTTTCTGGCTACACTTTCTGCAAACAAGAAAGGAGGGTTCATGAAACTCATCAGTAACGATCTGCGCGATGGCGATAAATTGCCGCATCGTCATGTCTTTAACGGCATGGGGTACGATGGCGCAGCACCGCCGAAAGGCGAAACTCATCGCTACATTTTTACCGTTCACGCGCTGGATATAGAACGTATTGATGTCGATGAAGGTGCCAGCGGCGCGATGGTCGGGTTTAACGTTCATTTCCACTCTCT…
Unigene929_All	705	28	47	22	32	54	17	gi|16128759|ref|NP_415312.1|	275	3e-72	inner membrane protein [Escherichia coli str. K-12 substr. MG1655] >gi|170080450|ref|YP_001729770.1| inner membrane protein [Escherichia coli str. K-12 substr. DH10B] >gi|195936831|ref|ZP_03082213.1| inner membrane protein [Escherichia coli O157:H7 str. EC4024] >gi|227884247|ref|ZP_04002052.1| YbhQ family protein [Escherichia coli 83972] >gi|291281788|ref|YP_003498606.1| Inner membrane protein yb…	sp|P0AAW8|YBHQ_SHIFL	275	3e-73	Inner membrane protein ybhQ OS=Shigella flexneri GN=ybhQ PE=3 SV=1	ybhR	209	3e-54	COG0842	ABC-type multidrug transport system, permease component	K09686	4e-53	209	sdy:SDY_0811	antibiotic transport system permease protein	ATTCTTCAGGAGAGAAGCCATGAAGTGGCAACAACGTGTTCGTGTCGCAACTGGTCTAAGTTGCTGGCAGATTATGTTGCATTTACTGGTAGTGGCGCTGCTGGTGGTGGGCTGGATGAGTAAGACTCTGGTTCACGTCGGCGTGGGATTATGCGCACTGTATTGTGTCACGGTAGTGATGATGTTGGTGTTTCAGCGCCACCCCGAGCAACGCTGGCGTGAGGTGGCAGACGTGCTGGAAGAGCTGACCACGACCTGGTATTTTGGCGCAGCGCTGATTGTGCTGTGGCTGTTGTCCCGTGTACTGGAAAACAACTTTTTGCTGGCAATTGCAGGGCTGGCAATCCTTGCCGGCCCGGCGGTAGTGTCTTTGCTGGCGAAAGATAAGAAGTTACATCA…
Unigene2932_All	560	560	281	220	327	239	146	gi|16128785|ref|NP_415338.1|	303	6e-81	DNA-binding transcriptional regulator of mntH [Escherichia coli str. K-12 substr. MG1655] >gi|26246793|ref|NP_752833.1| manganese transport regulator MntR [Escherichia coli CFT073] >gi|74311359|ref|YP_309778.1| manganese transport regulator MntR [Shigella sonnei Ss046] >gi|89107668|ref|AP_001448.1| transcriptional regulator of mntH [Escherichia coli str. K-12 substr. W3110] >gi|91209852|ref|YP_53…	sp|P0A9F1|MNTR_ECOLI	303	6e-82	Transcriptional regulator mntR OS=Escherichia coli (strain K12) GN=mntR PE=1 SV=1	ybiQ	303	2e-82	COG1321	Mn-dependent transcriptional regulator	K11924	2e-81	303	sbc:SbBS512_E2531	DtxR family transcriptional regulator, manganese transport regulator	TAATTTTTTGTACCTTCGCAACTCTGGTTTACAATGTGCGCACGAAATGAGAACGCTATGTATGCGTCACCATAATGAGGAAGCACAATGAGTCGTCGCGCAGGTACGCCAACAGCAAAAAAAGTGACGCAGTTAGTGAACGTGGAAGAGCACGTTGAAGGGTTCCGCCAGGTCAGAGAGGCGCATCGGCGCGAGCTTATTGATGATTACGTTGAGCTGATTTCTGACTTGATCAGGGAAGTGGGGGAAGCTCGTCAGGTGGACATGGCTGCTCGTCTGGGAGTTTCGCAACCGACGGTGGCTAAAATGCTTAAGCGGCTGGCAACCATGGGGCTGATTGAAATGATCCCCTGGCGTGGCGTGTTTTTAACGGCAGAAGGAGAGAAGCTGGCGCAGGAA…
Unigene1446_All	1502	100	154	89	88	142	86	gi|16128830|ref|NP_415383.1|	444	1e-122	arginine transporter subunit [Escherichia coli str. K-12 substr. MG1655] >gi|24112232|ref|NP_706742.1| arginine transporter permease subunit ArtQ [Shigella flexneri 2a str. 301] >gi|26246885|ref|NP_752925.1| arginine transporter permease subunit ArtQ [Escherichia coli CFT073] >gi|30062344|ref|NP_836515.1| arginine transporter permease subunit ArtQ [Shigella flexneri 2a str. 2457T] >gi|74311406|re…	sp|P0AE36|ARTQ_SHIFL	444	8e-124	Arginine ABC transporter permease protein ArtQ OS=Shigella flexneri GN=artQ PE=3 SV=1	artQ	444	2e-124	COG4215	ABC-type arginine transport system, permease component	K09999	3e-123	444	sbo:SBO_0796	arginine transport system permease protein	GTCCGTCTTCATTATAAGAATTTATGCACTATGTAGGCCGGATAAGGCGTCCACGCCGCATCCGGCACAGGCACCGTGCTGATGTCTGATGCGACGCTGGCGCGTCTTATCAGACCTACAAACCCCCCCGGCGAATGTACGCAGCTACATTAATTTCGCCGTTCGAATGCCAGTGCTTTGCGCTCGATCAGACGCATCATCAGCGTCAGCAGGCCGTTGACGACCAGGTAAATAATCCCTGCCGCACCGAACACCATTACATCGTAGGTGCGTCCGTACAACAACTGGCTGTATCCCATCACTTCCATCAGCGTAATGGTGTAAGCCAGAGAGGTACTTTTGAACACCAGCACCACTTCGTTGGAATAAGAAGAGAGCGAGCGTTTAAAGGCATACGGC…
Unigene2225_All	604	377	1368	392	295	1472	310	gi|16128833|ref|NP_415386.1|	350	4e-95	lipoprotein [Escherichia coli str. K-12 substr. MG1655] >gi|170080524|ref|YP_001729844.1| lipoprotein [Escherichia coli str. K-12 substr. DH10B] >gi|3025033|sp|P75818.1|YBJP_ECOLI RecName: Full=Uncharacterized lipoprotein ybjP; Flags: Precursor >gi|1787090|gb|AAC73952.1| lipoprotein [Escherichia coli str. K-12 substr. MG1655] >gi|242376680|emb|CAQ31393.1| ybjP [Escherichia coli BL21(DE3)] >gi|309…	sp|P75818|YBJP_ECOLI	350	4e-96	Uncharacterized lipoprotein ybjP OS=Escherichia coli (strain K12) GN=ybjP PE=1 SV=1	--			--	--	--			--	--	ATTATTATCGTAGAACGCTTTCAGAGCGATCGCTTATAAGGAAATCATTATGCGCTACAGCAAATTGACAATGCTTATCCCCTGCGCACTGCTCCTCAGTGCCTGCACCACAGTCACTCCAGCTTATAAAGATAACGGCACACGCAGTGGTCCTTGCGTTGAAGGAGGCCCGGATAACGTGGCCCAGCAATTTTATGACTACCGCATTTTGCACCGCAGCAACGACATCACCGCCTTGCGCCCTTATCTGAGCGACAAACTGGCGACACTGCTTAGCGATGCCTCCCGGGATAATAACCATCGGGAACTACTGACCAACGATCCATTCTCCAGTCGAACCACCTTGCCAGATAGCGCCCACGTTGCCAGTGCATCGACTATCCCTAATCGTGATGCCCG…
Unigene55_All	3270	1458	1722	1259	2124	1949	1466	gi|16128870|ref|NP_415423.1|	1529	0	pyruvate formate lyase I [Escherichia coli str. K-12 substr. MG1655] >gi|74311459|ref|YP_309878.1| formate acetyltransferase 1 [Shigella sonnei Ss046] >gi|89107753|ref|AP_001533.1| pyruvate formate lyase I [Escherichia coli str. K-12 substr. W3110] >gi|91210004|ref|YP_539990.1| formate acetyltransferase 1 [Escherichia coli UTI89] >gi|110641100|ref|YP_668830.1| formate acetyltransferase 1 [Escheri…	sp|P09373|PFLB_ECOLI	1529	0	Formate acetyltransferase 1 OS=Escherichia coli (strain K12) GN=pflB PE=1 SV=2	pflB	1529	0	COG1882	Pyruvate-formate lyase	K00656	0	1529	ssn:SSON_0904	formate C-acetyltransferase [EC:2.3.1.54]	CTCGTCGCCGACTTAATAAAGAGAGAGTTAGTGTGAAAGCTGACAACCCTTTTGATCTTTTACTTCCTGCTGCAATGGCCAAAGTGGCCGAAGAGGCGGGGGTCTATAAAGCAACGAAACATCCGCTTAAGACTTTCTATCTGGCGATTACCGCCGGTGTTTTCATCTCAATCGCATTCGTCTTCTATATCACAGCAACCACTGGCACAGGCACAATGCCCTTCGGCATGGCAAAACTGGTTGGCGGCATTTGCTTCTCTCTGGGGCTGATTCTTTGTGTTGTCTGCGGAGCCGATCTCTTTACTTCCACAGTGTTGATTGTTGTTGCTAAGGCGAGTGGGCGCATCACCTGGGGTCAGTTGGCGAAAAACTGGCTAAATGTCTATTTTGGCAACCTGG…
Unigene137_All	1060	48	124	101	125	144	72	gi|16128886|ref|NP_415439.1|	616	1e-175	conserved protein [Escherichia coli str. K-12 substr. MG1655] >gi|77416808|sp|P0AB04.1|YCBJ_ECO57 RecName: Full=Uncharacterized protein ycbJ >gi|77416809|sp|P0AB03.1|YCBJ_ECOLI RecName: Full=Uncharacterized protein ycbJ >gi|77416810|sp|P0AB05.1|YCBJ_SHIFL RecName: Full=Uncharacterized protein ycbJ >gi|1787149|gb|AAC74005.1| conserved protein [Escherichia coli str. K-12 substr. MG1655] >gi|1698884…	sp|P0AB05|YCBJ_SHIFL	616	7e-176	Uncharacterized protein ycbJ OS=Shigella flexneri GN=ycbJ PE=4 SV=1	ycbC	90.5	4e-18	COG1434	Uncharacterized conserved protein	--			--	--	GTGGGAACGGGCAATCCCTTCTCCGGTCTGGTTGATGCATAGCGATCGTGTTGGCTATGAAACGCTTGGCCGTATCTGGCAGTGGCTAAAAGGTTCGTCAGGCGAGCCACGGCAAGAGTGATTTTGATGCCAGATCGAAGTTGCGCCGACTAAATCGTCCGGTATTAACCAGTTGCGCAACTTCATCCCATAACACATACAACCAACGCCGCCAGATGAACGACTCCGCCACTGGCGCGCGTTGCAGGTAACTCCAGAGCAAATCTTCCGCCAGAGAATTATCCATTAGTCGGAACAGTTCGTATTCTCGCGGTGCCCAAAGCATTAGTCCCGGCCCGACCATCGCCAGTAACTGATCGCTGCGCGAATCTTTCAACATGCTGCGTAAACAGAAGTTAC…
Unigene819_All	1199	1434	89	43	1691	70	23	gi|16128896|ref|NP_415449.1|	739	0	outer membrane porin 1a (Ia;b;F) [Escherichia coli str. K-12 substr. MG1655] >gi|89107779|ref|AP_001559.1| outer membrane porin 1a (Ia;b;F) [Escherichia coli str. K-12 substr. W3110] >gi|110804938|ref|YP_688458.1| outer membrane protein F [Shigella flexneri 5 str. 8401] >gi|157158264|ref|YP_001462149.1| outer membrane protein F [Escherichia coli E24377A] >gi|170080587|ref|YP_001729907.1| outer me…	sp|P02931|OMPF_ECOLI	739	0	Outer membrane protein F OS=Escherichia coli (strain K12) GN=ompF PE=1 SV=1	ompF	739	0	COG3203	Outer membrane protein (porin)	K09476	0	739	sbc:SbBS512_E2389	outer membrane pore protein F	GTCCTGTTTTTTCGGCATTTAACAAAGAGGTGTGCTATTAGAACTGGTAAACGATACCCACAGCAACGGTGTCGTCAGAACCTACGCCCAGTTTGTTGTCAGAATCGATCTGGTTGATGATGTAGTCAACATAGGTGGACATGTTTTTGTTGAAGTAGTAGGTTGCGCCCACTTCAAAGTAGTTCACCAGATCAACATCACCGATACCTTCTACGTCTTTCGCTTTAGATTTGGTGTAAGCGATGGACGGACGCAGACCGAAATCGAACTGGTATTGCGCAACTAACAGAACGTCTTGCGTTTTGTTGGCGAAGCCGCTGGTGTTTGTAAATTTATTAGTGATCGGCGTAGCGTTACGGGTTTCACCGTAGTTCGCTGCCAGGTAGATGTTGTTCGCGT…
Unigene16_All	18040	5388	4478	3232	5116	3556	2862	gi|16128947|ref|NP_415501.1|	1404	0	cryptic autophosphorylating protein tyrosine kinase Etk [Escherichia coli str. K-12 substr. MG1655] >gi|74311538|ref|YP_309957.1| cryptic autophosphorylating protein tyrosine kinase Etk [Shigella sonnei Ss046] >gi|82544695|ref|YP_408642.1| cryptic autophosphorylating protein tyrosine kinase Etk [Shigella boydii Sb227] >gi|89107830|ref|AP_001610.1| cryptic autophosphorylating protein tyrosine kina…	sp|P38134|ETK_ECOLI	1404	0	Tyrosine-protein kinase etk OS=Escherichia coli (strain K12) GN=etk PE=1 SV=2	hyaB	1243	0	COG0374	Ni,Fe-hydrogenase I large subunit	K00903	0	1404	sbo:SBO_2249	protein-tyrosine kinase [EC:2.7.10.-]	CCTTATCTTTAATTTGTATTTTGCTAAGATTTATCTTATGCTCACAAGTCGTATTTCCAGAGGGGGATAGTTAACAATCTTATATTTCCCTCTGCGCGCCTTTCCTACCCGCAGTATATAGTGCAAGCGGTATGAGGAAAGGGAGATTTCACAAGGATGTTATACTCAAAGTAGACAATCCTGATCTCAAGCGTACGTATTGTCCATGCGATGAATAAAGGAAAAGTTATGAAACACAAGCTTTCTGCAATCCTTATGGCCTTCATGTTGACGACGCCAGCTGCGTTTGCTGCCCCTGAAGCAACAAACGGGACCGAGGCAACGACGGGTACTACTGGCACCACAACGACCACTACCGGCGCAACCACGACTGCTACTACCACTGGTGGCGTGGCTGCT…
Unigene3053_All	1170	20	360	356	8	424	322	gi|16128984|ref|NP_415539.1|	704	0	conserved protein with nucleoside triphosphate hydrolase domain [Escherichia coli str. K-12 substr. MG1655] >gi|168747356|ref|ZP_02772378.1| protein phoH [Escherichia coli O157:H7 str. EC4113] >gi|168754348|ref|ZP_02779355.1| protein phoH [Escherichia coli O157:H7 str. EC4401] >gi|168760787|ref|ZP_02785794.1| protein phoH [Escherichia coli O157:H7 str. EC4501] >gi|168767525|ref|ZP_02792532.1| pro…	sp|P0A9K1|PHOH_ECOLI	704	0	Protein phoH OS=Escherichia coli (strain K12) GN=phoH PE=1 SV=1	phoH	704	0	COG1702	Phosphate starvation-inducible protein PhoH, predicted ATPase	K06217	0	704	ebd:ECBD_2574	phosphate starvation-inducible protein PhoH and related proteins	GCCCGGGCTCTGCACCGATAATACACTTAACTGTATGCATGCAGCGTACGTTGGCAAAGTGCCGAACGTACGCAATCCTCTTTTCCGAACCGGACGATCCCAACCATTTCATCTTCTTCGAAACGTTCCAGCGCGTCACTTAATCCGGAGCACACGCCGCGAGGCAAATCGCATTGCGTGATATCACCGTTGACGATAACCGTCACGTTCTCCCCGAGGCGGGTTAAAAACATTTTCATTTGCGCGGCAGTCACATTCTGCGCCTCGTCAAGAATGACGACTGCATTTTCAAAGGTACGTCCACGCATATAGGCGAACGGCGCAATTTCCACCTTCCCTATTTCCGGTCGCAGGCAGTACTGCATAAAGGAAGCCCCTAAGCGCCGGACCAGCACGTCG…
Unigene297_All	757	129	49	36	85	71	34	gi|16129019|ref|NP_415574.1|	380	1e-104	secreted protein [Escherichia coli str. K-12 substr. MG1655] >gi|168747170|ref|ZP_02772192.1| YceI protein [Escherichia coli O157:H7 str. EC4113] >gi|168758654|ref|ZP_02783661.1| YceI protein [Escherichia coli O157:H7 str. EC4401] >gi|168764468|ref|ZP_02789475.1| YceI protein [Escherichia coli O157:H7 str. EC4501] >gi|168767715|ref|ZP_02792722.1| YceI protein [Escherichia coli O157:H7 str. EC4486…	sp|Q3Z360|YCEI_SHISS	380	5e-105	Protein yceI OS=Shigella sonnei (strain Ss046) GN=yceI PE=3 SV=1	yceI	380	1e-105	COG2353	Uncharacterized conserved protein	K12262	8e-14	79.3	eta:ETA_20570	cytochrome b561	TGCCGACGCTGGCGCACAGGCAGACTTTGCCGGTGCCCTGCATTTTTGGCTCGCGTGGAGCGTCGTAGTACTGTCCGTTATGCACGGATTTATGGCCCTGAAGCATCATTTCATCGATAAAGACGACACTCTGAAGCGCATGCTGGGAAAGTCGTCATCTGACTATGGAGTATAAAAAATGAAAAAAAGCCTGCTTGGTTTAACCTTCGCGTCCCTGATGTTCTCTGCCGGTTCAGCGGTTGCCGCCGATTACAAAATTGACAAAGAAGGTCAGCACGCCTTTGTTAATTTCCGCATCCAGCACCTTGGCTATAGCTGGTTATACGGCACCTTTAAAGATTTCGACGGTACTTTTACCTTTGACGAAAAAAATCCGGCTGCCGATAAAGTGAATGTGAA…
Unigene2705_All	1817	33	9	7	26	8	5	gi|16129055|ref|NP_415610.1|	441	1e-155	malonyl-CoA-[acyl-carrier-protein] transacylase [Escherichia coli str. K-12 substr. MG1655] >gi|26247232|ref|NP_753272.1| acyl carrier protein S-malonyltransferase [Escherichia coli CFT073] >gi|89107938|ref|AP_001718.1| malonyl-CoA-[acyl-carrier-protein] transacylase [Escherichia coli str. K-12 substr. W3110] >gi|91210244|ref|YP_540230.1| malonyl CoA-acyl carrier protein transacylase [Escherichia…	sp|P0AAI9|FABD_ECOLI	441	4e-156	Malonyl CoA-acyl carrier protein transacylase OS=Escherichia coli (strain K12) GN=fabD PE=1 SV=2	fabD	441	1e-156	COG0331	(acyl-carrier-protein) S-malonyltransferase	K00645	2e-155	441	sbc:SbBS512_E2232	[acyl-carrier-protein] S-malonyltransferase [EC:2.3.1.39]	GCGATTTTTCCTTCAAAATTCATGATTTTCCTCTTTTAAAGCTCGAGCGCCGCTGCCATCGCTGAAGGTTCGTTCAGCGCCGAGGCGGTCAGGGTGTCGACAATGCGTTTCGTCAGGCCAGTTAGCACTTTGCCCGGGCCGACTTCATAGAGATGTTCTACGCCTTGCGCTGCCATGTACTCAACAGACTTCGTCCACTGAACCGGGTTATACAACTGACGTACCAGTGCGTCACGAATGGCATCACCATTGGTTTCGCATTTCACATCAACGTTATTCACAACAGGAACTGTTGGTGCGTTAAAGGTGATTTTCGCTAATTCTACTGCCAGTTTGTCGGCTGCTGGTTTCATCAGCGCACAGTGAGACGGTACGCTCACTGGTAACGGCAGCGCGCGT…
Unigene2867_All	915	67	43	24	30	48	26	gi|16129125|ref|NP_415680.1|	354	1e-134	repressor of blue light-responsive genes [Escherichia coli str. K-12 substr. MG1655] >gi|157160662|ref|YP_001457980.1| transcriptional regulator mlrA [Escherichia coli HS] >gi|170020468|ref|YP_001725422.1| MerR family transcriptional regulator [Escherichia coli ATCC 8739] >gi|170080790|ref|YP_001730110.1| DNA-binding transcriptional regulator [Escherichia coli str. K-12 substr. DH10B] >gi|1877318…	sp|P75989|YCGE_ECOLI	354	6e-135	HTH-type transcriptional repressor YcgE OS=Escherichia coli (strain K12) GN=ycgE PE=1 SV=1	ycgE	354	1e-135	COG0789	Predicted transcriptional regulators	K13638	2e-07	58.9	gct:GC56T3_3123	MerR family transcriptional regulator, Zn(II)-responsive regulator of zntA	GGTTCAGATTATAACATTCTGTCTAAGGGGCGGGATAAAGGTGAAATTAGGGGGCATGAAAGATGACTTTATAACCTTGCTCACCCCAGTGTTGTAAAAGTTCGTTTTGCCTTCTCGTTGGTGCCATGCCTGTCCAGACAATCAATGTTTGCGTCGGGAACAGTTCCGGGCGCGGCGATTCAATGGGATCAGCAAGAACAGAAATGTGCCATCCTGACAATGATAAACGCCATGCTTCCAGCCACAATCGATCGTGCTCTCTCTTCAACATTCCACGCCATCAGAATGGCTTCTTTACCGGGCTTACGGCGCATTTCGAAAAGCGAGGTTGCTGCGTATTCAATTAATGCGCCGTCAAACATACTGCTCATAATGCGGGAGGTGTTGTGATCAAGCACG…
Unigene184_All	876	219	1327	1501	104	1879	1057	gi|16129128|ref|NP_415683.1|	173	1e-41	connector protein for RcsB regulation of biofilm [Escherichia coli str. K-12 substr. MG1655] >gi|253773834|ref|YP_003036665.1| ncharacterized protein YmgA [Escherichia coli BL21-Gold(DE3)pLysS AG] >gi|3025241|sp|P75992.1|YMGA_ECOLI RecName: Full=Probable two-component-system connector protein YmgA >gi|1787412|gb|AAC74249.1| connector protein for RcsB regulation of biofilm [Escherichia coli str. K…	sp|P75992|YMGA_ECOLI	173	1e-42	Probable two-component-system connector protein YmgA OS=Escherichia coli (strain K12) GN=ymgA PE=2 SV=1	--			--	--	--			--	--	GAAACTCTCGGGGAAATTGTGACTGAGATTTTGAAAGATGGACGTAATCTGAGTCGAAAGTCGCTTTGTGCCAAACTTCTTTGCCGACTGGAACAAGCGACAGGGGAAGAGGAACAGAAACATTATAATGCACTAATTGGGTTGCTTTTTGAATAATGCAACAGCCTGATTATTTAACAGGTTAGCTATGAAGTCGTTATGAAGACATCTGATAATGAACGTATAAAATATGAAATTACTGGCCAGGCGGTGCTCCAGATACTGTGCATGAAGATAAATTTTTCATTGCAGACTCTTATTAAGCAATTACTCGTAATGAAATCGGCTGAGGAAGATGCTTTCCGACGCGATTTAATTGACAGCATAATTCGTGATTTTAGCAATAGTGATTCAGGAGGG…
Unigene102_All	1856	94	435	157	96	640	112	gi|16129160|ref|NP_415715.1|	1174	0	periplasmic trehalase [Escherichia coli str. K-12 substr. MG1655] >gi|89108042|ref|AP_001822.1| periplasmic trehalase [Escherichia coli str. K-12 substr. W3110] >gi|157160700|ref|YP_001458018.1| trehalase [Escherichia coli HS] >gi|170020436|ref|YP_001725390.1| trehalase [Escherichia coli ATCC 8739] >gi|170080825|ref|YP_001730145.1| periplasmic trehalase [Escherichia coli str. K-12 substr. DH10B] …	sp|P13482|TREA_ECOLI	1174	0	Periplasmic trehalase OS=Escherichia coli (strain K12) GN=treA PE=1 SV=1	treA	1174	0	COG1626	Neutral trehalase	K01194	0	1174	ebd:ECBD_2425	alpha,alpha-trehalase [EC:3.2.1.28]	CAGCTAGTGCGATCCTGAACTAAGGTTTTCTGATACTTGAATACCGTTTTATTCGGTTTCGCCAAAGGAGAATGATTGATGAAATCCCCCGCACCTTCTCGCCCGCAAAAAATGGCGTTAATTCCAGCCTGTATCTTTTTGTGTTTCGCTGCGCTATCGGTGCAGGCAGAAGAAACACCGGTAACACCACAGCCGCCTGATATTTTATTAGGGCCGCTGTTTAATGATGTGCAAAACGCCAAACTTTTTCCGGACCAAAAAACCTTTGCCGATGCCGTGCCGAACAGCGATCCGCTGATGATCCTTGCTGATTATCGGATGCAGCAAAACCAGAGCGGATTTGATCTGCGCCATTTCGTTAACGTCAATTTCACCCTGCCGAAAGAAGGCGAGAAATAT…
[truncated: 3,999 more rows]

## Sheet: S Table 2
S Table 2. List of significant genes in at least time point. The values represent the number of reads per gene.
	E1777_3	E2265_3	E1777_4	E2265_4	E1777_5	E2265_5
Unigene998	131	202	1029	1513	495	284
Unigene993	61	80	20	20	6	4
Unigene985	28	17	151	119	102	74
Unigene968	124	101	17	10	13	9
Unigene964	74	62	24	6	16	10
Unigene961	99	62	14	11	6	18
Unigene960	796	577	23	15	6	2
Unigene956	39	41	15	12	5	0
Unigene953	10	16	141	220	77	62
Unigene946	79	83	15	21	15	15
Unigene941	87	70	5	2	8	8
Unigene940	304	160	36	22	16	16
Unigene935	21	8	63	59	38	41
Unigene914	328	236	533	606	19	10
Unigene911	48	28	171	199	94	100
Unigene901	85	63	1306	2360	4978	5424
Unigene900	1367	1390	82	85	65	74
Unigene893	222	172	15	39	22	20
Unigene890	112	53	45	19	5	12
Unigene887	106	65	17	20	12	18
Unigene885	259	229	52	29	34	35
Unigene87	394	353	2097	2505	1435	1151
Unigene869	251	277	8	4	3	12
Unigene867	142	79	15	8	4	15
Unigene858	54	32	116	138	105	128
Unigene857	97	72	613	558	96	100
Unigene856	83	45	524	447	515	509
Unigene852	2920	1753	16592	16678	9857	7730
[truncated: 588 more rows]

## Sheet: S Table 3
S Table 3. Complete report of the comparison between time points obtained by DESeq2.
[truncated: 879 more rows]

[truncated: 10 more sheets: S Table 4, S Table 5, S Table 6, S Table 7, S Table 8, S Table 9, S Table 10, S Table 11, S Table 12, S Table 13]
